# Supplementary material for: Proteomics and Bioinformatics Profiles of Human Mesothelial Cell Line MeT-5A
Source: Proteomes. 2026 Jan 4;14(1):2. doi: 10.3390/proteomes14010002 (PMC12821629; doi:10.3390/proteomes14010002)
Supplement: Supplementary file 1 [file proteomes-14-00002-s001.zip]

Archive with 3 entries (3 files):
- Supplementary Material 1 Table S1 to S3 250806.xlsx
- Supplementary Material 2 Table S4 to S8 _250806.xlsx
- Supplementary Material 3.pdf
