# Supplementary material for: Proteomics and Bioinformatics Profiles of Human Mesothelial Cell Line MeT-5A
Source: Proteomes. 2026 Jan 4;14(1):2. doi: 10.3390/proteomes14010002 (PMC12821629; doi:10.3390/proteomes14010002)
Supplement: Supplementary file 1 [file proteomes-14-00002-s001.zip › Supplementary Material 1 Table S1 to S3 250806.xlsx]

## Sheet: Table S1 Cellular ID
Table S1. Database search results for cellular proteins. The peak lists from raw data file were extracted using Proteome Discoverer 2.4 spectrum selector algorithm once the raw data files were imported. The resulting mass lists were then used to interrogated sequences present in an indexed human protein sequence database that was created from UniProtKB/Swiss-Prot.fasta sequences (downloaded on 02…
Accession	Description	Coverage [%]	# Peptides	# PSMs	# Unique Peptides	# AAs	MW [kDa]	calc. pI	Score Sequest HT: Sequest HT	# Peptides (by Search Engine): Sequest HT	# Protein Groups
Q9C0C9	(E3-independent) E2 ubiquitin-conjugating enzyme OS=Homo sapiens OX=9606 GN=UBE2O PE=1 SV=3	14	10	28	10	1292	141.2	5.12	89.58	10	1
O14874	[3-methyl-2-oxobutanoate dehydrogenase [lipoamide]] kinase, mitochondrial OS=Homo sapiens OX=9606 GN=BCKDK PE=1 SV=2	9	2	4	2	412	46.3	8.82	13.74	2	1
Q8TDZ2	[F-actin]-monooxygenase MICAL1 OS=Homo sapiens OX=9606 GN=MICAL1 PE=1 SV=2	2	1	1	1	1067	117.8	6.4	2.39	1	1
Q7RTP6	[F-actin]-monooxygenase MICAL3 OS=Homo sapiens OX=9606 GN=MICAL3 PE=1 SV=2	1	1	1	1	2002	224.2	5.55	2.24	1	1
Q15118	[Pyruvate dehydrogenase (acetyl-transferring)] kinase isozyme 1, mitochondrial OS=Homo sapiens OX=9606 GN=PDK1 PE=1 SV=1	5	2	9	2	436	49.2	8.81	24.88	2	1
Q15120	[Pyruvate dehydrogenase (acetyl-transferring)] kinase isozyme 3, mitochondrial OS=Homo sapiens OX=9606 GN=PDK3 PE=1 SV=1	3	1	1	1	406	46.9	8.37	1.98	1	1
Q04446	1,4-alpha-glucan-branching enzyme OS=Homo sapiens OX=9606 GN=GBE1 PE=1 SV=3	9	4	7	4	702	80.4	6.32	9.64	4	1
P61604	10 kDa heat shock protein, mitochondrial OS=Homo sapiens OX=9606 GN=HSPE1 PE=1 SV=2	67	7	38	7	102	10.9	8.92	79.41	7	1
Q15029	116 kDa U5 small nuclear ribonucleoprotein component OS=Homo sapiens OX=9606 GN=EFTUD2 PE=1 SV=1	32	18	73	17	972	109.4	5	258.09	18	1
A6NJ78	12S rRNA N4-methylcytidine (m4C) methyltransferase OS=Homo sapiens OX=9606 GN=METTL15 PE=1 SV=1	7	1	1	1	407	46.1	8.62	3.08	1	1
Q9NRX4	14 kDa phosphohistidine phosphatase OS=Homo sapiens OX=9606 GN=PHPT1 PE=1 SV=1	10	1	6	1	125	13.8	6.07	19.5	1	1
P31946	14-3-3 protein beta/alpha OS=Homo sapiens OX=9606 GN=YWHAB PE=1 SV=3	65	14	209	8	246	28.1	4.83	597.83	14	1
P62258	14-3-3 protein epsilon OS=Homo sapiens OX=9606 GN=YWHAE PE=1 SV=1	73	21	210	18	255	29.2	4.74	617.31	21	1
Q04917	14-3-3 protein eta OS=Homo sapiens OX=9606 GN=YWHAH PE=1 SV=4	50	12	75	9	246	28.2	4.84	222.48	12	1
P61981	14-3-3 protein gamma OS=Homo sapiens OX=9606 GN=YWHAG PE=1 SV=2	47	11	87	6	247	28.3	4.89	175.05	11	1
P31947	14-3-3 protein sigma OS=Homo sapiens OX=9606 GN=SFN PE=1 SV=1	13	4	36	1	248	27.8	4.74	85.18	4	1
P27348	14-3-3 protein theta OS=Homo sapiens OX=9606 GN=YWHAQ PE=1 SV=1	63	16	105	12	245	27.7	4.78	290.87	16	1
P63104	14-3-3 protein zeta/delta OS=Homo sapiens OX=9606 GN=YWHAZ PE=1 SV=1	69	16	191	12	245	27.7	4.79	520.11	16	1
Q9C0C2	182 kDa tankyrase-1-binding protein OS=Homo sapiens OX=9606 GN=TNKS1BP1 PE=1 SV=4	18	15	39	15	1729	181.7	4.86	150.53	15	1
Q99943	1-acyl-sn-glycerol-3-phosphate acyltransferase alpha OS=Homo sapiens OX=9606 GN=AGPAT1 PE=1 SV=2	15	2	4	2	283	31.7	9.38	15.34	2	1
Q01970	1-phosphatidylinositol 4,5-bisphosphate phosphodiesterase beta-3 OS=Homo sapiens OX=9606 GN=PLCB3 PE=1 SV=2	5	3	9	3	1234	138.7	5.9	28.59	3	1
P19174	1-phosphatidylinositol 4,5-bisphosphate phosphodiesterase gamma-1 OS=Homo sapiens OX=9606 GN=PLCG1 PE=1 SV=1	21	19	51	19	1290	148.4	6.05	155.72	19	1
Q9BQC3	2-(3-amino-3-carboxypropyl)histidine synthase subunit 2 OS=Homo sapiens OX=9606 GN=DPH2 PE=1 SV=1	10	2	7	2	489	52.1	5.53	20.74	2	1
P09543	2',3'-cyclic-nucleotide 3'-phosphodiesterase OS=Homo sapiens OX=9606 GN=CNP PE=1 SV=2	17	5	17	5	421	47.5	9.07	60.98	5	1
Q16698	2,4-dienoyl-CoA reductase [(3E)-enoyl-CoA-producing], mitochondrial OS=Homo sapiens OX=9606 GN=DECR1 PE=1 SV=1	3	1	1	1	335	36	9.28	2.55	1	1
Q6L8Q7	2',5'-phosphodiesterase 12 OS=Homo sapiens OX=9606 GN=PDE12 PE=1 SV=2	17	5	16	5	609	67.3	6.57	71.38	5	1
Q9Y6K5	2'-5'-oligoadenylate synthase 3 OS=Homo sapiens OX=9606 GN=OAS3 PE=1 SV=3	6	2	4	2	1087	121.1	8.4	12.54	2	1
Q99460	26S proteasome non-ATPase regulatory subunit 1 OS=Homo sapiens OX=9606 GN=PSMD1 PE=1 SV=2	30	17	77	17	953	105.8	5.39	252.85	17	1
O75832	26S proteasome non-ATPase regulatory subunit 10 OS=Homo sapiens OX=9606 GN=PSMD10 PE=1 SV=1	21	2	3	2	226	24.4	6.1	11.54	2	1
O00231	26S proteasome non-ATPase regulatory subunit 11 OS=Homo sapiens OX=9606 GN=PSMD11 PE=1 SV=3	26	9	37	9	422	47.4	6.48	108.6	9	1
O00232	26S proteasome non-ATPase regulatory subunit 12 OS=Homo sapiens OX=9606 GN=PSMD12 PE=1 SV=3	25	8	28	8	456	52.9	7.65	97.29	8	1
Q9UNM6	26S proteasome non-ATPase regulatory subunit 13 OS=Homo sapiens OX=9606 GN=PSMD13 PE=1 SV=2	26	8	36	8	376	42.9	5.81	101.47	8	1
O00487	26S proteasome non-ATPase regulatory subunit 14 OS=Homo sapiens OX=9606 GN=PSMD14 PE=1 SV=1	29	4	15	4	310	34.6	6.52	65.19	4	1
Q13200	26S proteasome non-ATPase regulatory subunit 2 OS=Homo sapiens OX=9606 GN=PSMD2 PE=1 SV=3	22	13	49	13	908	100.1	5.2	139.84	13	1
O43242	26S proteasome non-ATPase regulatory subunit 3 OS=Homo sapiens OX=9606 GN=PSMD3 PE=1 SV=2	34	12	35	12	534	60.9	8.44	97.43	12	1
P55036	26S proteasome non-ATPase regulatory subunit 4 OS=Homo sapiens OX=9606 GN=PSMD4 PE=1 SV=1	27	6	27	6	377	40.7	4.79	98.95	6	1
Q16401	26S proteasome non-ATPase regulatory subunit 5 OS=Homo sapiens OX=9606 GN=PSMD5 PE=1 SV=3	38	12	36	12	504	56.2	5.48	116.73	12	1
Q15008	26S proteasome non-ATPase regulatory subunit 6 OS=Homo sapiens OX=9606 GN=PSMD6 PE=1 SV=1	15	4	12	4	389	45.5	5.62	33.42	4	1
P51665	26S proteasome non-ATPase regulatory subunit 7 OS=Homo sapiens OX=9606 GN=PSMD7 PE=1 SV=2	15	3	12	3	324	37	6.77	41.58	3	1
P48556	26S proteasome non-ATPase regulatory subunit 8 OS=Homo sapiens OX=9606 GN=PSMD8 PE=1 SV=2	16	4	11	4	350	39.6	9.7	28.18	4	1
O00233	26S proteasome non-ATPase regulatory subunit 9 OS=Homo sapiens OX=9606 GN=PSMD9 PE=1 SV=3	16	3	10	3	223	24.7	6.95	30.25	3	1
P62333	26S proteasome regulatory subunit 10B OS=Homo sapiens OX=9606 GN=PSMC6 PE=1 SV=1	35	9	32	9	389	44.1	7.49	120.04	9	1
P62191	26S proteasome regulatory subunit 4 OS=Homo sapiens OX=9606 GN=PSMC1 PE=1 SV=1	38	11	40	11	440	49.2	6.21	133.11	11	1
P17980	26S proteasome regulatory subunit 6A OS=Homo sapiens OX=9606 GN=PSMC3 PE=1 SV=3	36	11	52	11	439	49.2	5.24	166.9	11	1
P43686	26S proteasome regulatory subunit 6B OS=Homo sapiens OX=9606 GN=PSMC4 PE=1 SV=2	42	8	40	8	418	47.3	5.21	156.6	8	1
P35998	26S proteasome regulatory subunit 7 OS=Homo sapiens OX=9606 GN=PSMC2 PE=1 SV=3	50	18	60	18	433	48.6	5.95	224.17	18	1
P62195	26S proteasome regulatory subunit 8 OS=Homo sapiens OX=9606 GN=PSMC5 PE=1 SV=1	35	11	39	10	406	45.6	7.55	112.51	11	1
Q13442	28 kDa heat- and acid-stable phosphoprotein OS=Homo sapiens OX=9606 GN=PDAP1 PE=1 SV=1	33	5	23	5	181	20.6	8.87	84.02	5	1
P82664	28S ribosomal protein S10, mitochondrial OS=Homo sapiens OX=9606 GN=MRPS10 PE=1 SV=2	9	1	1	1	201	23	8	2.47	1	1
P82912	28S ribosomal protein S11, mitochondrial OS=Homo sapiens OX=9606 GN=MRPS11 PE=1 SV=2	15	1	3	1	194	20.6	10.81	18.58	1	1
O60783	28S ribosomal protein S14, mitochondrial OS=Homo sapiens OX=9606 GN=MRPS14 PE=1 SV=1	12	1	3	1	128	15.1	11.41	9.99	1	1
Q9Y2R5	28S ribosomal protein S17, mitochondrial OS=Homo sapiens OX=9606 GN=MRPS17 PE=1 SV=1	29	2	10	2	130	14.5	9.85	29.7	2	1
Q9Y676	28S ribosomal protein S18b, mitochondrial OS=Homo sapiens OX=9606 GN=MRPS18B PE=1 SV=1	24	4	12	4	258	29.4	9.38	26.97	4	1
Q9Y399	28S ribosomal protein S2, mitochondrial OS=Homo sapiens OX=9606 GN=MRPS2 PE=1 SV=1	3	1	2	1	296	33.2	9.26	4.6	1	1
P82921	28S ribosomal protein S21, mitochondrial OS=Homo sapiens OX=9606 GN=MRPS21 PE=1 SV=3	14	1	4	1	87	10.7	9.92	12.72	1	1
P82650	28S ribosomal protein S22, mitochondrial OS=Homo sapiens OX=9606 GN=MRPS22 PE=1 SV=1	14	4	12	4	360	41.3	7.9	32.52	4	1
Q96EL2	28S ribosomal protein S24, mitochondrial OS=Homo sapiens OX=9606 GN=MRPS24 PE=1 SV=1	5	1	3	1	167	19	9.38	3.52	1	1
P82663	28S ribosomal protein S25, mitochondrial OS=Homo sapiens OX=9606 GN=MRPS25 PE=1 SV=1	17	2	2	2	173	20.1	8.82	5.29	2	1
Q9BYN8	28S ribosomal protein S26, mitochondrial OS=Homo sapiens OX=9606 GN=MRPS26 PE=1 SV=1	14	2	11	2	205	24.2	10.39	28.86	2	1
Q92552	28S ribosomal protein S27, mitochondrial OS=Homo sapiens OX=9606 GN=MRPS27 PE=1 SV=3	13	4	14	4	414	47.6	6.18	36.27	4	1
Q9Y2Q9	28S ribosomal protein S28, mitochondrial OS=Homo sapiens OX=9606 GN=MRPS28 PE=1 SV=1	10	2	8	2	187	20.8	9.1	17.8	2	1
P51398	28S ribosomal protein S29, mitochondrial OS=Homo sapiens OX=9606 GN=DAP3 PE=1 SV=1	22	6	19	6	398	45.5	8.88	49.15	6	1
Q92665	28S ribosomal protein S31, mitochondrial OS=Homo sapiens OX=9606 GN=MRPS31 PE=1 SV=3	20	4	9	4	395	45.3	9.29	31.06	4	1
Q9Y291	28S ribosomal protein S33, mitochondrial OS=Homo sapiens OX=9606 GN=MRPS33 PE=1 SV=1	8	1	1	1	106	12.6	10.11	0	1	1
P82930	28S ribosomal protein S34, mitochondrial OS=Homo sapiens OX=9606 GN=MRPS34 PE=1 SV=2	12	1	8	1	218	25.6	9.98	42.32	1	1
P82673	28S ribosomal protein S35, mitochondrial OS=Homo sapiens OX=9606 GN=MRPS35 PE=1 SV=1	11	2	3	2	323	36.8	8.24	2.02	2	1
P82932	28S ribosomal protein S6, mitochondrial OS=Homo sapiens OX=9606 GN=MRPS6 PE=1 SV=3	10	1	3	1	125	14.2	9.26	7.37	1	1
Q9Y2R9	28S ribosomal protein S7, mitochondrial OS=Homo sapiens OX=9606 GN=MRPS7 PE=1 SV=2	10	2	5	2	242	28.1	9.99	13.67	2	1
P82933	28S ribosomal protein S9, mitochondrial OS=Homo sapiens OX=9606 GN=MRPS9 PE=1 SV=2	12	3	7	3	396	45.8	9.51	17.48	3	1
Q96P11	28S rRNA (cytosine-C(5))-methyltransferase OS=Homo sapiens OX=9606 GN=NSUN5 PE=1 SV=2	3	1	3	1	429	46.7	8.62	7.05	1	1
O75600	2-amino-3-ketobutyrate coenzyme A ligase, mitochondrial OS=Homo sapiens OX=9606 GN=GCAT PE=1 SV=1	5	1	2	1	419	45.3	8.05	5.01	1	1
O43598	2'-deoxynucleoside 5'-phosphate N-hydrolase 1 OS=Homo sapiens OX=9606 GN=DNPH1 PE=1 SV=1	10	1	4	1	174	19.1	5.05	13.02	1	1
Q9UJ83	2-hydroxyacyl-CoA lyase 1 OS=Homo sapiens OX=9606 GN=HACL1 PE=1 SV=2	10	3	6	3	578	63.7	7.36	18.14	3	1
A1L0T0	2-hydroxyacyl-CoA lyase 2 OS=Homo sapiens OX=9606 GN=ILVBL PE=1 SV=2	6	2	2	2	632	67.8	8.15	5.62	2	1
P52758	2-iminobutanoate/2-iminopropanoate deaminase OS=Homo sapiens OX=9606 GN=RIDA PE=1 SV=1	12	1	1	1	137	14.5	8.68	3.29	1	1
Q6PK18	2-oxoglutarate and iron-dependent oxygenase domain-containing protein 3 OS=Homo sapiens OX=9606 GN=OGFOD3 PE=1 SV=2	3	1	3	1	319	35.6	8.18	7.19	1	1
Q02218	2-oxoglutarate dehydrogenase complex component E1 OS=Homo sapiens OX=9606 GN=OGDH PE=1 SV=3	24	16	49	16	1023	115.9	6.86	141.45	16	1
Q9ULD0	2-oxoglutarate dehydrogenase-like, mitochondrial OS=Homo sapiens OX=9606 GN=OGDHL PE=1 SV=3	2	2	4	2	1010	114.4	6.65	0	2	1
P12694	2-oxoisovalerate dehydrogenase subunit alpha, mitochondrial OS=Homo sapiens OX=9606 GN=BCKDHA PE=1 SV=2	4	1	1	1	445	50.4	8.27	2.64	1	1
O95861	3'(2'),5'-bisphosphate nucleotidase 1 OS=Homo sapiens OX=9606 GN=BPNT1 PE=1 SV=1	26	4	9	4	308	33.4	5.69	34.32	4	1
Q8IV48	3'-5' exoribonuclease 1 OS=Homo sapiens OX=9606 GN=ERI1 PE=1 SV=3	4	1	1	1	349	40	6.7	2.72	1	1
Q9H6S0	3'-5' RNA helicase YTHDC2 OS=Homo sapiens OX=9606 GN=YTHDC2 PE=1 SV=2	2	2	2	2	1430	160.1	8.4	4.58	2	1
Q9BYD6	39S ribosomal protein L1, mitochondrial OS=Homo sapiens OX=9606 GN=MRPL1 PE=1 SV=2	24	5	22	5	325	36.9	8.78	68.71	5	1
Q7Z7H8	39S ribosomal protein L10, mitochondrial OS=Homo sapiens OX=9606 GN=MRPL10 PE=1 SV=3	7	1	5	1	261	29.3	9.58	14.13	1	1
Q9Y3B7	39S ribosomal protein L11, mitochondrial OS=Homo sapiens OX=9606 GN=MRPL11 PE=1 SV=1	14	2	5	2	192	20.7	9.91	11.64	2	1
P52815	39S ribosomal protein L12, mitochondrial OS=Homo sapiens OX=9606 GN=MRPL12 PE=1 SV=2	29	4	23	4	198	21.3	8.87	84.75	4	1
Q9BYD1	39S ribosomal protein L13, mitochondrial OS=Homo sapiens OX=9606 GN=MRPL13 PE=1 SV=1	17	2	3	2	178	20.7	9.16	2.27	2	1
Q6P1L8	39S ribosomal protein L14, mitochondrial OS=Homo sapiens OX=9606 GN=MRPL14 PE=1 SV=1	7	1	2	1	145	15.9	10.24	4.61	1	1
Q9P015	39S ribosomal protein L15, mitochondrial OS=Homo sapiens OX=9606 GN=MRPL15 PE=1 SV=1	23	5	5	5	296	33.4	10.01	9.2	5	1
Q9NX20	39S ribosomal protein L16, mitochondrial OS=Homo sapiens OX=9606 GN=MRPL16 PE=1 SV=1	7	1	4	1	251	28.4	10.13	12.98	1	1
Q9H0U6	39S ribosomal protein L18, mitochondrial OS=Homo sapiens OX=9606 GN=MRPL18 PE=1 SV=1	5	1	2	1	180	20.6	9.54	3.36	1	1
P49406	39S ribosomal protein L19, mitochondrial OS=Homo sapiens OX=9606 GN=MRPL19 PE=1 SV=2	7	2	2	2	292	33.5	9.5	1.94	2	1
Q5T653	39S ribosomal protein L2, mitochondrial OS=Homo sapiens OX=9606 GN=MRPL2 PE=1 SV=2	13	2	9	2	305	33.3	11.3	44.98	2	1
Q9BYC9	39S ribosomal protein L20, mitochondrial OS=Homo sapiens OX=9606 GN=MRPL20 PE=1 SV=1	7	1	2	1	149	17.4	10.86	4.9	1	1
Q7Z2W9	39S ribosomal protein L21, mitochondrial OS=Homo sapiens OX=9606 GN=MRPL21 PE=1 SV=2	25	3	7	3	205	22.8	9.89	19.32	3	1
Q9NWU5	39S ribosomal protein L22, mitochondrial OS=Homo sapiens OX=9606 GN=MRPL22 PE=1 SV=1	20	3	10	3	206	23.6	9.94	30.09	3	1
Q96A35	39S ribosomal protein L24, mitochondrial OS=Homo sapiens OX=9606 GN=MRPL24 PE=1 SV=1	23	3	12	3	216	24.9	9.29	38.21	3	1
Q13084	39S ribosomal protein L28, mitochondrial OS=Homo sapiens OX=9606 GN=MRPL28 PE=1 SV=4	14	2	8	2	256	30.1	8.29	22.34	2	1
P09001	39S ribosomal protein L3, mitochondrial OS=Homo sapiens OX=9606 GN=MRPL3 PE=1 SV=1	2	1	3	1	348	38.6	9.48	5.15	1	1
Q9BYC8	39S ribosomal protein L32, mitochondrial OS=Homo sapiens OX=9606 GN=MRPL32 PE=1 SV=1	12	1	1	1	188	21.4	9.73	3.36	1	1
Q9BZE1	39S ribosomal protein L37, mitochondrial OS=Homo sapiens OX=9606 GN=MRPL37 PE=1 SV=2	20	5	19	5	423	48.1	8.59	61.54	5	1
Q96DV4	39S ribosomal protein L38, mitochondrial OS=Homo sapiens OX=9606 GN=MRPL38 PE=1 SV=2	18	4	8	4	380	44.6	7.53	28.77	4	1
Q9NYK5	39S ribosomal protein L39, mitochondrial OS=Homo sapiens OX=9606 GN=MRPL39 PE=1 SV=3	7	2	4	2	338	38.7	7.65	5.76	2	1
Q9BYD3	39S ribosomal protein L4, mitochondrial OS=Homo sapiens OX=9606 GN=MRPL4 PE=1 SV=1	11	2	5	2	311	34.9	9.72	16.03	2	1
Q9NQ50	39S ribosomal protein L40, mitochondrial OS=Homo sapiens OX=9606 GN=MRPL40 PE=1 SV=1	30	4	20	4	206	24.5	9.63	54.62	4	1
Q8IXM3	39S ribosomal protein L41, mitochondrial OS=Homo sapiens OX=9606 GN=MRPL41 PE=1 SV=1	42	3	13	3	137	15.4	9.57	48.45	3	1
Q9H9J2	39S ribosomal protein L44, mitochondrial OS=Homo sapiens OX=9606 GN=MRPL44 PE=1 SV=1	24	5	17	5	332	37.5	8.4	56.17	5	1
Q9H2W6	39S ribosomal protein L46, mitochondrial OS=Homo sapiens OX=9606 GN=MRPL46 PE=1 SV=1	13	3	7	3	279	31.7	7.05	21.99	3	1
Q9HD33	39S ribosomal protein L47, mitochondrial OS=Homo sapiens OX=9606 GN=MRPL47 PE=1 SV=2	19	4	5	4	250	29.4	10.37	10.9	4	1
Q96GC5	39S ribosomal protein L48, mitochondrial OS=Homo sapiens OX=9606 GN=MRPL48 PE=1 SV=2	17	3	8	3	212	23.9	8.98	18.32	3	1
Q13405	39S ribosomal protein L49, mitochondrial OS=Homo sapiens OX=9606 GN=MRPL49 PE=1 SV=1	23	3	13	3	166	19.2	9.45	39.64	3	1
Q8N5N7	39S ribosomal protein L50, mitochondrial OS=Homo sapiens OX=9606 GN=MRPL50 PE=1 SV=2	7	1	2	1	158	18.3	7.88	3.78	1	1
Q86TS9	39S ribosomal protein L52, mitochondrial OS=Homo sapiens OX=9606 GN=MRPL52 PE=1 SV=2	27	1	1	1	123	13.7	10.26	5.47	1	1
Q96EL3	39S ribosomal protein L53, mitochondrial OS=Homo sapiens OX=9606 GN=MRPL53 PE=1 SV=1	22	2	4	2	112	12.1	8.76	12.9	2	1
Q6P161	39S ribosomal protein L54, mitochondrial OS=Homo sapiens OX=9606 GN=MRPL54 PE=1 SV=1	22	1	5	1	138	15.8	9.6	24.43	1	1
Q7Z7F7	39S ribosomal protein L55, mitochondrial OS=Homo sapiens OX=9606 GN=MRPL55 PE=1 SV=1	13	1	4	1	128	15.1	11.15	11.36	1	1
Q9BYD2	39S ribosomal protein L9, mitochondrial OS=Homo sapiens OX=9606 GN=MRPL9 PE=1 SV=2	16	3	10	3	267	30.2	10.08	27.61	3	1
Q9NP92	39S ribosomal protein S30, mitochondrial OS=Homo sapiens OX=9606 GN=MRPS30 PE=1 SV=2	20	4	20	4	439	50.3	7.97	82.28	4	1
Q99714	3-hydroxyacyl-CoA dehydrogenase type-2 OS=Homo sapiens OX=9606 GN=HSD17B10 PE=1 SV=3	64	9	39	9	261	26.9	7.78	113.43	9	1
P31937	3-hydroxyisobutyrate dehydrogenase, mitochondrial OS=Homo sapiens OX=9606 GN=HIBADH PE=1 SV=2	26	5	18	5	336	35.3	8.13	65.27	5	1
Q6NVY1	3-hydroxyisobutyryl-CoA hydrolase, mitochondrial OS=Homo sapiens OX=9606 GN=HIBCH PE=1 SV=2	6	2	10	2	386	43.5	8.19	26.8	2	1
P42765	3-ketoacyl-CoA thiolase, mitochondrial OS=Homo sapiens OX=9606 GN=ACAA2 PE=1 SV=2	43	9	59	9	397	41.9	8.09	226.44	9	1
P09110	3-ketoacyl-CoA thiolase, peroxisomal OS=Homo sapiens OX=9606 GN=ACAA1 PE=1 SV=2	20	5	23	5	424	44.3	8.44	65.16	5	1
Q06136	3-ketodihydrosphingosine reductase OS=Homo sapiens OX=9606 GN=KDSR PE=1 SV=1	3	1	3	1	332	36.2	7.12	10.24	1	1
P25325	3-mercaptopyruvate sulfurtransferase OS=Homo sapiens OX=9606 GN=MPST PE=1 SV=3	14	2	7	2	297	33.2	6.6	34.13	2	1
Q9NWU1	3-oxoacyl-[acyl-carrier-protein] synthase, mitochondrial OS=Homo sapiens OX=9606 GN=OXSM PE=1 SV=1	11	2	4	2	459	48.8	7.66	16.22	2	1
P46783	40S ribosomal protein S10 OS=Homo sapiens OX=9606 GN=RPS10 PE=1 SV=1	33	6	34	5	165	18.9	10.15	89.22	6	1
P62280	40S ribosomal protein S11 OS=Homo sapiens OX=9606 GN=RPS11 PE=1 SV=3	49	9	41	9	158	18.4	10.3	93.7	9	1
P25398	40S ribosomal protein S12 OS=Homo sapiens OX=9606 GN=RPS12 PE=1 SV=3	45	5	39	5	132	14.5	7.21	96.46	5	1
P62277	40S ribosomal protein S13 OS=Homo sapiens OX=9606 GN=RPS13 PE=1 SV=2	34	5	27	5	151	17.2	10.54	68.89	5	1
P62263	40S ribosomal protein S14 OS=Homo sapiens OX=9606 GN=RPS14 PE=1 SV=3	66	8	41	8	151	16.3	10.05	136.07	8	1
P62841	40S ribosomal protein S15 OS=Homo sapiens OX=9606 GN=RPS15 PE=1 SV=2	21	2	17	2	145	17	10.39	65.66	2	1
P62244	40S ribosomal protein S15a OS=Homo sapiens OX=9606 GN=RPS15A PE=1 SV=2	31	5	29	5	130	14.8	10.13	54.36	5	1
P62249	40S ribosomal protein S16 OS=Homo sapiens OX=9606 GN=RPS16 PE=1 SV=2	36	6	37	6	146	16.4	10.21	70.47	6	1
P08708	40S ribosomal protein S17 OS=Homo sapiens OX=9606 GN=RPS17 PE=1 SV=2	53	8	48	8	135	15.5	9.85	168.97	8	1
P62269	40S ribosomal protein S18 OS=Homo sapiens OX=9606 GN=RPS18 PE=1 SV=3	33	6	25	6	152	17.7	10.99	65.7	6	1
P39019	40S ribosomal protein S19 OS=Homo sapiens OX=9606 GN=RPS19 PE=1 SV=2	48	8	36	8	145	16.1	10.32	78.7	8	1
P15880	40S ribosomal protein S2 OS=Homo sapiens OX=9606 GN=RPS2 PE=1 SV=2	44	11	62	11	293	31.3	10.24	156.16	11	1
P60866	40S ribosomal protein S20 OS=Homo sapiens OX=9606 GN=RPS20 PE=1 SV=1	29	4	20	4	119	13.4	9.94	57.32	4	1
P63220	40S ribosomal protein S21 OS=Homo sapiens OX=9606 GN=RPS21 PE=1 SV=1	46	5	18	5	83	9.1	8.5	54.36	5	1
P62266	40S ribosomal protein S23 OS=Homo sapiens OX=9606 GN=RPS23 PE=1 SV=3	27	2	15	2	143	15.8	10.49	45.83	2	1
P62847	40S ribosomal protein S24 OS=Homo sapiens OX=9606 GN=RPS24 PE=1 SV=1	20	3	17	3	133	15.4	10.78	49.85	3	1
P62851	40S ribosomal protein S25 OS=Homo sapiens OX=9606 GN=RPS25 PE=1 SV=1	24	4	26	4	125	13.7	10.11	66.88	4	1
P62854	40S ribosomal protein S26 OS=Homo sapiens OX=9606 GN=RPS26 PE=1 SV=3	21	2	23	2	115	13	11	61.93	2	1
P42677	40S ribosomal protein S27 OS=Homo sapiens OX=9606 GN=RPS27 PE=1 SV=3	25	2	20	2	84	9.5	9.45	54.8	2	1
Q71UM5	40S ribosomal protein S27-like OS=Homo sapiens OX=9606 GN=RPS27L PE=1 SV=3	38	3	23	3	84	9.5	9.45	59.31	3	1
P62857	40S ribosomal protein S28 OS=Homo sapiens OX=9606 GN=RPS28 PE=1 SV=1	46	3	16	3	69	7.8	10.7	46.18	3	1
P62273	40S ribosomal protein S29 OS=Homo sapiens OX=9606 GN=RPS29 PE=1 SV=2	27	3	12	3	56	6.7	10.13	4.99	3	1
P23396	40S ribosomal protein S3 OS=Homo sapiens OX=9606 GN=RPS3 PE=1 SV=2	76	17	125	17	243	26.7	9.66	335.99	17	1
P61247	40S ribosomal protein S3a OS=Homo sapiens OX=9606 GN=RPS3A PE=1 SV=2	50	13	73	13	264	29.9	9.73	220.06	13	1
P62701	40S ribosomal protein S4, X isoform OS=Homo sapiens OX=9606 GN=RPS4X PE=1 SV=2	35	10	58	7	263	29.6	10.15	178.62	10	1
P22090	40S ribosomal protein S4, Y isoform 1 OS=Homo sapiens OX=9606 GN=RPS4Y1 PE=1 SV=2	18	5	9	2	263	29.4	10.24	20.38	5	1
P46782	40S ribosomal protein S5 OS=Homo sapiens OX=9606 GN=RPS5 PE=1 SV=4	50	7	56	7	204	22.9	9.72	189	7	1
P62753	40S ribosomal protein S6 OS=Homo sapiens OX=9606 GN=RPS6 PE=1 SV=1	19	4	28	4	249	28.7	10.84	78.53	4	1
P62081	40S ribosomal protein S7 OS=Homo sapiens OX=9606 GN=RPS7 PE=1 SV=1	26	4	38	4	194	22.1	10.1	101.42	4	1
P62241	40S ribosomal protein S8 OS=Homo sapiens OX=9606 GN=RPS8 PE=1 SV=2	45	8	75	8	208	24.2	10.32	238.51	8	1
P46781	40S ribosomal protein S9 OS=Homo sapiens OX=9606 GN=RPS9 PE=1 SV=3	38	8	42	8	194	22.6	10.65	91.22	8	1
P08865	40S ribosomal protein SA OS=Homo sapiens OX=9606 GN=RPSA PE=1 SV=4	34	7	47	7	295	32.8	4.87	173.88	7	1
P08195	4F2 cell-surface antigen heavy chain OS=Homo sapiens OX=9606 GN=SLC3A2 PE=1 SV=3	29	13	48	13	630	68	5.01	159.61	13	1
Q9NVE7	4'-phosphopantetheine phosphatase OS=Homo sapiens OX=9606 GN=PANK4 PE=1 SV=1	7	3	4	3	773	85.9	6.28	12.99	3	1
P49189	4-trimethylaminobutyraldehyde dehydrogenase OS=Homo sapiens OX=9606 GN=ALDH9A1 PE=1 SV=3	20	8	16	8	494	53.8	5.87	42.22	8	1
Q8TCD5	5'(3')-deoxyribonucleotidase, cytosolic type OS=Homo sapiens OX=9606 GN=NT5C PE=1 SV=2	12	1	6	1	201	23.4	6.64	14.32	1	1
Q8IV08	5'-3' exonuclease PLD3 OS=Homo sapiens OX=9606 GN=PLD3 PE=1 SV=1	12	4	11	4	490	54.7	6.47	26.46	4	1
Q8IZH2	5'-3' exoribonuclease 1 OS=Homo sapiens OX=9606 GN=XRN1 PE=1 SV=1	1	2	6	2	1706	194	7.21	12.35	2	1
Q9H0D6	5'-3' exoribonuclease 2 OS=Homo sapiens OX=9606 GN=XRN2 PE=1 SV=1	27	17	64	17	950	108.5	7.47	209.86	17	1
Q00013	55 kDa erythrocyte membrane protein OS=Homo sapiens OX=9606 GN=MPP1 PE=1 SV=2	9	2	3	2	466	52.3	7.37	9.46	2	1
Q13131	5'-AMP-activated protein kinase catalytic subunit alpha-1 OS=Homo sapiens OX=9606 GN=PRKAA1 PE=1 SV=4	21	9	18	9	559	64	8.12	49.76	9	1
P54646	5'-AMP-activated protein kinase catalytic subunit alpha-2 OS=Homo sapiens OX=9606 GN=PRKAA2 PE=1 SV=2	6	2	4	2	552	62.3	7.75	14.02	2	1
P54619	5'-AMP-activated protein kinase subunit gamma-1 OS=Homo sapiens OX=9606 GN=PRKAG1 PE=1 SV=1	12	3	7	3	331	37.6	6.92	21.32	3	1
Q9UGJ0	5'-AMP-activated protein kinase subunit gamma-2 OS=Homo sapiens OX=9606 GN=PRKAG2 PE=1 SV=1	2	1	4	1	569	63	9.35	11.7	1	1
P49914	5-formyltetrahydrofolate cyclo-ligase OS=Homo sapiens OX=9606 GN=MTHFS PE=1 SV=2	13	2	5	2	203	23.2	7.88	13.58	2	1
Q5TFE4	5'-nucleotidase domain-containing protein 1 OS=Homo sapiens OX=9606 GN=NT5DC1 PE=1 SV=1	11	3	15	3	455	51.8	6.35	38.26	3	1
Q9H857	5'-nucleotidase domain-containing protein 2 OS=Homo sapiens OX=9606 GN=NT5DC2 PE=1 SV=1	4	2	2	2	520	60.7	6.77	1.68	2	1
Q86UY8	5'-nucleotidase domain-containing protein 3 OS=Homo sapiens OX=9606 GN=NT5DC3 PE=1 SV=1	2	1	3	1	548	63.4	8.31	7.27	1	1
P21589	5'-nucleotidase OS=Homo sapiens OX=9606 GN=NT5E PE=1 SV=1	5	1	2	1	574	63.3	7.03	4.48	1	1
P10809	60 kDa heat shock protein, mitochondrial OS=Homo sapiens OX=9606 GN=HSPD1 PE=1 SV=2	71	32	655	32	573	61	5.87	2353.03	32	1
P05388	60S acidic ribosomal protein P0 OS=Homo sapiens OX=9606 GN=RPLP0 PE=1 SV=1	46	11	76	11	317	34.3	5.97	244.51	11	1
Q8NHW5	60S acidic ribosomal protein P0-like OS=Homo sapiens OX=9606 GN=RPLP0P6 PE=5 SV=1	28	8	50	8	317	34.3	5.55	127.96	8	1
P05386	60S acidic ribosomal protein P1 OS=Homo sapiens OX=9606 GN=RPLP1 PE=1 SV=1	38	1	11	1	114	11.5	4.32	63.35	1	1
P05387	60S acidic ribosomal protein P2 OS=Homo sapiens OX=9606 GN=RPLP2 PE=1 SV=1	74	8	47	8	115	11.7	4.54	180.7	8	1
Q96D46	60S ribosomal export protein NMD3 OS=Homo sapiens OX=9606 GN=NMD3 PE=1 SV=1	9	3	6	3	503	57.6	7.14	21.61	3	1
P27635	60S ribosomal protein L10 OS=Homo sapiens OX=9606 GN=RPL10 PE=1 SV=5	20	4	30	4	214	24.6	10.08	112.09	4	1
P62906	60S ribosomal protein L10a OS=Homo sapiens OX=9606 GN=RPL10A PE=1 SV=2	34	7	34	7	217	24.8	9.94	92.63	7	1
P62913	60S ribosomal protein L11 OS=Homo sapiens OX=9606 GN=RPL11 PE=1 SV=2	21	4	21	4	178	20.2	9.6	50.59	4	1
P30050	60S ribosomal protein L12 OS=Homo sapiens OX=9606 GN=RPL12 PE=1 SV=1	55	6	37	6	165	17.8	9.42	122.23	6	1
P26373	60S ribosomal protein L13 OS=Homo sapiens OX=9606 GN=RPL13 PE=1 SV=4	24	5	27	5	211	24.2	11.65	63.6	5	1
P40429	60S ribosomal protein L13a OS=Homo sapiens OX=9606 GN=RPL13A PE=1 SV=2	31	8	51	8	203	23.6	10.93	103.91	8	1
P50914	60S ribosomal protein L14 OS=Homo sapiens OX=9606 GN=RPL14 PE=1 SV=4	15	3	31	3	215	23.4	10.93	83.44	3	1
P61313	60S ribosomal protein L15 OS=Homo sapiens OX=9606 GN=RPL15 PE=1 SV=2	31	7	34	7	204	24.1	11.62	69.46	7	1
P18621	60S ribosomal protein L17 OS=Homo sapiens OX=9606 GN=RPL17 PE=1 SV=3	36	6	26	6	184	21.4	10.17	82.34	6	1
Q07020	60S ribosomal protein L18 OS=Homo sapiens OX=9606 GN=RPL18 PE=1 SV=2	29	5	38	5	188	21.6	11.72	115.72	5	1
Q02543	60S ribosomal protein L18a OS=Homo sapiens OX=9606 GN=RPL18A PE=1 SV=2	26	4	32	4	176	20.7	10.71	95.99	4	1
P84098	60S ribosomal protein L19 OS=Homo sapiens OX=9606 GN=RPL19 PE=1 SV=1	14	3	20	3	196	23.5	11.47	70.14	3	1
P46778	60S ribosomal protein L21 OS=Homo sapiens OX=9606 GN=RPL21 PE=1 SV=2	11	2	10	2	160	18.6	10.49	29.77	2	1
P35268	60S ribosomal protein L22 OS=Homo sapiens OX=9606 GN=RPL22 PE=1 SV=2	19	2	13	2	128	14.8	9.19	33.98	2	1
P62829	60S ribosomal protein L23 OS=Homo sapiens OX=9606 GN=RPL23 PE=1 SV=1	38	4	32	4	140	14.9	10.51	83.99	4	1
P62750	60S ribosomal protein L23a OS=Homo sapiens OX=9606 GN=RPL23A PE=1 SV=1	33	6	36	6	156	17.7	10.45	83.65	6	1
P83731	60S ribosomal protein L24 OS=Homo sapiens OX=9606 GN=RPL24 PE=1 SV=1	25	4	19	4	157	17.8	11.25	46.66	4	1
P61254	60S ribosomal protein L26 OS=Homo sapiens OX=9606 GN=RPL26 PE=1 SV=1	17	3	13	3	145	17.2	10.55	26.56	3	1
Q9UNX3	60S ribosomal protein L26-like 1 OS=Homo sapiens OX=9606 GN=RPL26L1 PE=1 SV=1	17	3	13	3	145	17.2	10.55	26.56	3	1
P61353	60S ribosomal protein L27 OS=Homo sapiens OX=9606 GN=RPL27 PE=1 SV=2	7	1	10	1	136	15.8	10.56	21.72	1	1
P46776	60S ribosomal protein L27a OS=Homo sapiens OX=9606 GN=RPL27A PE=1 SV=2	22	3	17	3	148	16.6	11	45.47	3	1
P46779	60S ribosomal protein L28 OS=Homo sapiens OX=9606 GN=RPL28 PE=1 SV=3	22	3	14	3	137	15.7	12.02	29.44	3	1
P47914	60S ribosomal protein L29 OS=Homo sapiens OX=9606 GN=RPL29 PE=1 SV=2	9	1	9	1	159	17.7	11.66	32.5	1	1
P39023	60S ribosomal protein L3 OS=Homo sapiens OX=9606 GN=RPL3 PE=1 SV=2	21	8	38	8	403	46.1	10.18	114.9	8	1
P62888	60S ribosomal protein L30 OS=Homo sapiens OX=9606 GN=RPL30 PE=1 SV=2	57	5	33	5	115	12.8	9.63	103.22	5	1
P62899	60S ribosomal protein L31 OS=Homo sapiens OX=9606 GN=RPL31 PE=1 SV=1	38	5	17	5	125	14.5	10.54	47.15	5	1
P62910	60S ribosomal protein L32 OS=Homo sapiens OX=9606 GN=RPL32 PE=1 SV=2	22	3	16	3	135	15.9	11.33	33.11	3	1
P49207	60S ribosomal protein L34 OS=Homo sapiens OX=9606 GN=RPL34 PE=1 SV=3	28	4	12	4	117	13.3	11.47	24.5	4	1
P42766	60S ribosomal protein L35 OS=Homo sapiens OX=9606 GN=RPL35 PE=1 SV=2	19	2	9	2	123	14.5	11.05	24.56	2	1
P18077	60S ribosomal protein L35a OS=Homo sapiens OX=9606 GN=RPL35A PE=1 SV=2	8	1	6	1	110	12.5	11.06	12.26	1	1
Q9Y3U8	60S ribosomal protein L36 OS=Homo sapiens OX=9606 GN=RPL36 PE=1 SV=3	29	3	17	3	105	12.2	11.59	37.49	3	1
P61513	60S ribosomal protein L37a OS=Homo sapiens OX=9606 GN=RPL37A PE=1 SV=2	9	1	4	1	92	10.3	10.43	6.12	1	1
P63173	60S ribosomal protein L38 OS=Homo sapiens OX=9606 GN=RPL38 PE=1 SV=2	31	2	15	2	70	8.2	10.1	28.95	2	1
Q92901	60S ribosomal protein L3-like OS=Homo sapiens OX=9606 GN=RPL3L PE=1 SV=3	4	2	4	2	407	46.3	10.45	0	2	1
P36578	60S ribosomal protein L4 OS=Homo sapiens OX=9606 GN=RPL4 PE=1 SV=5	38	16	83	16	427	47.7	11.06	229.49	16	1
P46777	60S ribosomal protein L5 OS=Homo sapiens OX=9606 GN=RPL5 PE=1 SV=3	38	8	82	8	297	34.3	9.72	226.27	8	1
Q02878	60S ribosomal protein L6 OS=Homo sapiens OX=9606 GN=RPL6 PE=1 SV=3	26	8	37	8	288	32.7	10.58	72.91	8	1
P18124	60S ribosomal protein L7 OS=Homo sapiens OX=9606 GN=RPL7 PE=1 SV=1	40	10	51	10	248	29.2	10.65	128.81	10	1
P62424	60S ribosomal protein L7a OS=Homo sapiens OX=9606 GN=RPL7A PE=1 SV=2	45	13	51	13	266	30	10.61	165.91	13	1
Q6DKI1	60S ribosomal protein L7-like 1 OS=Homo sapiens OX=9606 GN=RPL7L1 PE=1 SV=2	4	1	1	1	255	29.7	10.52	2.56	1	1
P62917	60S ribosomal protein L8 OS=Homo sapiens OX=9606 GN=RPL8 PE=1 SV=2	21	4	25	4	257	28	11.03	108.82	4	1
P32969	60S ribosomal protein L9 OS=Homo sapiens OX=9606 GN=RPL9P9 PE=1 SV=1	36	4	40	4	192	21.9	9.95	141.06	4	1
Q9Y221	60S ribosome subunit biogenesis protein NIP7 homolog OS=Homo sapiens OX=9606 GN=NIP7 PE=1 SV=1	23	2	3	2	180	20.4	8.51	9.66	2	1
P52209	6-phosphogluconate dehydrogenase, decarboxylating OS=Homo sapiens OX=9606 GN=PGD PE=1 SV=3	28	9	33	9	483	53.1	7.23	94.68	9	1
O95336	6-phosphogluconolactonase OS=Homo sapiens OX=9606 GN=PGLS PE=1 SV=2	42	7	27	7	258	27.5	6.05	96.1	7	1
Q9UBM7	7-dehydrocholesterol reductase OS=Homo sapiens OX=9606 GN=DHCR7 PE=1 SV=1	3	1	2	1	475	54.5	8.7	4.38	1	1
Q7L2J0	7SK snRNA methylphosphate capping enzyme OS=Homo sapiens OX=9606 GN=MEPCE PE=1 SV=1	5	1	1	1	689	74.3	9.57	5.07	1	1
Q96FZ2	Abasic site processing protein HMCES OS=Homo sapiens OX=9606 GN=HMCES PE=1 SV=1	17	4	8	4	354	40.5	8.15	22.78	4	1
Q8IZP0	Abl interactor 1 OS=Homo sapiens OX=9606 GN=ABI1 PE=1 SV=4	4	1	3	1	508	55	7.06	7.97	1	1
Q9BWD1	Acetyl-CoA acetyltransferase, cytosolic OS=Homo sapiens OX=9606 GN=ACAT2 PE=1 SV=2	42	6	23	6	397	41.3	6.92	99.61	6	1
P24752	Acetyl-CoA acetyltransferase, mitochondrial OS=Homo sapiens OX=9606 GN=ACAT1 PE=1 SV=1	28	6	27	6	427	45.2	8.85	123.59	6	1
Q13085	Acetyl-CoA carboxylase 1 OS=Homo sapiens OX=9606 GN=ACACA PE=1 SV=2	6	9	21	9	2346	265.4	6.37	50.98	9	1
O00763	Acetyl-CoA carboxylase 2 OS=Homo sapiens OX=9606 GN=ACACB PE=1 SV=3	1	1	1	1	2458	276.4	6.49	3.76	1	1
Q9NR19	Acetyl-coenzyme A synthetase, cytoplasmic OS=Homo sapiens OX=9606 GN=ACSS2 PE=1 SV=1	4	2	8	2	701	78.5	6.46	18.46	2	1
Q13510	Acid ceramidase OS=Homo sapiens OX=9606 GN=ASAH1 PE=1 SV=5	4	1	2	1	395	44.6	7.62	4.19	1	1
P39687	Acidic leucine-rich nuclear phosphoprotein 32 family member A OS=Homo sapiens OX=9606 GN=ANP32A PE=1 SV=1	25	5	25	2	249	28.6	4.09	77.39	5	1
Q92688	Acidic leucine-rich nuclear phosphoprotein 32 family member B OS=Homo sapiens OX=9606 GN=ANP32B PE=1 SV=1	23	5	26	2	251	28.8	4.06	79.99	5	1
O43423	Acidic leucine-rich nuclear phosphoprotein 32 family member C OS=Homo sapiens OX=9606 GN=ANP32C PE=2 SV=1	9	2	10	1	234	26.7	4.21	21.42	2	1
Q9BTT0	Acidic leucine-rich nuclear phosphoprotein 32 family member E OS=Homo sapiens OX=9606 GN=ANP32E PE=1 SV=1	31	7	25	6	268	30.7	3.85	69.5	7	1
Q99798	Aconitate hydratase, mitochondrial OS=Homo sapiens OX=9606 GN=ACO2 PE=1 SV=2	29	17	76	17	780	85.4	7.61	236.35	17	1
O00401	Actin nucleation-promoting factor WASL OS=Homo sapiens OX=9606 GN=WASL PE=1 SV=2	10	2	6	2	505	54.8	7.93	19.76	2	1
P68032	Actin, alpha cardiac muscle 1 OS=Homo sapiens OX=9606 GN=ACTC1 PE=1 SV=1	59	16	433	8	377	42	5.39	897.06	16	1
P68133	Actin, alpha skeletal muscle OS=Homo sapiens OX=9606 GN=ACTA1 PE=1 SV=1	53	14	429	6	377	42	5.39	882.93	14	1
P62736	Actin, aortic smooth muscle OS=Homo sapiens OX=9606 GN=ACTA2 PE=1 SV=1	59	16	433	8	377	42	5.39	897.06	16	1
P60709	Actin, cytoplasmic 1 OS=Homo sapiens OX=9606 GN=ACTB PE=1 SV=1	60	18	1286	9	375	41.7	5.48	4535.45	18	1
P63261	Actin, cytoplasmic 2 OS=Homo sapiens OX=9606 GN=ACTG1 PE=1 SV=1	60	18	1286	9	375	41.8	5.48	4535.45	18	1
P63267	Actin, gamma-enteric smooth muscle OS=Homo sapiens OX=9606 GN=ACTG2 PE=1 SV=1	59	16	433	8	376	41.9	5.48	897.06	16	1
O94929	Actin-binding LIM protein 3 OS=Homo sapiens OX=9606 GN=ABLIM3 PE=1 SV=3	2	1	2	1	683	77.8	8.54	5.77	1	1
Q9Y6W5	Actin-binding protein WASF2 OS=Homo sapiens OX=9606 GN=WASF2 PE=1 SV=3	14	4	7	4	498	54.3	5.53	19.37	4	1
Q86TU7	Actin-histidine N-methyltransferase OS=Homo sapiens OX=9606 GN=SETD3 PE=1 SV=1	6	2	3	2	594	67.2	5.96	9.63	2	1
O96019	Actin-like protein 6A OS=Homo sapiens OX=9606 GN=ACTL6A PE=1 SV=1	33	10	22	10	429	47.4	5.6	58.53	10	1
O94805	Actin-like protein 6B OS=Homo sapiens OX=9606 GN=ACTL6B PE=1 SV=1	5	2	3	2	426	46.8	5.71	4.69	2	1
Q9NZ32	Actin-related protein 10 OS=Homo sapiens OX=9606 GN=ACTR10 PE=1 SV=1	19	4	12	4	417	46.3	7.37	35.01	4	1
P61160	Actin-related protein 2 OS=Homo sapiens OX=9606 GN=ACTR2 PE=1 SV=1	17	5	17	5	394	44.7	6.74	51.43	5	1
Q92747	Actin-related protein 2/3 complex subunit 1A OS=Homo sapiens OX=9606 GN=ARPC1A PE=1 SV=2	7	2	7	2	370	41.5	8.18	17.09	2	1
O15143	Actin-related protein 2/3 complex subunit 1B OS=Homo sapiens OX=9606 GN=ARPC1B PE=1 SV=3	24	6	20	6	372	40.9	8.35	55.83	6	1
O15144	Actin-related protein 2/3 complex subunit 2 OS=Homo sapiens OX=9606 GN=ARPC2 PE=1 SV=1	30	7	19	7	300	34.3	7.36	48.12	7	1
O15145	Actin-related protein 2/3 complex subunit 3 OS=Homo sapiens OX=9606 GN=ARPC3 PE=1 SV=3	20	3	14	3	178	20.5	8.59	37.25	3	1
P59998	Actin-related protein 2/3 complex subunit 4 OS=Homo sapiens OX=9606 GN=ARPC4 PE=1 SV=3	27	4	21	4	168	19.7	8.43	54.18	4	1
P61158	Actin-related protein 3 OS=Homo sapiens OX=9606 GN=ACTR3 PE=1 SV=3	39	10	43	10	418	47.3	5.88	162.4	10	1
Q9P1U1	Actin-related protein 3B OS=Homo sapiens OX=9606 GN=ACTR3B PE=2 SV=1	2	1	2	1	418	47.6	5.88	4.55	1	1
Q9H9F9	Actin-related protein 5 OS=Homo sapiens OX=9606 GN=ACTR5 PE=1 SV=2	11	3	7	3	607	68.3	5.27	21.17	3	1
Q9GZN1	Actin-related protein 6 OS=Homo sapiens OX=9606 GN=ACTR6 PE=1 SV=1	7	1	2	1	396	45.8	5.03	2.43	1	1
P53999	Activated RNA polymerase II transcriptional coactivator p15 OS=Homo sapiens OX=9606 GN=SUB1 PE=1 SV=3	44	5	21	5	127	14.4	9.6	48.8	5	1
Q9H1I8	Activating signal cointegrator 1 complex subunit 2 OS=Homo sapiens OX=9606 GN=ASCC2 PE=1 SV=3	4	2	5	2	757	86.3	5.16	12.97	2	1
Q8N3C0	Activating signal cointegrator 1 complex subunit 3 OS=Homo sapiens OX=9606 GN=ASCC3 PE=1 SV=3	1	2	5	2	2202	251.3	7.09	10.79	2	1
Q6VMQ6	Activating transcription factor 7-interacting protein 1 OS=Homo sapiens OX=9606 GN=ATF7IP PE=1 SV=3	2	1	1	1	1270	136.3	4.7	2.79	1	1
O95433	Activator of 90 kDa heat shock protein ATPase homolog 1 OS=Homo sapiens OX=9606 GN=AHSA1 PE=1 SV=1	40	10	40	10	338	38.3	5.53	131.13	10	1
Q12979	Active breakpoint cluster region-related protein OS=Homo sapiens OX=9606 GN=ABR PE=1 SV=2	4	2	4	2	859	97.5	6.55	9.08	2	1
Q9H2P0	Activity-dependent neuroprotector homeobox protein OS=Homo sapiens OX=9606 GN=ADNP PE=1 SV=1	7	6	20	6	1102	123.5	7.34	50.9	6	1
O14561	Acyl carrier protein, mitochondrial OS=Homo sapiens OX=9606 GN=NDUFAB1 PE=1 SV=3	10	2	13	2	156	17.4	4.93	45.81	2	1
P13798	Acylamino-acid-releasing enzyme OS=Homo sapiens OX=9606 GN=APEH PE=1 SV=4	30	12	42	12	732	81.2	5.48	133.46	12	1
O95864	Acyl-CoA 6-desaturase OS=Homo sapiens OX=9606 GN=FADS2 PE=1 SV=1	3	1	3	1	444	52.2	8.82	9.64	1	1
Q6JQN1	Acyl-CoA dehydrogenase family member 10 OS=Homo sapiens OX=9606 GN=ACAD10 PE=1 SV=1	2	1	1	1	1059	118.8	8.06	2.05	1	1
Q8N6N7	Acyl-CoA-binding domain-containing protein 7 OS=Homo sapiens OX=9606 GN=ACBD7 PE=1 SV=1	20	1	2	1	88	9.8	6.71	5.94	1	1
P07108	Acyl-CoA-binding protein OS=Homo sapiens OX=9606 GN=DBI PE=1 SV=2	32	2	6	2	87	10	6.57	19.59	2	1
Q8N6M3	Acyl-coenzyme A diphosphatase FITM2 OS=Homo sapiens OX=9606 GN=FITM2 PE=1 SV=1	5	2	4	2	262	29.8	8.65	12.33	2	1
A8MXV4	Acyl-coenzyme A diphosphatase NUDT19 OS=Homo sapiens OX=9606 GN=NUDT19 PE=1 SV=1	25	4	8	4	375	42.2	7.64	32.76	4	1
Q86TX2	Acyl-coenzyme A thioesterase 1 OS=Homo sapiens OX=9606 GN=ACOT1 PE=1 SV=1	3	1	1	1	421	46.2	7.34	2.28	1	1
Q9NPJ3	Acyl-coenzyme A thioesterase 13 OS=Homo sapiens OX=9606 GN=ACOT13 PE=1 SV=1	9	1	2	1	140	15	9.14	6.24	1	1
P49753	Acyl-coenzyme A thioesterase 2, mitochondrial OS=Homo sapiens OX=9606 GN=ACOT2 PE=1 SV=6	2	1	1	1	483	53.2	8.47	2.28	1	1
Q3I5F7	Acyl-coenzyme A thioesterase 6 OS=Homo sapiens OX=9606 GN=ACOT6 PE=2 SV=2	3	1	1	1	421	46.8	6.8	2.28	1	1
O14734	Acyl-coenzyme A thioesterase 8 OS=Homo sapiens OX=9606 GN=ACOT8 PE=1 SV=1	11	2	5	2	319	35.9	7.56	17.8	2	1
Q9Y305	Acyl-coenzyme A thioesterase 9, mitochondrial OS=Homo sapiens OX=9606 GN=ACOT9 PE=1 SV=2	13	4	10	4	439	49.9	8.6	36.15	4	1
Q53H12	Acylglycerol kinase, mitochondrial OS=Homo sapiens OX=9606 GN=AGK PE=1 SV=2	23	6	15	6	422	47.1	8.09	55.81	6	1
O75608	Acyl-protein thioesterase 1 OS=Homo sapiens OX=9606 GN=LYPLA1 PE=1 SV=1	17	2	6	2	230	24.7	6.77	16.17	2	1
O95372	Acyl-protein thioesterase 2 OS=Homo sapiens OX=9606 GN=LYPLA2 PE=1 SV=1	16	2	4	2	231	24.7	7.23	12.26	2	1
Q6P587	Acylpyruvase FAHD1, mitochondrial OS=Homo sapiens OX=9606 GN=FAHD1 PE=1 SV=2	27	3	11	3	224	24.8	7.39	33.98	3	1
P46108	Adapter molecule crk OS=Homo sapiens OX=9606 GN=CRK PE=1 SV=2	30	7	26	7	304	33.8	5.55	81.95	7	1
Q8NC96	Adaptin ear-binding coat-associated protein 1 OS=Homo sapiens OX=9606 GN=NECAP1 PE=1 SV=2	10	1	3	1	275	29.7	6.8	13.13	1	1
Q9NVZ3	Adaptin ear-binding coat-associated protein 2 OS=Homo sapiens OX=9606 GN=NECAP2 PE=1 SV=1	29	2	6	2	263	28.3	8.38	28.47	2	1
P07741	Adenine phosphoribosyltransferase OS=Homo sapiens OX=9606 GN=APRT PE=1 SV=2	33	4	35	4	180	19.6	6.02	112.94	4	1
Q8TB61	Adenosine 3'-phospho 5'-phosphosulfate transporter 1 OS=Homo sapiens OX=9606 GN=SLC35B2 PE=1 SV=1	3	1	1	1	432	47.5	9.16	3.96	1	1
P49773	Adenosine 5'-monophosphoramidase HINT1 OS=Homo sapiens OX=9606 GN=HINT1 PE=1 SV=2	24	3	12	3	126	13.8	6.95	22.06	3	1
Q9BX68	Adenosine 5'-monophosphoramidase HINT2 OS=Homo sapiens OX=9606 GN=HINT2 PE=1 SV=1	47	5	22	5	163	17.2	9.16	71.27	5	1
P00813	Adenosine deaminase OS=Homo sapiens OX=9606 GN=ADA PE=1 SV=3	19	4	14	4	363	40.7	5.95	34.11	4	1
P55263	Adenosine kinase OS=Homo sapiens OX=9606 GN=ADK PE=1 SV=2	8	2	6	2	362	40.5	6.7	15.65	2	1
Q96HN2	Adenosylhomocysteinase 3 OS=Homo sapiens OX=9606 GN=AHCYL2 PE=1 SV=1	4	3	3	1	611	66.7	7.36	4.52	3	1
P23526	Adenosylhomocysteinase OS=Homo sapiens OX=9606 GN=AHCY PE=1 SV=4	47	20	141	18	432	47.7	6.34	378.58	20	1
P54819	Adenylate kinase 2, mitochondrial OS=Homo sapiens OX=9606 GN=AK2 PE=1 SV=2	33	6	28	6	239	26.5	7.81	69.35	6	1
P27144	Adenylate kinase 4, mitochondrial OS=Homo sapiens OX=9606 GN=AK4 PE=1 SV=1	26	3	7	3	223	25.3	8.4	13.52	3	1
P00568	Adenylate kinase isoenzyme 1 OS=Homo sapiens OX=9606 GN=AK1 PE=1 SV=3	44	6	26	6	194	21.6	8.63	68.5	6	1
Q9Y6K8	Adenylate kinase isoenzyme 5 OS=Homo sapiens OX=9606 GN=AK5 PE=1 SV=2	2	1	6	1	562	63.3	5.07	13.24	1	1
P30566	Adenylosuccinate lyase OS=Homo sapiens OX=9606 GN=ADSL PE=1 SV=2	8	3	15	3	484	54.9	7.11	26.79	3	1
Q8N142	Adenylosuccinate synthetase isozyme 1 OS=Homo sapiens OX=9606 GN=ADSS1 PE=1 SV=1	2	1	3	1	457	50.2	8.59	3.6	1	1
P30520	Adenylosuccinate synthetase isozyme 2 OS=Homo sapiens OX=9606 GN=ADSS2 PE=1 SV=3	20	6	28	6	456	50.1	6.55	78.73	6	1
Q01518	Adenylyl cyclase-associated protein 1 OS=Homo sapiens OX=9606 GN=CAP1 PE=1 SV=5	33	12	55	12	475	51.9	8.06	165.95	12	1
P40123	Adenylyl cyclase-associated protein 2 OS=Homo sapiens OX=9606 GN=CAP2 PE=1 SV=1	13	3	8	3	477	52.8	6.37	14.42	3	1
O95396	Adenylyltransferase and sulfurtransferase MOCS3 OS=Homo sapiens OX=9606 GN=MOCS3 PE=1 SV=1	15	4	11	4	460	49.6	6.21	32.17	4	1
O14514	Adhesion G protein-coupled receptor B1 OS=Homo sapiens OX=9606 GN=ADGRB1 PE=1 SV=2	1	1	2	1	1584	173.4	7.88	4.06	1	1
P48960	Adhesion G protein-coupled receptor E5 OS=Homo sapiens OX=9606 GN=ADGRE5 PE=1 SV=4	3	2	6	2	835	91.8	6.87	14.36	2	1
Q86SQ4	Adhesion G-protein coupled receptor G6 OS=Homo sapiens OX=9606 GN=ADGRG6 PE=1 SV=3	1	1	2	1	1221	136.6	7.87	4.18	1	1
Q9HDC9	Adipocyte plasma membrane-associated protein OS=Homo sapiens OX=9606 GN=APMAP PE=1 SV=2	29	9	54	9	416	46.5	6.16	193.2	9	1
P12235	ADP/ATP translocase 1 OS=Homo sapiens OX=9606 GN=SLC25A4 PE=1 SV=4	38	11	49	1	298	33	9.76	117.23	11	1
P05141	ADP/ATP translocase 2 OS=Homo sapiens OX=9606 GN=SLC25A5 PE=1 SV=7	39	13	62	5	298	32.8	9.69	134.95	13	1
P12236	ADP/ATP translocase 3 OS=Homo sapiens OX=9606 GN=SLC25A6 PE=1 SV=4	45	13	72	1	298	32.8	9.74	178.33	13	1
Q9BRR6	ADP-dependent glucokinase OS=Homo sapiens OX=9606 GN=ADPGK PE=1 SV=1	7	2	2	2	497	54.1	6.2	4.5	2	1
P84077	ADP-ribosylation factor 1 OS=Homo sapiens OX=9606 GN=ARF1 PE=1 SV=2	66	10	40	6	181	20.7	6.8	114.45	10	1
P61204	ADP-ribosylation factor 3 OS=Homo sapiens OX=9606 GN=ARF3 PE=1 SV=2	51	9	38	5	181	20.6	7.43	109.55	9	1
P18085	ADP-ribosylation factor 4 OS=Homo sapiens OX=9606 GN=ARF4 PE=1 SV=3	57	9	50	6	180	20.5	7.14	141.62	9	1
P84085	ADP-ribosylation factor 5 OS=Homo sapiens OX=9606 GN=ARF5 PE=1 SV=2	48	7	35	3	180	20.5	6.79	97.47	7	1
P62330	ADP-ribosylation factor 6 OS=Homo sapiens OX=9606 GN=ARF6 PE=1 SV=2	28	4	11	3	175	20.1	8.95	20.1	4	1
Q8N6T3	ADP-ribosylation factor GTPase-activating protein 1 OS=Homo sapiens OX=9606 GN=ARFGAP1 PE=1 SV=2	23	6	25	6	406	44.6	5.66	77.47	6	1
Q8N6H7	ADP-ribosylation factor GTPase-activating protein 2 OS=Homo sapiens OX=9606 GN=ARFGAP2 PE=1 SV=1	10	3	8	3	521	56.7	7.99	29.14	3	1
Q9NP61	ADP-ribosylation factor GTPase-activating protein 3 OS=Homo sapiens OX=9606 GN=ARFGAP3 PE=1 SV=1	3	1	1	1	516	56.9	7.36	4.25	1	1
Q9UJY5	ADP-ribosylation factor-binding protein GGA1 OS=Homo sapiens OX=9606 GN=GGA1 PE=1 SV=1	5	1	1	1	639	70.3	5.29	0	1	1
Q9NZ52	ADP-ribosylation factor-binding protein GGA3 OS=Homo sapiens OX=9606 GN=GGA3 PE=1 SV=1	6	2	2	2	723	78.3	5.58	6.76	2	1
P40616	ADP-ribosylation factor-like protein 1 OS=Homo sapiens OX=9606 GN=ARL1 PE=1 SV=1	39	4	18	4	181	20.4	5.72	59.13	4	1
P36404	ADP-ribosylation factor-like protein 2 OS=Homo sapiens OX=9606 GN=ARL2 PE=1 SV=4	38	5	15	5	184	20.9	6.34	46.01	5	1
P36405	ADP-ribosylation factor-like protein 3 OS=Homo sapiens OX=9606 GN=ARL3 PE=1 SV=2	34	4	10	4	182	20.4	7.24	37.43	4	1
Q66PJ3	ADP-ribosylation factor-like protein 6-interacting protein 4 OS=Homo sapiens OX=9606 GN=ARL6IP4 PE=1 SV=3	9	2	3	2	237	26.4	10.86	10.18	2	1
Q96BM9	ADP-ribosylation factor-like protein 8A OS=Homo sapiens OX=9606 GN=ARL8A PE=1 SV=1	15	3	9	3	186	21.4	7.77	21.42	3	1
Q9NVJ2	ADP-ribosylation factor-like protein 8B OS=Homo sapiens OX=9606 GN=ARL8B PE=1 SV=1	28	6	15	6	186	21.5	8.43	36.93	6	1
Q13795	ADP-ribosylation factor-related protein 1 OS=Homo sapiens OX=9606 GN=ARFRP1 PE=1 SV=1	15	2	5	2	201	22.6	7.56	13.51	2	1
Q9NX46	ADP-ribosylhydrolase ARH3 OS=Homo sapiens OX=9606 GN=ADPRS PE=1 SV=1	16	4	11	4	363	38.9	5.07	33.51	4	1
Q9UKK9	ADP-sugar pyrophosphatase OS=Homo sapiens OX=9606 GN=NUDT5 PE=1 SV=1	34	5	16	5	219	24.3	4.94	56.33	5	1
P10109	Adrenodoxin, mitochondrial OS=Homo sapiens OX=9606 GN=FDX1 PE=1 SV=1	11	1	5	1	184	19.4	5.83	15.9	1	1
Q9UHB7	AF4/FMR2 family member 4 OS=Homo sapiens OX=9606 GN=AFF4 PE=1 SV=1	3	2	3	2	1163	127.4	9.31	9.08	2	1
P55196	Afadin OS=Homo sapiens OX=9606 GN=AFDN PE=1 SV=3	4	4	6	4	1824	206.7	6.47	20.82	4	1
Q9Y4W6	AFG3-like protein 2 OS=Homo sapiens OX=9606 GN=AFG3L2 PE=1 SV=2	16	8	15	8	797	88.5	8.66	42.65	8	1
O43488	Aflatoxin B1 aldehyde reductase member 2 OS=Homo sapiens OX=9606 GN=AKR7A2 PE=1 SV=3	6	2	9	2	359	39.6	7.17	25.51	2	1
O95154	Aflatoxin B1 aldehyde reductase member 3 OS=Homo sapiens OX=9606 GN=AKR7A3 PE=1 SV=2	3	1	4	1	331	37.2	7.15	12.88	1	1
Q8NHP1	Aflatoxin B1 aldehyde reductase member 4 OS=Homo sapiens OX=9606 GN=AKR7L PE=2 SV=7	3	1	4	1	331	36.9	6.87	12.88	1	1
O00170	AH receptor-interacting protein OS=Homo sapiens OX=9606 GN=AIP PE=1 SV=3	20	5	15	5	330	37.6	6.42	40.65	5	1
Q92667	A-kinase anchor protein 1, mitochondrial OS=Homo sapiens OX=9606 GN=AKAP1 PE=1 SV=1	1	1	2	1	903	97.3	4.94	5.21	1	1
O43572	A-kinase anchor protein 10, mitochondrial OS=Homo sapiens OX=9606 GN=AKAP10 PE=1 SV=2	3	1	1	1	662	73.8	6.39	2.1	1	1
Q9UKA4	A-kinase anchor protein 11 OS=Homo sapiens OX=9606 GN=AKAP11 PE=1 SV=1	1	1	2	1	1901	210.4	5.39	2.2	1	1
Q02952	A-kinase anchor protein 12 OS=Homo sapiens OX=9606 GN=AKAP12 PE=1 SV=4	37	35	134	35	1782	191.4	4.41	583.93	35	1
Q12802	A-kinase anchor protein 13 OS=Homo sapiens OX=9606 GN=AKAP13 PE=1 SV=2	2	2	3	2	2813	307.4	5.24	9.5	2	1
Q02040	A-kinase anchor protein 17A OS=Homo sapiens OX=9606 GN=AKAP17A PE=1 SV=2	1	1	1	1	695	80.7	9.73	1.81	1	1
Q9Y2D5	A-kinase anchor protein 2 OS=Homo sapiens OX=9606 GN=AKAP2 PE=1 SV=3	24	10	26	10	859	94.6	5.11	94.96	10	1
O43823	A-kinase anchor protein 8 OS=Homo sapiens OX=9606 GN=AKAP8 PE=1 SV=1	9	2	5	2	692	76.1	5.15	19.87	2	1
Q9ULX6	A-kinase anchor protein 8-like OS=Homo sapiens OX=9606 GN=AKAP8L PE=1 SV=4	9	4	5	4	646	71.6	5.05	9.46	4	1
Q99996	A-kinase anchor protein 9 OS=Homo sapiens OX=9606 GN=AKAP9 PE=1 SV=4	0	1	1	1	3907	452.7	4.98	2	1	1
Q9NRG9	Aladin OS=Homo sapiens OX=9606 GN=AAAS PE=1 SV=1	3	2	3	2	546	59.5	7.5	5.24	2	1
P24298	Alanine aminotransferase 1 OS=Homo sapiens OX=9606 GN=GPT PE=1 SV=3	4	1	2	1	496	54.6	7.18	6.73	1	1
Q8TD30	Alanine aminotransferase 2 OS=Homo sapiens OX=9606 GN=GPT2 PE=1 SV=1	12	3	4	3	523	57.9	7.71	12.95	3	1
P49588	Alanine--tRNA ligase, cytoplasmic OS=Homo sapiens OX=9606 GN=AARS1 PE=1 SV=2	41	27	102	27	968	106.7	5.53	333.83	27	1
Q5JTZ9	Alanine--tRNA ligase, mitochondrial OS=Homo sapiens OX=9606 GN=AARS2 PE=1 SV=1	6	3	7	3	985	107.3	6.27	22.98	3	1
Q9BTE6	Alanyl-tRNA editing protein Aarsd1 OS=Homo sapiens OX=9606 GN=AARSD1 PE=1 SV=2	11	2	3	2	412	45.5	6.42	9.11	2	1
P02768	Albumin OS=Homo sapiens OX=9606 GN=ALB PE=1 SV=2	5	3	3	3	609	69.3	6.28	4.02	3	1
P11766	Alcohol dehydrogenase class-3 OS=Homo sapiens OX=9606 GN=ADH5 PE=1 SV=4	32	7	34	7	374	39.7	7.49	110.31	7	1
Q8IZ83	Aldehyde dehydrogenase family 16 member A1 OS=Homo sapiens OX=9606 GN=ALDH16A1 PE=1 SV=2	14	5	13	5	802	85.1	6.79	52.35	5	1
P51648	Aldehyde dehydrogenase family 3 member A2 OS=Homo sapiens OX=9606 GN=ALDH3A2 PE=1 SV=1	17	6	19	6	485	54.8	7.88	57.9	6	1
P43353	Aldehyde dehydrogenase family 3 member B1 OS=Homo sapiens OX=9606 GN=ALDH3B1 PE=1 SV=1	3	1	1	1	468	51.8	7.62	1.72	1	1
P48448	Aldehyde dehydrogenase family 3 member B2 OS=Homo sapiens OX=9606 GN=ALDH3B2 PE=2 SV=3	3	1	1	1	385	42.6	5.99	1.72	1	1
P30837	Aldehyde dehydrogenase X, mitochondrial OS=Homo sapiens OX=9606 GN=ALDH1B1 PE=1 SV=4	14	5	15	4	517	57.2	6.99	39.04	5	1
P30838	Aldehyde dehydrogenase, dimeric NADP-preferring OS=Homo sapiens OX=9606 GN=ALDH3A1 PE=1 SV=3	3	1	1	1	453	50.4	6.54	1.72	1	1
P05091	Aldehyde dehydrogenase, mitochondrial OS=Homo sapiens OX=9606 GN=ALDH2 PE=1 SV=2	35	13	60	12	517	56.3	7.05	193.33	13	1
P14550	Aldo-keto reductase family 1 member A1 OS=Homo sapiens OX=9606 GN=AKR1A1 PE=1 SV=3	6	1	3	1	325	36.6	6.79	11.66	1	1
P15121	Aldo-keto reductase family 1 member B1 OS=Homo sapiens OX=9606 GN=AKR1B1 PE=1 SV=3	32	9	33	9	316	35.8	6.98	71.48	9	1
C9JRZ8	Aldo-keto reductase family 1 member B15 OS=Homo sapiens OX=9606 GN=AKR1B15 PE=1 SV=2	3	1	3	1	316	36.5	6.7	7.36	1	1
O00116	Alkyldihydroxyacetonephosphate synthase, peroxisomal OS=Homo sapiens OX=9606 GN=AGPS PE=1 SV=1	25	10	31	10	658	72.9	7.34	88.53	10	1
Q9BQI0	Allograft inflammatory factor 1-like OS=Homo sapiens OX=9606 GN=AIF1L PE=1 SV=1	6	1	4	1	150	17.1	7.2	3.4	1	1
Q6PD74	Alpha- and gamma-adaptin-binding protein p34 OS=Homo sapiens OX=9606 GN=AAGAB PE=1 SV=1	13	2	6	2	315	34.6	4.64	17.47	2	1
Q11130	Alpha-(1,3)-fucosyltransferase 7 OS=Homo sapiens OX=9606 GN=FUT7 PE=1 SV=1	11	1	1	1	342	39.2	10.04	0	1	1
Q9H553	Alpha-1,3/1,6-mannosyltransferase ALG2 OS=Homo sapiens OX=9606 GN=ALG2 PE=1 SV=1	9	2	5	2	416	47.1	7.05	17.9	2	1
Q13424	Alpha-1-syntrophin OS=Homo sapiens OX=9606 GN=SNTA1 PE=1 SV=1	14	3	5	3	505	53.9	6.8	16.89	3	1
P30533	Alpha-2-macroglobulin receptor-associated protein OS=Homo sapiens OX=9606 GN=LRPAP1 PE=1 SV=1	6	1	2	1	357	41.4	8.78	7.3	1	1
P12814	Alpha-actinin-1 OS=Homo sapiens OX=9606 GN=ACTN1 PE=1 SV=2	57	40	343	25	892	103	5.41	1137.38	40	1
P35609	Alpha-actinin-2 OS=Homo sapiens OX=9606 GN=ACTN2 PE=1 SV=1	13	10	91	1	894	103.8	5.45	273.33	10	1
Q08043	Alpha-actinin-3 OS=Homo sapiens OX=9606 GN=ACTN3 PE=1 SV=2	9	7	45	0	901	103.2	5.52	130.03	7	1
O43707	Alpha-actinin-4 OS=Homo sapiens OX=9606 GN=ACTN4 PE=1 SV=2	50	36	244	24	911	104.8	5.44	761.56	36	1
P35611	Alpha-adducin OS=Homo sapiens OX=9606 GN=ADD1 PE=1 SV=2	7	3	7	3	737	80.9	5.83	23.59	3	1
P49419	Alpha-aminoadipic semialdehyde dehydrogenase OS=Homo sapiens OX=9606 GN=ALDH7A1 PE=1 SV=5	31	12	48	12	539	58.5	7.99	153.28	12	1
Q9UDR5	Alpha-aminoadipic semialdehyde synthase, mitochondrial OS=Homo sapiens OX=9606 GN=AASS PE=1 SV=1	5	3	7	3	926	102.1	6.64	20.43	3	1
P61163	Alpha-centractin OS=Homo sapiens OX=9606 GN=ACTR1A PE=1 SV=1	32	7	25	4	376	42.6	6.64	88.54	7	1
O43768	Alpha-endosulfine OS=Homo sapiens OX=9606 GN=ENSA PE=1 SV=1	23	2	6	2	121	13.4	7.24	12.14	2	1
P06733	Alpha-enolase OS=Homo sapiens OX=9606 GN=ENO1 PE=1 SV=2	68	29	537	25	434	47.1	7.39	1805.23	29	1
Q16352	Alpha-internexin OS=Homo sapiens OX=9606 GN=INA PE=1 SV=2	6	2	9	1	499	55.4	5.4	20	2	1
P82909	Alpha-ketoglutarate dehydrogenase component 4 OS=Homo sapiens OX=9606 GN=MRPS36 PE=1 SV=2	17	1	6	1	103	11.5	9.99	25.45	1	1
Q9NXW9	Alpha-ketoglutarate-dependent dioxygenase alkB homolog 4 OS=Homo sapiens OX=9606 GN=ALKBH4 PE=1 SV=1	9	1	1	1	302	33.8	6.67	2.86	1	1
Q9C0B1	Alpha-ketoglutarate-dependent dioxygenase FTO OS=Homo sapiens OX=9606 GN=FTO PE=1 SV=3	18	6	16	6	505	58.2	5.22	40.78	6	1
Q16706	Alpha-mannosidase 2 OS=Homo sapiens OX=9606 GN=MAN2A1 PE=1 SV=2	3	3	8	3	1144	131.1	7.58	23.77	3	1
P17050	Alpha-N-acetylgalactosaminidase OS=Homo sapiens OX=9606 GN=NAGA PE=1 SV=2	4	1	2	1	411	46.5	5.19	6.25	1	1
Q9NVD7	Alpha-parvin OS=Homo sapiens OX=9606 GN=PARVA PE=1 SV=1	24	5	18	5	372	42.2	5.95	52.1	5	1
P54920	Alpha-soluble NSF attachment protein OS=Homo sapiens OX=9606 GN=NAPA PE=1 SV=3	33	7	29	7	295	33.2	5.36	89.77	7	1
P40222	Alpha-taxilin OS=Homo sapiens OX=9606 GN=TXLNA PE=1 SV=3	18	4	14	4	546	61.9	6.52	66.24	4	1
Q9BTX7	Alpha-tocopherol transfer protein-like OS=Homo sapiens OX=9606 GN=TTPAL PE=1 SV=2	29	4	7	4	342	38.5	6.44	30.2	4	1
Q06203	Amidophosphoribosyltransferase OS=Homo sapiens OX=9606 GN=PPAT PE=1 SV=1	20	6	24	6	517	57.4	6.76	79.28	6	1
P21397	Amine oxidase [flavin-containing] A OS=Homo sapiens OX=9606 GN=MAOA PE=1 SV=1	13	5	17	5	527	59.6	7.85	55.2	5	1
P27338	Amine oxidase [flavin-containing] B OS=Homo sapiens OX=9606 GN=MAOB PE=1 SV=3	2	1	4	1	520	58.7	7.5	8.35	1	1
Q12904	Aminoacyl tRNA synthase complex-interacting multifunctional protein 1 OS=Homo sapiens OX=9606 GN=AIMP1 PE=1 SV=2	37	6	21	6	312	34.3	8.43	78.6	6	1
Q13155	Aminoacyl tRNA synthase complex-interacting multifunctional protein 2 OS=Homo sapiens OX=9606 GN=AIMP2 PE=1 SV=2	31	5	24	5	320	35.3	8.22	107.15	5	1
Q03154	Aminoacylase-1 OS=Homo sapiens OX=9606 GN=ACY1 PE=1 SV=1	8	2	5	2	408	45.9	6.18	16.46	2	1
Q9H4A4	Aminopeptidase B OS=Homo sapiens OX=9606 GN=RNPEP PE=1 SV=2	18	9	33	9	650	72.5	5.74	90.61	9	1
Q01433	AMP deaminase 2 OS=Homo sapiens OX=9606 GN=AMPD2 PE=1 SV=2	2	2	3	2	879	100.6	6.93	2.56	2	1
Q8WV99	AN1-type zinc finger protein 2B OS=Homo sapiens OX=9606 GN=ZFAND2B PE=1 SV=1	3	1	3	1	257	28	6.92	1.85	1	1
Q6FI81	Anamorsin OS=Homo sapiens OX=9606 GN=CIAPIN1 PE=1 SV=2	13	4	15	4	312	33.6	5.62	36.83	4	1
Q9H1A4	Anaphase-promoting complex subunit 1 OS=Homo sapiens OX=9606 GN=ANAPC1 PE=1 SV=1	3	3	4	3	1944	216.4	6.3	9.32	3	1
Q9UJX5	Anaphase-promoting complex subunit 4 OS=Homo sapiens OX=9606 GN=ANAPC4 PE=1 SV=2	1	1	1	1	808	92.1	5.53	2.28	1	1
Q13685	Angio-associated migratory cell protein OS=Homo sapiens OX=9606 GN=AAMP PE=1 SV=2	9	3	6	3	434	46.7	4.42	14.97	3	1
Q9NQW6	Anillin OS=Homo sapiens OX=9606 GN=ANLN PE=1 SV=2	9	5	14	5	1124	124.1	8.07	45.39	5	1
Q9P0K7	Ankycorbin OS=Homo sapiens OX=9606 GN=RAI14 PE=1 SV=2	12	7	13	7	980	110	6.21	35.8	7	1
A6QL63	Ankyrin repeat and BTB/POZ domain-containing protein 3 OS=Homo sapiens OX=9606 GN=ABTB3 PE=2 SV=3	2	1	1	1	1104	120.8	6.83	0	1	1
Q8IWZ3	Ankyrin repeat and KH domain-containing protein 1 OS=Homo sapiens OX=9606 GN=ANKHD1 PE=1 SV=1	5	6	12	3	2542	269.3	5.73	40.09	6	1
Q86XL3	Ankyrin repeat and LEM domain-containing protein 2 OS=Homo sapiens OX=9606 GN=ANKLE2 PE=1 SV=4	12	6	9	6	938	104.1	7.09	22.57	6	1
Q8IV38	Ankyrin repeat and MYND domain-containing protein 2 OS=Homo sapiens OX=9606 GN=ANKMY2 PE=1 SV=1	4	1	1	1	441	49.3	6.25	2.69	1	1
Q92625	Ankyrin repeat and SAM domain-containing protein 1A OS=Homo sapiens OX=9606 GN=ANKS1A PE=1 SV=4	1	1	2	1	1134	123	6.38	4.55	1	1
Q9H8Y5	Ankyrin repeat and zinc finger domain-containing protein 1 OS=Homo sapiens OX=9606 GN=ANKZF1 PE=1 SV=1	6	2	3	2	726	80.9	8.41	11.23	2	1
Q8IZ07	Ankyrin repeat domain-containing protein 13A OS=Homo sapiens OX=9606 GN=ANKRD13A PE=1 SV=3	9	3	5	3	590	67.6	5.02	17	3	1
O75179	Ankyrin repeat domain-containing protein 17 OS=Homo sapiens OX=9606 GN=ANKRD17 PE=1 SV=3	5	7	18	4	2603	274.1	6.52	56.37	7	1
Q9BXX2	Ankyrin repeat domain-containing protein 30B OS=Homo sapiens OX=9606 GN=ANKRD30B PE=2 SV=3	1	1	2	1	1392	158	6.35	0	1	1
P04083	Annexin A1 OS=Homo sapiens OX=9606 GN=ANXA1 PE=1 SV=2	58	18	98	18	346	38.7	7.02	307.9	18	1
Q9UJ72	Annexin A10 OS=Homo sapiens OX=9606 GN=ANXA10 PE=1 SV=3	15	3	8	3	324	37.3	5.33	23.69	3	1
P50995	Annexin A11 OS=Homo sapiens OX=9606 GN=ANXA11 PE=1 SV=1	18	8	29	8	505	54.4	7.65	77.2	8	1
P07355	Annexin A2 OS=Homo sapiens OX=9606 GN=ANXA2 PE=1 SV=2	69	26	290	26	339	38.6	7.75	936.5	26	1
P12429	Annexin A3 OS=Homo sapiens OX=9606 GN=ANXA3 PE=1 SV=3	36	11	54	11	323	36.4	5.92	133.03	11	1
P09525	Annexin A4 OS=Homo sapiens OX=9606 GN=ANXA4 PE=1 SV=4	25	6	20	6	319	35.9	6.13	63.59	6	1
P08758	Annexin A5 OS=Homo sapiens OX=9606 GN=ANXA5 PE=1 SV=2	59	16	139	16	320	35.9	5.05	396.54	16	1
P08133	Annexin A6 OS=Homo sapiens OX=9606 GN=ANXA6 PE=1 SV=3	44	24	93	24	673	75.8	5.6	266.06	24	1
P20073	Annexin A7 OS=Homo sapiens OX=9606 GN=ANXA7 PE=1 SV=3	23	8	25	8	488	52.7	5.68	68.82	8	1
P13928	Annexin A8 OS=Homo sapiens OX=9606 GN=ANXA8 PE=1 SV=3	14	3	11	3	327	36.9	5.78	36.51	3	1
Q5VT79	Annexin A8-like protein 1 OS=Homo sapiens OX=9606 GN=ANXA8L1 PE=2 SV=2	22	4	23	4	327	36.9	5.78	85.22	4	1
Q4KMQ2	Anoctamin-6 OS=Homo sapiens OX=9606 GN=ANO6 PE=1 SV=2	2	1	3	1	910	106.1	7.77	12.72	1	1
Q03518	Antigen peptide transporter 1 OS=Homo sapiens OX=9606 GN=TAP1 PE=1 SV=3	2	1	1	1	748	80.9	7.31	2.69	1	1
Q10567	AP-1 complex subunit beta-1 OS=Homo sapiens OX=9606 GN=AP1B1 PE=1 SV=3	31	21	76	14	949	104.5	5.06	245.79	21	1
O43747	AP-1 complex subunit gamma-1 OS=Homo sapiens OX=9606 GN=AP1G1 PE=1 SV=5	16	8	26	8	822	91.3	6.8	86.92	8	1
O75843	AP-1 complex subunit gamma-like 2 OS=Homo sapiens OX=9606 GN=AP1G2 PE=1 SV=1	8	3	5	3	785	87.1	6.55	18.31	3	1
Q9BXS5	AP-1 complex subunit mu-1 OS=Homo sapiens OX=9606 GN=AP1M1 PE=1 SV=3	19	5	15	5	423	48.6	7.3	38.53	5	1
Q9Y6Q5	AP-1 complex subunit mu-2 OS=Homo sapiens OX=9606 GN=AP1M2 PE=1 SV=4	2	1	6	1	423	48.1	8.22	12.96	1	1
P61966	AP-1 complex subunit sigma-1A OS=Homo sapiens OX=9606 GN=AP1S1 PE=1 SV=1	16	2	6	2	158	18.7	5.73	25.2	2	1
P56377	AP-1 complex subunit sigma-2 OS=Homo sapiens OX=9606 GN=AP1S2 PE=1 SV=1	6	1	2	1	157	18.6	5.47	3.66	1	1
O95782	AP-2 complex subunit alpha-1 OS=Homo sapiens OX=9606 GN=AP2A1 PE=1 SV=3	28	16	44	13	977	107.5	7.03	126.6	16	1
O94973	AP-2 complex subunit alpha-2 OS=Homo sapiens OX=9606 GN=AP2A2 PE=1 SV=2	8	5	13	2	939	103.9	6.96	36.84	5	1
P63010	AP-2 complex subunit beta OS=Homo sapiens OX=9606 GN=AP2B1 PE=1 SV=1	25	16	66	9	937	104.5	5.38	194.32	16	1
Q96CW1	AP-2 complex subunit mu OS=Homo sapiens OX=9606 GN=AP2M1 PE=1 SV=2	26	10	30	10	435	49.6	9.54	59.25	10	1
P53680	AP-2 complex subunit sigma OS=Homo sapiens OX=9606 GN=AP2S1 PE=1 SV=2	11	1	2	1	142	17	6.18	4.3	1	1
Q2M2I8	AP2-associated protein kinase 1 OS=Homo sapiens OX=9606 GN=AAK1 PE=1 SV=3	3	2	4	2	961	103.8	6.6	12.33	2	1
O00203	AP-3 complex subunit beta-1 OS=Homo sapiens OX=9606 GN=AP3B1 PE=1 SV=3	12	8	22	8	1094	121.2	6.04	64.96	8	1
O14617	AP-3 complex subunit delta-1 OS=Homo sapiens OX=9606 GN=AP3D1 PE=1 SV=1	13	9	40	9	1153	130.1	8.48	144.08	9	1
Q9Y2T2	AP-3 complex subunit mu-1 OS=Homo sapiens OX=9606 GN=AP3M1 PE=1 SV=1	2	1	1	1	418	46.9	6.93	2.04	1	1
P53677	AP-3 complex subunit mu-2 OS=Homo sapiens OX=9606 GN=AP3M2 PE=1 SV=1	2	1	1	1	418	46.9	7.56	2.04	1	1
Q92572	AP-3 complex subunit sigma-1 OS=Homo sapiens OX=9606 GN=AP3S1 PE=1 SV=1	12	2	4	2	193	21.7	5.39	12.2	2	1
Q96N21	AP-4 complex accessory subunit Tepsin OS=Homo sapiens OX=9606 GN=TEPSIN PE=1 SV=1	4	1	1	1	525	55.1	7.03	2.69	1	1
Q9Y587	AP-4 complex subunit sigma-1 OS=Homo sapiens OX=9606 GN=AP4S1 PE=1 SV=1	7	1	4	1	144	17	5.19	9.75	1	1
Q9BQE5	Apolipoprotein L2 OS=Homo sapiens OX=9606 GN=APOL2 PE=1 SV=2	3	1	1	1	337	37.1	6.74	1.61	1	1
Q9BZZ5	Apoptosis inhibitor 5 OS=Homo sapiens OX=9606 GN=API5 PE=1 SV=3	22	7	21	7	524	59	7.34	79.54	7	1
Q07812	Apoptosis regulator BAX OS=Homo sapiens OX=9606 GN=BAX PE=1 SV=1	44	6	18	6	192	21.2	5.22	54.67	6	1
O15304	Apoptosis regulatory protein Siva OS=Homo sapiens OX=9606 GN=SIVA1 PE=1 SV=2	7	1	2	1	175	18.7	7.61	6	1	1
O95831	Apoptosis-inducing factor 1, mitochondrial OS=Homo sapiens OX=9606 GN=AIFM1 PE=1 SV=1	16	7	25	7	613	66.9	8.95	67.06	7	1
Q9UKV3	Apoptotic chromatin condensation inducer in the nucleus OS=Homo sapiens OX=9606 GN=ACIN1 PE=1 SV=2	11	8	27	8	1341	151.8	6.43	84.35	8	1
O14727	Apoptotic protease-activating factor 1 OS=Homo sapiens OX=9606 GN=APAF1 PE=1 SV=2	2	1	2	1	1248	141.7	6.4	6.97	1	1
Q9Y2X7	ARF GTPase-activating protein GIT1 OS=Homo sapiens OX=9606 GN=GIT1 PE=1 SV=2	2	1	2	1	761	84.3	6.8	5.81	1	1
Q14161	ARF GTPase-activating protein GIT2 OS=Homo sapiens OX=9606 GN=GIT2 PE=1 SV=2	8	2	9	2	759	84.5	7.23	31.61	2	1
P53367	Arfaptin-1 OS=Homo sapiens OX=9606 GN=ARFIP1 PE=1 SV=2	10	2	3	2	373	41.7	6.7	7.09	2	1
P53365	Arfaptin-2 OS=Homo sapiens OX=9606 GN=ARFIP2 PE=1 SV=1	3	1	1	1	341	37.8	6.04	0	1	1
P52594	Arf-GAP domain and FG repeat-containing protein 1 OS=Homo sapiens OX=9606 GN=AGFG1 PE=1 SV=2	3	1	2	1	562	58.2	8.63	8.99	1	1
O95081	Arf-GAP domain and FG repeat-containing protein 2 OS=Homo sapiens OX=9606 GN=AGFG2 PE=1 SV=2	4	1	1	1	481	48.9	9.11	3.24	1	1
Q15057	Arf-GAP with coiled-coil, ANK repeat and PH domain-containing protein 2 OS=Homo sapiens OX=9606 GN=ACAP2 PE=1 SV=3	2	1	3	1	778	88	6.8	7.47	1	1
Q96P47	Arf-GAP with GTPase, ANK repeat and PH domain-containing protein 3 OS=Homo sapiens OX=9606 GN=AGAP3 PE=1 SV=2	1	1	1	1	875	95	7.97	2.88	1	1
Q96P48	Arf-GAP with Rho-GAP domain, ANK repeat and PH domain-containing protein 1 OS=Homo sapiens OX=9606 GN=ARAP1 PE=1 SV=3	1	1	3	1	1450	162.1	6.23	6.5	1	1
Q9ULH1	Arf-GAP with SH3 domain, ANK repeat and PH domain-containing protein 1 OS=Homo sapiens OX=9606 GN=ASAP1 PE=1 SV=4	5	2	3	2	1129	125.4	7.31	8.89	2	1
Q8TDY4	Arf-GAP with SH3 domain, ANK repeat and PH domain-containing protein 3 OS=Homo sapiens OX=9606 GN=ASAP3 PE=1 SV=1	1	1	2	1	903	99.1	6.4	4.76	1	1
Q7L4I2	Arginine/serine-rich coiled-coil protein 2 OS=Homo sapiens OX=9606 GN=RSRC2 PE=1 SV=1	3	1	3	1	434	50.5	11.33	9.15	1	1
Q5TEU4	Arginine-hydroxylase NDUFAF5, mitochondrial OS=Homo sapiens OX=9606 GN=NDUFAF5 PE=1 SV=1	7	2	5	2	345	38.9	6.57	12.84	2	1
P54136	Arginine--tRNA ligase, cytoplasmic OS=Homo sapiens OX=9606 GN=RARS1 PE=1 SV=2	33	16	61	16	660	75.3	6.68	176.12	16	1
P04424	Argininosuccinate lyase OS=Homo sapiens OX=9606 GN=ASL PE=1 SV=4	9	3	5	3	464	51.6	6.48	11.47	3	1
O95260	Arginyl-tRNA--protein transferase 1 OS=Homo sapiens OX=9606 GN=ATE1 PE=1 SV=2	3	1	2	1	518	59.1	7.93	5.03	1	1
Q8N2F6	Armadillo repeat-containing protein 10 OS=Homo sapiens OX=9606 GN=ARMC10 PE=1 SV=1	5	1	2	1	343	37.5	6.61	7.92	1	1
Q6NXE6	Armadillo repeat-containing protein 6 OS=Homo sapiens OX=9606 GN=ARMC6 PE=1 SV=2	6	2	4	2	501	54.1	6.24	13.42	2	1
Q8IUR7	Armadillo repeat-containing protein 8 OS=Homo sapiens OX=9606 GN=ARMC8 PE=1 SV=2	3	1	3	1	673	75.5	6.73	9.32	1	1
Q9UH62	Armadillo repeat-containing X-linked protein 3 OS=Homo sapiens OX=9606 GN=ARMCX3 PE=1 SV=1	3	1	1	1	379	42.5	8.37	2.21	1	1
P11245	Arylamine N-acetyltransferase 2 OS=Homo sapiens OX=9606 GN=NAT2 PE=1 SV=2	3	1	2	1	290	33.5	5.86	4.85	1	1
P15289	Arylsulfatase A OS=Homo sapiens OX=9606 GN=ARSA PE=1 SV=3	3	1	3	1	507	53.6	6.07	7.88	1	1
P08243	Asparagine synthetase [glutamine-hydrolyzing] OS=Homo sapiens OX=9606 GN=ASNS PE=1 SV=4	14	5	25	5	561	64.3	6.86	88.26	5	1
O43776	Asparagine--tRNA ligase, cytoplasmic OS=Homo sapiens OX=9606 GN=NARS1 PE=1 SV=1	30	15	64	15	548	62.9	6.25	197.06	15	1
P17174	Aspartate aminotransferase, cytoplasmic OS=Homo sapiens OX=9606 GN=GOT1 PE=1 SV=3	43	13	55	13	413	46.2	7.01	158.36	13	1
P00505	Aspartate aminotransferase, mitochondrial OS=Homo sapiens OX=9606 GN=GOT2 PE=1 SV=3	30	14	62	14	430	47.5	9.01	150.36	14	1
P14868	Aspartate--tRNA ligase, cytoplasmic OS=Homo sapiens OX=9606 GN=DARS1 PE=1 SV=2	39	17	64	17	501	57.1	6.55	160.28	17	1
Q6PI48	Aspartate--tRNA ligase, mitochondrial OS=Homo sapiens OX=9606 GN=DARS2 PE=1 SV=1	17	7	19	7	645	73.5	8.02	55.68	7	1
Q9ULA0	Aspartyl aminopeptidase OS=Homo sapiens OX=9606 GN=DNPEP PE=1 SV=2	17	5	11	5	485	53.4	7.58	28.91	5	1
Q12797	Aspartyl/asparaginyl beta-hydroxylase OS=Homo sapiens OX=9606 GN=ASPH PE=1 SV=3	13	5	22	5	758	85.8	5.01	86.25	5	1
Q15121	Astrocytic phosphoprotein PEA-15 OS=Homo sapiens OX=9606 GN=PEA15 PE=1 SV=2	15	2	5	2	130	15	5.02	14.29	2	1
Q9UBB4	Ataxin-10 OS=Homo sapiens OX=9606 GN=ATXN10 PE=1 SV=1	24	7	26	7	475	53.5	5.25	79.05	7	1
Q99700	Ataxin-2 OS=Homo sapiens OX=9606 GN=ATXN2 PE=1 SV=2	10	5	12	5	1313	140.2	9.57	44.18	5	1
Q8WWM7	Ataxin-2-like protein OS=Homo sapiens OX=9606 GN=ATXN2L PE=1 SV=2	12	9	22	9	1075	113.3	8.59	71.79	9	1
P54252	Ataxin-3 OS=Homo sapiens OX=9606 GN=ATXN3 PE=1 SV=5	3	1	1	1	361	41.2	4.78	2.15	1	1
Q8NHH9	Atlastin-2 OS=Homo sapiens OX=9606 GN=ATL2 PE=1 SV=2	6	2	8	2	583	66.2	5.48	22.92	2	1
Q6DD88	Atlastin-3 OS=Homo sapiens OX=9606 GN=ATL3 PE=1 SV=1	19	5	15	5	541	60.5	5.66	50.7	5	1
P24539	ATP synthase F(0) complex subunit B1, mitochondrial OS=Homo sapiens OX=9606 GN=ATP5PB PE=1 SV=2	15	3	10	3	256	28.9	9.36	28.27	3	1
Q8N5M1	ATP synthase mitochondrial F1 complex assembly factor 2 OS=Homo sapiens OX=9606 GN=ATPAF2 PE=1 SV=1	13	2	5	2	289	32.8	7.09	8.05	2	1
P00846	ATP synthase subunit a OS=Homo sapiens OX=9606 GN=MT-ATP6 PE=1 SV=1	4	1	1	1	226	24.8	10.1	2.13	1	1
P25705	ATP synthase subunit alpha, mitochondrial OS=Homo sapiens OX=9606 GN=ATP5F1A PE=1 SV=1	45	21	161	21	553	59.7	9.13	499.62	21	1
P06576	ATP synthase subunit beta, mitochondrial OS=Homo sapiens OX=9606 GN=ATP5F1B PE=1 SV=3	65	23	148	23	529	56.5	5.4	498.12	23	1
O75947	ATP synthase subunit d, mitochondrial OS=Homo sapiens OX=9606 GN=ATP5PD PE=1 SV=3	57	7	44	7	161	18.5	5.3	149.66	7	1
P30049	ATP synthase subunit delta, mitochondrial OS=Homo sapiens OX=9606 GN=ATP5F1D PE=1 SV=2	8	1	5	1	168	17.5	5.49	15.48	1	1
P56385	ATP synthase subunit e, mitochondrial OS=Homo sapiens OX=9606 GN=ATP5ME PE=1 SV=2	14	1	1	1	69	7.9	9.35	1.92	1	1
P56381	ATP synthase subunit epsilon, mitochondrial OS=Homo sapiens OX=9606 GN=ATP5F1E PE=1 SV=2	16	1	4	1	51	5.8	9.92	9.39	1	1
Q5VTU8	ATP synthase subunit epsilon-like protein, mitochondrial OS=Homo sapiens OX=9606 GN=ATP5F1EP2 PE=1 SV=1	16	1	4	1	51	5.8	10.14	9.39	1	1
P56134	ATP synthase subunit f, mitochondrial OS=Homo sapiens OX=9606 GN=ATP5MF PE=1 SV=3	14	1	3	1	94	10.9	9.67	8.07	1	1
O75964	ATP synthase subunit g, mitochondrial OS=Homo sapiens OX=9606 GN=ATP5MG PE=1 SV=3	13	1	8	1	103	11.4	9.64	20.68	1	1
P36542	ATP synthase subunit gamma, mitochondrial OS=Homo sapiens OX=9606 GN=ATP5F1C PE=1 SV=1	19	5	29	5	298	33	9.22	86.29	5	1
P48047	ATP synthase subunit O, mitochondrial OS=Homo sapiens OX=9606 GN=ATP5PO PE=1 SV=1	26	4	18	4	213	23.3	9.96	64.17	4	1
P18859	ATP synthase-coupling factor 6, mitochondrial OS=Homo sapiens OX=9606 GN=ATP5PF PE=1 SV=1	45	4	14	4	108	12.6	9.52	57.02	4	1
Q6PL18	ATPase family AAA domain-containing protein 2 OS=Homo sapiens OX=9606 GN=ATAD2 PE=1 SV=1	6	6	14	6	1390	158.5	6.32	40.64	6	1
Q9NVI7	ATPase family AAA domain-containing protein 3A OS=Homo sapiens OX=9606 GN=ATAD3A PE=1 SV=2	12	6	20	2	634	71.3	8.98	50.54	6	1
Q5T9A4	ATPase family AAA domain-containing protein 3B OS=Homo sapiens OX=9606 GN=ATAD3B PE=1 SV=1	12	6	20	2	648	72.5	9.2	52.87	6	1
O43681	ATPase GET3 OS=Homo sapiens OX=9606 GN=GET3 PE=1 SV=2	34	7	14	7	348	38.8	4.91	33.51	7	1
Q9Y6X9	ATPase MORC2 OS=Homo sapiens OX=9606 GN=MORC2 PE=1 SV=2	3	2	2	2	1032	117.8	8.38	5.71	2	1
Q96S55	ATPase WRNIP1 OS=Homo sapiens OX=9606 GN=WRNIP1 PE=1 SV=2	2	1	3	1	665	72.1	6.1	7.56	1	1
Q9NRK6	ATP-binding cassette sub-family B member 10, mitochondrial OS=Homo sapiens OX=9606 GN=ABCB10 PE=1 SV=2	3	1	1	1	738	79.1	9.85	2.08	1	1
P28288	ATP-binding cassette sub-family D member 3 OS=Homo sapiens OX=9606 GN=ABCD3 PE=1 SV=1	10	4	18	4	659	75.4	9.36	45.46	4	1
P61221	ATP-binding cassette sub-family E member 1 OS=Homo sapiens OX=9606 GN=ABCE1 PE=1 SV=1	18	8	32	8	599	67.3	8.34	94.78	8	1
Q8NE71	ATP-binding cassette sub-family F member 1 OS=Homo sapiens OX=9606 GN=ABCF1 PE=1 SV=2	16	8	33	8	845	95.9	6.8	106.53	8	1
Q9UG63	ATP-binding cassette sub-family F member 2 OS=Homo sapiens OX=9606 GN=ABCF2 PE=1 SV=2	10	6	18	6	623	71.2	7.37	47.38	6	1
Q9NUQ8	ATP-binding cassette sub-family F member 3 OS=Homo sapiens OX=9606 GN=ABCF3 PE=1 SV=2	4	2	8	2	709	79.7	6.34	18.46	2	1
P53396	ATP-citrate synthase OS=Homo sapiens OX=9606 GN=ACLY PE=1 SV=3	20	17	79	17	1101	120.8	7.33	199.64	17	1
P17858	ATP-dependent 6-phosphofructokinase, liver type OS=Homo sapiens OX=9606 GN=PFKL PE=1 SV=6	32	18	74	15	780	85	7.5	244.82	18	1
P08237	ATP-dependent 6-phosphofructokinase, muscle type OS=Homo sapiens OX=9606 GN=PFKM PE=1 SV=2	35	16	47	14	780	85.1	7.99	171.49	16	1
Q01813	ATP-dependent 6-phosphofructokinase, platelet type OS=Homo sapiens OX=9606 GN=PFKP PE=1 SV=2	44	24	84	21	784	85.5	7.55	269.05	24	1
O76031	ATP-dependent Clp protease ATP-binding subunit clpX-like, mitochondrial OS=Homo sapiens OX=9606 GN=CLPX PE=1 SV=2	12	5	13	5	633	69.2	7.58	35.32	5	1
Q16740	ATP-dependent Clp protease proteolytic subunit, mitochondrial OS=Homo sapiens OX=9606 GN=CLPP PE=1 SV=1	22	3	11	3	277	30.2	8.09	38.04	3	1
P46063	ATP-dependent DNA helicase Q1 OS=Homo sapiens OX=9606 GN=RECQL PE=1 SV=3	9	4	13	4	649	73.4	7.88	36.69	4	1
Q9H2U1	ATP-dependent DNA/RNA helicase DHX36 OS=Homo sapiens OX=9606 GN=DHX36 PE=1 SV=2	6	4	8	4	1008	114.7	7.68	24.62	4	1
Q08211	ATP-dependent RNA helicase A OS=Homo sapiens OX=9606 GN=DHX9 PE=1 SV=4	31	26	129	26	1270	140.9	6.84	482.04	26	1
Q92499	ATP-dependent RNA helicase DDX1 OS=Homo sapiens OX=9606 GN=DDX1 PE=1 SV=2	17	10	42	10	740	82.4	7.23	140.56	10	1
Q9NVP1	ATP-dependent RNA helicase DDX18 OS=Homo sapiens OX=9606 GN=DDX18 PE=1 SV=2	22	10	20	10	670	75.4	9.5	53.07	10	1
Q9NUU7	ATP-dependent RNA helicase DDX19A OS=Homo sapiens OX=9606 GN=DDX19A PE=1 SV=1	34	9	31	3	478	53.9	6.58	101.89	9	1
Q9UMR2	ATP-dependent RNA helicase DDX19B OS=Homo sapiens OX=9606 GN=DDX19B PE=1 SV=1	29	8	26	2	479	53.9	6.3	87.54	8	1
Q9GZR7	ATP-dependent RNA helicase DDX24 OS=Homo sapiens OX=9606 GN=DDX24 PE=1 SV=1	13	6	16	6	859	96.3	9.06	44.31	6	1
O00148	ATP-dependent RNA helicase DDX39A OS=Homo sapiens OX=9606 GN=DDX39A PE=1 SV=2	25	8	46	2	427	49.1	5.68	125.19	8	1
O00571	ATP-dependent RNA helicase DDX3X OS=Homo sapiens OX=9606 GN=DDX3X PE=1 SV=3	21	12	55	3	662	73.2	7.18	142.76	12	1
O15523	ATP-dependent RNA helicase DDX3Y OS=Homo sapiens OX=9606 GN=DDX3Y PE=1 SV=2	18	10	46	1	660	73.1	7.55	119.22	10	1
Q86XP3	ATP-dependent RNA helicase DDX42 OS=Homo sapiens OX=9606 GN=DDX42 PE=1 SV=1	15	8	30	8	938	102.9	7.02	106.23	8	1
Q9BQ39	ATP-dependent RNA helicase DDX50 OS=Homo sapiens OX=9606 GN=DDX50 PE=1 SV=1	9	4	19	2	737	82.5	9.17	52.43	4	1
Q8N8A6	ATP-dependent RNA helicase DDX51 OS=Homo sapiens OX=9606 GN=DDX51 PE=1 SV=3	4	2	3	2	666	72.4	8.16	7.41	2	1
Q8TDD1	ATP-dependent RNA helicase DDX54 OS=Homo sapiens OX=9606 GN=DDX54 PE=1 SV=2	9	4	10	4	881	98.5	10.02	32.6	4	1
O43143	ATP-dependent RNA helicase DHX15 OS=Homo sapiens OX=9606 GN=DHX15 PE=1 SV=2	25	16	79	15	795	90.9	7.46	208.8	16	1
Q7L2E3	ATP-dependent RNA helicase DHX30 OS=Homo sapiens OX=9606 GN=DHX30 PE=1 SV=1	10	10	31	10	1194	133.9	8.78	76.24	10	1
Q14562	ATP-dependent RNA helicase DHX8 OS=Homo sapiens OX=9606 GN=DHX8 PE=1 SV=1	4	3	12	2	1220	139.2	8.32	25.86	3	1
Q8IYB8	ATP-dependent RNA helicase SUPV3L1, mitochondrial OS=Homo sapiens OX=9606 GN=SUPV3L1 PE=1 SV=1	7	4	12	4	786	87.9	7.99	36.84	4	1
Q96TA2	ATP-dependent zinc metalloprotease YME1L1 OS=Homo sapiens OX=9606 GN=YME1L1 PE=1 SV=2	14	6	12	6	773	86.4	8.76	37.71	6	1
O14497	AT-rich interactive domain-containing protein 1A OS=Homo sapiens OX=9606 GN=ARID1A PE=1 SV=3	0	1	2	1	2285	241.9	6.7	3.36	1	1
Q8NI60	Atypical kinase COQ8A, mitochondrial OS=Homo sapiens OX=9606 GN=COQ8A PE=1 SV=1	2	1	1	1	647	71.9	6.99	1.99	1	1
O14965	Aurora kinase A OS=Homo sapiens OX=9606 GN=AURKA PE=1 SV=3	3	1	3	1	403	45.8	9.39	7.5	1	1
Q96GD4	Aurora kinase B OS=Homo sapiens OX=9606 GN=AURKB PE=1 SV=3	3	1	3	1	344	39.3	9.29	9.22	1	1
Q9H1Y0	Autophagy protein 5 OS=Homo sapiens OX=9606 GN=ATG5 PE=1 SV=2	5	1	3	1	275	32.4	5.77	6.6	1	1
Q676U5	Autophagy-related protein 16-1 OS=Homo sapiens OX=9606 GN=ATG16L1 PE=1 SV=2	3	1	2	1	607	68.2	6.64	6.51	1	1
Q2TAZ0	Autophagy-related protein 2 homolog A OS=Homo sapiens OX=9606 GN=ATG2A PE=1 SV=3	3	2	5	2	1938	212.7	5.88	8.23	2	1
Q7Z3C6	Autophagy-related protein 9A OS=Homo sapiens OX=9606 GN=ATG9A PE=1 SV=3	5	3	6	3	839	94.4	6.67	17.62	3	1
Q96BJ3	Axin interactor, dorsalization-associated protein OS=Homo sapiens OX=9606 GN=AIDA PE=1 SV=1	4	1	1	1	306	35	6.55	3.18	1	1
Q13490	Baculoviral IAP repeat-containing protein 2 OS=Homo sapiens OX=9606 GN=BIRC2 PE=1 SV=2	4	2	4	2	618	69.9	6.7	11	2	1
Q13489	Baculoviral IAP repeat-containing protein 3 OS=Homo sapiens OX=9606 GN=BIRC3 PE=1 SV=2	1	1	2	1	604	68.3	6.04	3.7	1	1
Q9NR09	Baculoviral IAP repeat-containing protein 6 OS=Homo sapiens OX=9606 GN=BIRC6 PE=1 SV=3	4	9	19	9	4857	529.9	6.05	64.9	9	1
O95816	BAG family molecular chaperone regulator 2 OS=Homo sapiens OX=9606 GN=BAG2 PE=1 SV=1	20	3	12	3	211	23.8	6.7	39.01	3	1
O95817	BAG family molecular chaperone regulator 3 OS=Homo sapiens OX=9606 GN=BAG3 PE=1 SV=3	22	6	25	6	575	61.6	6.95	73.84	6	1
Q9UL15	BAG family molecular chaperone regulator 5 OS=Homo sapiens OX=9606 GN=BAG5 PE=1 SV=1	7	2	4	2	447	51.2	6.05	11.25	2	1
Q9H4G0	Band 4.1-like protein 1 OS=Homo sapiens OX=9606 GN=EPB41L1 PE=1 SV=2	8	4	10	4	881	98.4	5.62	27.95	4	1
O43491	Band 4.1-like protein 2 OS=Homo sapiens OX=9606 GN=EPB41L2 PE=1 SV=1	11	7	18	7	1005	112.5	5.44	57.95	7	1
O75531	Barrier-to-autointegration factor OS=Homo sapiens OX=9606 GN=BANF1 PE=1 SV=1	35	2	11	2	89	10.1	6.09	44.3	2	1
P50895	Basal cell adhesion molecule OS=Homo sapiens OX=9606 GN=BCAM PE=1 SV=2	26	10	31	10	628	67.4	5.81	104.71	10	1
P35613	Basigin OS=Homo sapiens OX=9606 GN=BSG PE=1 SV=2	31	8	41	8	385	42.2	5.66	126.85	8	1
O95999	B-cell lymphoma/leukemia 10 OS=Homo sapiens OX=9606 GN=BCL10 PE=1 SV=1	14	1	1	1	233	26.2	5.74	4.52	1	1
P51572	B-cell receptor-associated protein 31 OS=Homo sapiens OX=9606 GN=BCAP31 PE=1 SV=3	24	5	16	5	246	28	8.44	44.4	5	1
Q16611	Bcl-2 homologous antagonist/killer OS=Homo sapiens OX=9606 GN=BAK1 PE=1 SV=1	28	2	3	2	211	23.4	6.01	12.52	2	1
Q9NYF8	Bcl-2-associated transcription factor 1 OS=Homo sapiens OX=9606 GN=BCLAF1 PE=1 SV=2	8	6	17	5	920	106.1	9.98	35.85	6	1
Q07817	Bcl-2-like protein 1 OS=Homo sapiens OX=9606 GN=BCL2L1 PE=1 SV=1	4	1	5	1	233	26	4.93	9.95	1	1
Q9BXK5	Bcl-2-like protein 13 OS=Homo sapiens OX=9606 GN=BCL2L13 PE=1 SV=1	25	5	19	5	485	52.7	4.44	65.91	5	1
O15155	BET1 homolog OS=Homo sapiens OX=9606 GN=BET1 PE=1 SV=1	15	1	2	1	118	13.3	9.06	5.04	1	1
Q9NYM9	BET1-like protein OS=Homo sapiens OX=9606 GN=BET1L PE=1 SV=1	19	1	3	1	111	12.4	8.16	10.5	1	1
Q9Y4K1	Beta/gamma crystallin domain-containing protein 1 OS=Homo sapiens OX=9606 GN=CRYBG1 PE=1 SV=3	4	4	4	4	1723	188.6	5.86	10.75	4	1
Q6Y288	Beta-1,3-glucosyltransferase OS=Homo sapiens OX=9606 GN=B3GLCT PE=1 SV=2	4	1	3	1	498	56.5	7.5	7.25	1	1
Q9UBV7	Beta-1,4-galactosyltransferase 7 OS=Homo sapiens OX=9606 GN=B4GALT7 PE=1 SV=1	6	1	2	1	327	37.4	8.98	3.32	1	1
Q13425	Beta-2-syntrophin OS=Homo sapiens OX=9606 GN=SNTB2 PE=1 SV=1	13	4	9	4	540	57.9	8.82	27.75	4	1
Q562R1	Beta-actin-like protein 2 OS=Homo sapiens OX=9606 GN=ACTBL2 PE=1 SV=2	29	7	242	3	376	42	5.59	508.76	7	1
P25098	Beta-adrenergic receptor kinase 1 OS=Homo sapiens OX=9606 GN=GRK2 PE=1 SV=2	2	1	2	1	689	79.5	7.28	6.5	1	1
P35626	Beta-adrenergic receptor kinase 2 OS=Homo sapiens OX=9606 GN=GRK3 PE=1 SV=2	2	1	2	1	688	79.7	7.62	6.5	1	1
Q8WYA6	Beta-catenin-like protein 1 OS=Homo sapiens OX=9606 GN=CTNNBL1 PE=1 SV=1	1	1	1	1	563	65.1	5.05	2.1	1	1
P42025	Beta-centractin OS=Homo sapiens OX=9606 GN=ACTR1B PE=1 SV=1	26	5	13	2	376	42.3	6.4	41.36	5	1
P16278	Beta-galactosidase OS=Homo sapiens OX=9606 GN=GLB1 PE=1 SV=2	8	4	17	4	677	76	6.57	54.46	4	1
P08236	Beta-glucuronidase OS=Homo sapiens OX=9606 GN=GUSB PE=1 SV=2	3	1	2	1	651	74.7	7.02	4.94	1	1
P06865	Beta-hexosaminidase subunit alpha OS=Homo sapiens OX=9606 GN=HEXA PE=1 SV=2	4	2	6	2	529	60.7	5.16	16.18	2	1
P07686	Beta-hexosaminidase subunit beta OS=Homo sapiens OX=9606 GN=HEXB PE=1 SV=4	6	2	5	2	556	63.1	6.76	15.81	2	1
P55957	BH3-interacting domain death agonist OS=Homo sapiens OX=9606 GN=BID PE=1 SV=1	21	2	12	2	195	22	5.44	56.93	2	1
O43252	Bifunctional 3'-phosphoadenosine 5'-phosphosulfate synthase 1 OS=Homo sapiens OX=9606 GN=PAPSS1 PE=1 SV=2	5	2	7	2	624	70.8	6.86	20.16	2	1
O95340	Bifunctional 3'-phosphoadenosine 5'-phosphosulfate synthase 2 OS=Homo sapiens OX=9606 GN=PAPSS2 PE=1 SV=2	9	4	13	4	614	69.5	8.03	28.88	4	1
Q6NYC1	Bifunctional arginine demethylase and lysyl-hydroxylase JMJD6 OS=Homo sapiens OX=9606 GN=JMJD6 PE=1 SV=1	16	4	11	4	403	46.4	8.69	29	4	1
Q13057	Bifunctional coenzyme A synthase OS=Homo sapiens OX=9606 GN=COASY PE=1 SV=4	14	4	7	4	564	62.3	6.99	10.48	4	1
P07814	Bifunctional glutamate/proline--tRNA ligase OS=Homo sapiens OX=9606 GN=EPRS1 PE=1 SV=5	32	33	118	33	1512	170.5	7.33	385.05	33	1
P13995	Bifunctional methylenetetrahydrofolate dehydrogenase/cyclohydrolase, mitochondrial OS=Homo sapiens OX=9606 GN=MTHFD2 PE=1 SV=2	10	2	8	2	350	37.9	8.73	31.45	2	1
Q8N371	Bifunctional peptidase and arginyl-hydroxylase JMJD5 OS=Homo sapiens OX=9606 GN=KDM8 PE=1 SV=1	2	1	1	1	416	47.2	5.8	2.27	1	1
P22234	Bifunctional phosphoribosylaminoimidazole carboxylase/phosphoribosylaminoimidazole succinocarboxamide synthetase OS=Homo sapiens OX=9606 GN=PAICS PE=1 SV=3	52	19	102	19	425	47	7.23	313.3	19	1
Q96T60	Bifunctional polynucleotide phosphatase/kinase OS=Homo sapiens OX=9606 GN=PNKP PE=1 SV=1	7	2	3	2	521	57	8.46	8.09	2	1
P31939	Bifunctional purine biosynthesis protein ATIC OS=Homo sapiens OX=9606 GN=ATIC PE=1 SV=3	51	22	101	22	592	64.6	6.71	347.79	22	1
Q9Y223	Bifunctional UDP-N-acetylglucosamine 2-epimerase/N-acetylmannosamine kinase OS=Homo sapiens OX=9606 GN=GNE PE=1 SV=1	5	2	3	2	722	79.2	6.8	9.34	2	1
P53004	Biliverdin reductase A OS=Homo sapiens OX=9606 GN=BLVRA PE=1 SV=2	18	5	13	5	296	33.4	6.44	34.61	5	1
P78537	Biogenesis of lysosome-related organelles complex 1 subunit 1 OS=Homo sapiens OX=9606 GN=BLOC1S1 PE=1 SV=2	7	1	1	1	153	17.3	9.33	2.43	1	1
Q6QNY1	Biogenesis of lysosome-related organelles complex 1 subunit 2 OS=Homo sapiens OX=9606 GN=BLOC1S2 PE=1 SV=1	12	1	1	1	142	16	4.86	3.33	1	1
Q9UL45	Biogenesis of lysosome-related organelles complex 1 subunit 6 OS=Homo sapiens OX=9606 GN=BLOC1S6 PE=1 SV=1	13	1	1	1	172	19.7	6.4	2.45	1	1
Q8NFC6	Biorientation of chromosomes in cell division protein 1-like 1 OS=Homo sapiens OX=9606 GN=BOD1L1 PE=1 SV=2	2	3	11	2	3051	330.3	5.08	20.12	3	1
Q13867	Bleomycin hydrolase OS=Homo sapiens OX=9606 GN=BLMH PE=1 SV=1	6	2	7	2	455	52.5	6.27	16.59	2	1
Q9UPZ3	BLOC-2 complex member HPS5 OS=Homo sapiens OX=9606 GN=HPS5 PE=1 SV=2	1	1	2	1	1129	127.4	5.54	6.76	1	1
Q9H3K6	BolA-like protein 2 OS=Homo sapiens OX=9606 GN=BOLA2B PE=1 SV=1	36	3	10	3	86	10.1	6.52	30.87	3	1
Q53HL2	Borealin OS=Homo sapiens OX=9606 GN=CDCA8 PE=1 SV=2	5	1	3	1	280	31.3	9.86	9.93	1	1
P80723	Brain acid soluble protein 1 OS=Homo sapiens OX=9606 GN=BASP1 PE=1 SV=2	75	10	38	10	227	22.7	4.63	165.02	10	1
Q9UQB8	Brain-specific angiogenesis inhibitor 1-associated protein 2 OS=Homo sapiens OX=9606 GN=BAIAP2 PE=1 SV=1	32	11	39	11	552	60.8	8.9	118.26	11	1
Q9UHR4	Brain-specific angiogenesis inhibitor 1-associated protein 2-like protein 1 OS=Homo sapiens OX=9606 GN=BAIAP2L1 PE=1 SV=2	6	2	2	2	511	56.8	8.68	6.95	2	1
P54687	Branched-chain-amino-acid aminotransferase, cytosolic OS=Homo sapiens OX=9606 GN=BCAT1 PE=1 SV=3	12	3	7	3	386	42.9	5.3	15.71	3	1
O15382	Branched-chain-amino-acid aminotransferase, mitochondrial OS=Homo sapiens OX=9606 GN=BCAT2 PE=1 SV=2	12	3	5	3	392	44.3	8.65	14.9	3	1
Q6PJG6	BRCA1-associated ATM activator 1 OS=Homo sapiens OX=9606 GN=BRAT1 PE=1 SV=2	11	4	11	4	821	88.1	5.27	37.5	4	1
Q7Z569	BRCA1-associated protein OS=Homo sapiens OX=9606 GN=BRAP PE=1 SV=2	2	1	3	1	592	67.3	5.92	8.14	1	1
Q9P287	BRCA2 and CDKN1A-interacting protein OS=Homo sapiens OX=9606 GN=BCCIP PE=1 SV=1	16	3	11	3	314	36	4.61	43.47	3	1
P11274	Breakpoint cluster region protein OS=Homo sapiens OX=9606 GN=BCR PE=1 SV=2	2	1	4	1	1271	142.7	7.03	7.64	1	1
P56945	Breast cancer anti-estrogen resistance protein 1 OS=Homo sapiens OX=9606 GN=BCAR1 PE=1 SV=2	2	1	2	1	870	93.3	5.67	6.81	1	1
Q5PSV4	Breast cancer metastasis-suppressor 1-like protein OS=Homo sapiens OX=9606 GN=BRMS1L PE=1 SV=2	10	2	2	2	323	37.6	5.15	6.17	2	1
P51587	Breast cancer type 2 susceptibility protein OS=Homo sapiens OX=9606 GN=BRCA2 PE=1 SV=4	0	1	2	1	3418	384	6.71	3.92	1	1
Q9Y6D6	Brefeldin A-inhibited guanine nucleotide-exchange protein 1 OS=Homo sapiens OX=9606 GN=ARFGEF1 PE=1 SV=2	2	2	6	2	1849	208.6	5.85	17.61	2	1
Q9Y6D5	Brefeldin A-inhibited guanine nucleotide-exchange protein 2 OS=Homo sapiens OX=9606 GN=ARFGEF2 PE=1 SV=3	8	10	22	10	1785	201.9	6.33	57.49	10	1
Q8WY22	BRI3-binding protein OS=Homo sapiens OX=9606 GN=BRI3BP PE=1 SV=1	8	1	3	1	251	27.8	9.44	12.78	1	1
Q9NQY0	Bridging integrator 3 OS=Homo sapiens OX=9606 GN=BIN3 PE=1 SV=1	5	1	1	1	253	29.6	7.47	2.27	1	1
Q9NWV8	BRISC and BRCA1-A complex member 1 OS=Homo sapiens OX=9606 GN=BABAM1 PE=1 SV=1	4	1	4	1	329	36.5	4.64	9.06	1	1
Q15018	BRISC complex subunit Abraxas 2 OS=Homo sapiens OX=9606 GN=ABRAXAS2 PE=1 SV=2	3	1	2	1	415	46.9	6.21	6.45	1	1
Q9UNQ0	Broad substrate specificity ATP-binding cassette transporter ABCG2 OS=Homo sapiens OX=9606 GN=ABCG2 PE=1 SV=3	3	2	5	2	655	72.3	8.69	11.38	2	1
Q9NRL2	Bromodomain adjacent to zinc finger domain protein 1A OS=Homo sapiens OX=9606 GN=BAZ1A PE=1 SV=2	1	1	2	1	1556	178.6	6.6	6.21	1	1
Q9UIF9	Bromodomain adjacent to zinc finger domain protein 2A OS=Homo sapiens OX=9606 GN=BAZ2A PE=1 SV=4	1	1	2	1	1905	211.1	6.64	2.33	1	1
O95696	Bromodomain-containing protein 1 OS=Homo sapiens OX=9606 GN=BRD1 PE=1 SV=1	1	1	1	1	1058	119.4	8.6	2.85	1	1
Q15059	Bromodomain-containing protein 3 OS=Homo sapiens OX=9606 GN=BRD3 PE=1 SV=1	8	4	7	2	726	79.5	9.36	13.19	4	1
O60885	Bromodomain-containing protein 4 OS=Homo sapiens OX=9606 GN=BRD4 PE=1 SV=2	3	3	6	1	1362	152.1	9.19	15.12	3	1
Q9NPI1	Bromodomain-containing protein 7 OS=Homo sapiens OX=9606 GN=BRD7 PE=1 SV=1	6	2	3	2	651	74.1	6.39	5.46	2	1
Q9H0E9	Bromodomain-containing protein 8 OS=Homo sapiens OX=9606 GN=BRD8 PE=1 SV=2	5	2	4	2	1235	135.3	4.6	12.56	2	1
Q9NW68	BSD domain-containing protein 1 OS=Homo sapiens OX=9606 GN=BSDC1 PE=1 SV=1	6	1	1	1	430	47.1	4.49	2.63	1	1
Q9H0C5	BTB/POZ domain-containing protein 1 OS=Homo sapiens OX=9606 GN=BTBD1 PE=1 SV=1	4	1	1	1	482	52.7	6.1	2.65	1	1
Q96CX2	BTB/POZ domain-containing protein KCTD12 OS=Homo sapiens OX=9606 GN=KCTD12 PE=1 SV=1	29	5	11	5	325	35.7	5.64	39.28	5	1
Q14681	BTB/POZ domain-containing protein KCTD2 OS=Homo sapiens OX=9606 GN=KCTD2 PE=1 SV=3	8	1	1	1	263	28.5	5.29	2.7	1	1
Q9NXV2	BTB/POZ domain-containing protein KCTD5 OS=Homo sapiens OX=9606 GN=KCTD5 PE=1 SV=1	9	1	1	1	234	26.1	6.24	2.7	1	1
O43670	BUB3-interacting and GLEBS motif-containing protein ZNF207 OS=Homo sapiens OX=9606 GN=ZNF207 PE=1 SV=1	5	2	4	2	478	50.7	9.1	10.46	2	1
Q13895	Bystin OS=Homo sapiens OX=9606 GN=BYSL PE=1 SV=3	13	4	8	4	437	49.6	8.12	14.1	4	1
P11586	C-1-tetrahydrofolate synthase, cytoplasmic OS=Homo sapiens OX=9606 GN=MTHFD1 PE=1 SV=4	36	24	116	24	935	101.5	7.3	351.19	24	1
Q4AC94	C2 domain-containing protein 3 OS=Homo sapiens OX=9606 GN=C2CD3 PE=1 SV=4	1	1	3	1	2353	260.2	7.12	6.15	1	1
O75844	CAAX prenyl protease 1 homolog OS=Homo sapiens OX=9606 GN=ZMPSTE24 PE=1 SV=2	10	4	16	4	475	54.8	7.49	25.82	4	1
Q9Y256	CAAX prenyl protease 2 OS=Homo sapiens OX=9606 GN=RCE1 PE=1 SV=1	4	1	1	1	329	35.8	7.97	2.23	1	1
P27708	CAD protein OS=Homo sapiens OX=9606 GN=CAD PE=1 SV=3	21	26	89	25	2225	242.8	6.46	320.77	26	1
P19022	Cadherin-2 OS=Homo sapiens OX=9606 GN=CDH2 PE=1 SV=4	11	5	15	5	906	99.7	4.81	43.65	5	1
Q99653	Calcineurin B homologous protein 1 OS=Homo sapiens OX=9606 GN=CHP1 PE=1 SV=3	14	2	7	2	195	22.4	5.1	19.65	2	1
P63098	Calcineurin subunit B type 1 OS=Homo sapiens OX=9606 GN=PPP3R1 PE=1 SV=2	6	1	1	1	170	19.3	4.81	2.33	1	1
Q8IWX8	Calcium homeostasis endoplasmic reticulum protein OS=Homo sapiens OX=9606 GN=CHERP PE=1 SV=3	8	4	13	4	916	103.6	9.04	42.95	4	1
Q9UM00	Calcium load-activated calcium channel OS=Homo sapiens OX=9606 GN=TMCO1 PE=1 SV=2	6	1	6	1	239	27.1	10.26	20.09	1	1
Q8NE86	Calcium uniporter protein, mitochondrial OS=Homo sapiens OX=9606 GN=MCU PE=1 SV=1	7	2	4	2	351	39.8	8.65	11.49	2	1
Q9BPX6	Calcium uptake protein 1, mitochondrial OS=Homo sapiens OX=9606 GN=MICU1 PE=1 SV=1	4	1	3	1	476	54.3	8.41	11.63	1	1
Q8IYU8	Calcium uptake protein 2, mitochondrial OS=Homo sapiens OX=9606 GN=MICU2 PE=1 SV=2	9	2	2	2	434	49.6	9.09	6.66	2	1
Q14012	Calcium/calmodulin-dependent protein kinase type 1 OS=Homo sapiens OX=9606 GN=CAMK1 PE=1 SV=1	18	3	7	3	370	41.3	5.29	29.91	3	1
Q9UQM7	Calcium/calmodulin-dependent protein kinase type II subunit alpha OS=Homo sapiens OX=9606 GN=CAMK2A PE=1 SV=2	4	1	3	1	478	54.1	7.08	7.99	1	1
Q13554	Calcium/calmodulin-dependent protein kinase type II subunit beta OS=Homo sapiens OX=9606 GN=CAMK2B PE=1 SV=3	3	1	3	1	666	72.6	7.27	7.99	1	1
Q13557	Calcium/calmodulin-dependent protein kinase type II subunit delta OS=Homo sapiens OX=9606 GN=CAMK2D PE=1 SV=3	4	1	3	1	499	56.3	7.25	7.99	1	1
Q13555	Calcium/calmodulin-dependent protein kinase type II subunit gamma OS=Homo sapiens OX=9606 GN=CAMK2G PE=1 SV=4	3	1	3	1	558	62.6	7.83	7.99	1	1
Q6NUK1	Calcium-binding mitochondrial carrier protein SCaMC-1 OS=Homo sapiens OX=9606 GN=SLC25A24 PE=1 SV=2	22	7	17	7	477	53.3	6.33	45.27	7	1
Q9Y376	Calcium-binding protein 39 OS=Homo sapiens OX=9606 GN=CAB39 PE=1 SV=1	16	5	15	5	341	39.8	6.89	36.48	5	1
Q9H9S4	Calcium-binding protein 39-like OS=Homo sapiens OX=9606 GN=CAB39L PE=1 SV=3	3	1	2	1	337	39.1	8.4	4	1	1
P98194	Calcium-transporting ATPase type 2C member 1 OS=Homo sapiens OX=9606 GN=ATP2C1 PE=1 SV=3	3	1	1	1	919	100.5	6.74	0	1	1
Q9HB71	Calcyclin-binding protein OS=Homo sapiens OX=9606 GN=CACYBP PE=1 SV=2	45	8	37	8	228	26.2	8.25	83.67	8	1
Q05682	Caldesmon OS=Homo sapiens OX=9606 GN=CALD1 PE=1 SV=3	24	15	49	15	793	93.2	5.66	164.63	15	1
O14967	Calmegin OS=Homo sapiens OX=9606 GN=CLGN PE=1 SV=1	1	1	3	1	610	70	4.69	1.85	1	1
P0DP25	Calmodulin-3 OS=Homo sapiens OX=9606 GN=CALM3 PE=1 SV=1	55	7	130	7	149	16.8	4.22	351.65	7	1
P27482	Calmodulin-like protein 3 OS=Homo sapiens OX=9606 GN=CALML3 PE=1 SV=2	10	2	15	2	149	16.9	4.42	30.43	2	1
Q5T5Y3	Calmodulin-regulated spectrin-associated protein 1 OS=Homo sapiens OX=9606 GN=CAMSAP1 PE=1 SV=2	2	1	1	1	1602	177.9	6.73	2.28	1	1
P27824	Calnexin OS=Homo sapiens OX=9606 GN=CANX PE=1 SV=2	24	13	76	13	592	67.5	4.6	236.42	13	1
P04632	Calpain small subunit 1 OS=Homo sapiens OX=9606 GN=CAPNS1 PE=1 SV=1	52	7	36	7	268	28.3	5.2	100.75	7	1
Q96L46	Calpain small subunit 2 OS=Homo sapiens OX=9606 GN=CAPNS2 PE=1 SV=2	3	1	4	1	248	27.6	5.73	3.59	1	1
P07384	Calpain-1 catalytic subunit OS=Homo sapiens OX=9606 GN=CAPN1 PE=1 SV=1	17	6	15	6	714	81.8	5.67	37.63	6	1
P17655	Calpain-2 catalytic subunit OS=Homo sapiens OX=9606 GN=CAPN2 PE=1 SV=6	30	15	97	15	700	79.9	4.98	235.65	15	1
Q9Y6W3	Calpain-7 OS=Homo sapiens OX=9606 GN=CAPN7 PE=1 SV=1	1	1	3	1	813	92.6	7.65	6.05	1	1
P20810	Calpastatin OS=Homo sapiens OX=9606 GN=CAST PE=1 SV=4	28	10	38	10	708	76.5	5.07	141.57	10	1
Q99439	Calponin-2 OS=Homo sapiens OX=9606 GN=CNN2 PE=1 SV=4	47	10	54	9	309	33.7	7.33	170.45	10	1
Q15417	Calponin-3 OS=Homo sapiens OX=9606 GN=CNN3 PE=1 SV=1	39	9	41	8	329	36.4	6.05	99.19	9	1
P27797	Calreticulin OS=Homo sapiens OX=9606 GN=CALR PE=1 SV=1	57	14	115	14	417	48.1	4.44	452.45	14	1
O43852	Calumenin OS=Homo sapiens OX=9606 GN=CALU PE=1 SV=2	45	11	34	11	315	37.1	4.64	101.44	11	1
P17612	cAMP-dependent protein kinase catalytic subunit alpha OS=Homo sapiens OX=9606 GN=PRKACA PE=1 SV=2	13	3	9	3	351	40.6	8.79	23.35	3	1
P22694	cAMP-dependent protein kinase catalytic subunit beta OS=Homo sapiens OX=9606 GN=PRKACB PE=1 SV=2	8	2	6	2	351	40.6	8.78	15.7	2	1
P22612	cAMP-dependent protein kinase catalytic subunit gamma OS=Homo sapiens OX=9606 GN=PRKACG PE=1 SV=3	5	1	5	1	351	40.4	8.59	13.66	1	1
P51817	cAMP-dependent protein kinase catalytic subunit PRKX OS=Homo sapiens OX=9606 GN=PRKX PE=1 SV=1	2	1	2	1	358	40.9	6.86	1.9	1	1
Q9C010	cAMP-dependent protein kinase inhibitor beta OS=Homo sapiens OX=9606 GN=PKIB PE=1 SV=1	9	1	2	1	78	8.5	4.88	1.61	1	1
Q9Y2B9	cAMP-dependent protein kinase inhibitor gamma OS=Homo sapiens OX=9606 GN=PKIG PE=1 SV=1	21	1	3	1	76	7.9	4.25	7.39	1	1
P10644	cAMP-dependent protein kinase type I-alpha regulatory subunit OS=Homo sapiens OX=9606 GN=PRKAR1A PE=1 SV=1	4	1	6	1	381	43	5.35	26.45	1	1
P13861	cAMP-dependent protein kinase type II-alpha regulatory subunit OS=Homo sapiens OX=9606 GN=PRKAR2A PE=1 SV=2	12	3	7	3	404	45.5	5.07	17.91	3	1
P31323	cAMP-dependent protein kinase type II-beta regulatory subunit OS=Homo sapiens OX=9606 GN=PRKAR2B PE=1 SV=3	4	1	4	1	418	46.3	4.92	6.48	1	1
P56211	cAMP-regulated phosphoprotein 19 OS=Homo sapiens OX=9606 GN=ARPP19 PE=1 SV=2	10	1	4	1	112	12.3	9.09	5.54	1	1
P30622	CAP-Gly domain-containing linker protein 1 OS=Homo sapiens OX=9606 GN=CLIP1 PE=1 SV=2	4	4	8	3	1438	162.1	5.36	21.98	4	1
Q9UDT6	CAP-Gly domain-containing linker protein 2 OS=Homo sapiens OX=9606 GN=CLIP2 PE=1 SV=1	3	2	4	1	1046	115.8	6.73	10.1	2	1
Q6F5E8	Capping protein, Arp2/3 and myosin-I linker protein 2 OS=Homo sapiens OX=9606 GN=CARMIL2 PE=1 SV=2	0	1	1	1	1435	154.6	6.76	0	1	1
Q14444	Caprin-1 OS=Homo sapiens OX=9606 GN=CAPRIN1 PE=1 SV=2	30	9	24	9	709	78.3	5.25	82.22	9	1
Q8N1G2	Cap-specific mRNA (nucleoside-2'-O-)-methyltransferase 1 OS=Homo sapiens OX=9606 GN=CMTR1 PE=1 SV=1	4	2	3	2	835	95.3	7.05	7.86	2	1
P31327	Carbamoyl-phosphate synthase [ammonia], mitochondrial OS=Homo sapiens OX=9606 GN=CPS1 PE=1 SV=2	2	2	3	1	1500	164.8	6.74	7.24	2	1
Q16790	Carbonic anhydrase 9 OS=Homo sapiens OX=9606 GN=CA9 PE=1 SV=2	13	3	11	3	459	49.7	4.72	37.37	3	1
P16152	Carbonyl reductase [NADPH] 1 OS=Homo sapiens OX=9606 GN=CBR1 PE=1 SV=3	45	8	37	8	277	30.4	8.32	150.86	8	1
O75828	Carbonyl reductase [NADPH] 3 OS=Homo sapiens OX=9606 GN=CBR3 PE=1 SV=3	10	2	11	2	277	30.8	6.18	45.23	2	1
Q96DG6	Carboxymethylenebutenolidase homolog OS=Homo sapiens OX=9606 GN=CMBL PE=1 SV=1	4	1	2	1	245	28	7.18	4	1	1
Q9UI42	Carboxypeptidase A4 OS=Homo sapiens OX=9606 GN=CPA4 PE=1 SV=2	11	2	5	2	421	47.3	6.7	15.84	2	1
O75976	Carboxypeptidase D OS=Homo sapiens OX=9606 GN=CPD PE=1 SV=2	6	4	6	4	1380	152.8	6.05	22.25	4	1
P14384	Carboxypeptidase M OS=Homo sapiens OX=9606 GN=CPM PE=1 SV=2	6	1	7	1	443	50.5	7.36	22.05	1	1
P43155	Carnitine O-acetyltransferase OS=Homo sapiens OX=9606 GN=CRAT PE=1 SV=5	1	1	2	1	626	70.8	8.44	3.9	1	1
P50416	Carnitine O-palmitoyltransferase 1, liver isoform OS=Homo sapiens OX=9606 GN=CPT1A PE=1 SV=2	4	2	3	2	773	88.3	8.65	8.21	2	1
P23786	Carnitine O-palmitoyltransferase 2, mitochondrial OS=Homo sapiens OX=9606 GN=CPT2 PE=1 SV=2	14	6	21	6	658	73.7	8.18	63.13	6	1
O75718	Cartilage-associated protein OS=Homo sapiens OX=9606 GN=CRTAP PE=1 SV=1	16	4	15	4	401	46.5	5.73	52.19	4	1
P48729	Casein kinase I isoform alpha OS=Homo sapiens OX=9606 GN=CSNK1A1 PE=1 SV=2	11	3	8	3	337	38.9	9.57	22.68	3	1
Q8N752	Casein kinase I isoform alpha-like OS=Homo sapiens OX=9606 GN=CSNK1A1L PE=2 SV=2	4	1	5	1	337	39.1	9.45	14.8	1	1
P48730	Casein kinase I isoform delta OS=Homo sapiens OX=9606 GN=CSNK1D PE=1 SV=2	7	2	2	2	415	47.3	9.74	4.43	2	1
P49674	Casein kinase I isoform epsilon OS=Homo sapiens OX=9606 GN=CSNK1E PE=1 SV=1	3	1	1	1	416	47.3	9.66	2	1	1
Q8NEV1	Casein kinase II subunit alpha 3 OS=Homo sapiens OX=9606 GN=CSNK2A3 PE=1 SV=2	31	9	22	9	391	45.2	8.5	62.44	9	1
P68400	Casein kinase II subunit alpha OS=Homo sapiens OX=9606 GN=CSNK2A1 PE=1 SV=1	37	10	24	10	391	45.1	7.74	68.6	10	1
P19784	Casein kinase II subunit alpha' OS=Homo sapiens OX=9606 GN=CSNK2A2 PE=1 SV=1	8	2	5	2	350	41.2	8.56	17.61	2	1
P67870	Casein kinase II subunit beta OS=Homo sapiens OX=9606 GN=CSNK2B PE=1 SV=1	27	4	19	4	215	24.9	5.55	59.78	4	1
Q9H078	Caseinolytic peptidase B protein homolog OS=Homo sapiens OX=9606 GN=CLPB PE=1 SV=1	12	5	12	5	707	78.7	9.01	37.75	5	1
Q9H8G2	Caspase activity and apoptosis inhibitor 1 OS=Homo sapiens OX=9606 GN=CAAP1 PE=1 SV=2	7	1	3	1	361	38.3	4.72	6.91	1	1
P42574	Caspase-3 OS=Homo sapiens OX=9606 GN=CASP3 PE=1 SV=2	8	1	2	1	277	31.6	6.54	6.36	1	1
P55212	Caspase-6 OS=Homo sapiens OX=9606 GN=CASP6 PE=1 SV=2	7	1	3	1	293	33.3	6.93	10.04	1	1
Q14790	Caspase-8 OS=Homo sapiens OX=9606 GN=CASP8 PE=1 SV=1	10	2	6	2	479	55.4	5.1	17.99	2	1
P04040	Catalase OS=Homo sapiens OX=9606 GN=CAT PE=1 SV=3	29	9	23	9	527	59.7	7.39	73.71	9	1
P21964	Catechol O-methyltransferase OS=Homo sapiens OX=9606 GN=COMT PE=1 SV=2	8	2	9	2	271	30	5.47	26.12	2	1
P35221	Catenin alpha-1 OS=Homo sapiens OX=9606 GN=CTNNA1 PE=1 SV=1	36	19	59	15	906	100	6.29	216.19	19	1
P26232	Catenin alpha-2 OS=Homo sapiens OX=9606 GN=CTNNA2 PE=1 SV=5	8	5	14	1	953	105.2	5.71	46.69	5	1
P35222	Catenin beta-1 OS=Homo sapiens OX=9606 GN=CTNNB1 PE=1 SV=1	16	7	20	5	781	85.4	5.86	55.81	7	1
O60716	Catenin delta-1 OS=Homo sapiens OX=9606 GN=CTNND1 PE=1 SV=1	17	10	21	10	968	108.1	6.23	76.1	10	1
P07858	Cathepsin B OS=Homo sapiens OX=9606 GN=CTSB PE=1 SV=3	19	5	24	5	339	37.8	6.3	53.99	5	1
P07339	Cathepsin D OS=Homo sapiens OX=9606 GN=CTSD PE=1 SV=1	36	11	54	11	412	44.5	6.54	151.3	11	1
Q9UBR2	Cathepsin Z OS=Homo sapiens OX=9606 GN=CTSZ PE=1 SV=1	18	4	17	4	303	33.8	7.11	38.07	4	1
P20645	Cation-dependent mannose-6-phosphate receptor OS=Homo sapiens OX=9606 GN=M6PR PE=1 SV=1	5	1	3	1	277	31	5.83	10.77	1	1
P52569	Cationic amino acid transporter 2 OS=Homo sapiens OX=9606 GN=SLC7A2 PE=1 SV=2	2	1	3	1	658	71.6	7.28	7.29	1	1
P11717	Cation-independent mannose-6-phosphate receptor OS=Homo sapiens OX=9606 GN=IGF2R PE=1 SV=3	14	20	54	20	2491	274.2	5.94	162.4	20	1
Q6NZI2	Caveolae-associated protein 1 OS=Homo sapiens OX=9606 GN=CAVIN1 PE=1 SV=1	27	8	36	8	390	43.5	5.6	121.49	8	1
O95810	Caveolae-associated protein 2 OS=Homo sapiens OX=9606 GN=CAVIN2 PE=1 SV=3	8	2	7	2	425	47.1	5.21	18.57	2	1
Q03135	Caveolin-1 OS=Homo sapiens OX=9606 GN=CAV1 PE=1 SV=4	25	3	13	3	178	20.5	6.02	28.19	3	1
O43310	CBP80/20-dependent translation initiation factor OS=Homo sapiens OX=9606 GN=CTIF PE=1 SV=1	3	1	2	1	598	67.5	6.54	5.29	1	1
Q96Q11	CCA tRNA nucleotidyltransferase 1, mitochondrial OS=Homo sapiens OX=9606 GN=TRNT1 PE=1 SV=2	17	6	17	6	434	50.1	8.1	33.87	6	1
P17676	CCAAT/enhancer-binding protein beta OS=Homo sapiens OX=9606 GN=CEBPB PE=1 SV=2	5	1	3	1	345	36.1	8.31	15.96	1	1
P49716	CCAAT/enhancer-binding protein delta OS=Homo sapiens OX=9606 GN=CEBPD PE=1 SV=2	6	1	3	1	269	28.4	8.28	6.77	1	1
Q03701	CCAAT/enhancer-binding protein zeta OS=Homo sapiens OX=9606 GN=CEBPZ PE=1 SV=3	6	5	12	5	1054	120.9	5.94	32.45	5	1
P62633	CCHC-type zinc finger nucleic acid binding protein OS=Homo sapiens OX=9606 GN=CNBP PE=1 SV=1	28	4	13	4	177	19.5	7.71	42.77	4	1
O00622	CCN family member 1 OS=Homo sapiens OX=9606 GN=CCN1 PE=1 SV=1	3	1	1	1	381	42	8.21	2.41	1	1
A5YKK6	CCR4-NOT transcription complex subunit 1 OS=Homo sapiens OX=9606 GN=CNOT1 PE=1 SV=2	10	18	40	18	2376	266.8	7.11	100.48	18	1
Q9H9A5	CCR4-NOT transcription complex subunit 10 OS=Homo sapiens OX=9606 GN=CNOT10 PE=1 SV=1	2	1	1	1	744	82.3	7.78	2.65	1	1
Q9UKZ1	CCR4-NOT transcription complex subunit 11 OS=Homo sapiens OX=9606 GN=CNOT11 PE=1 SV=1	9	2	4	2	510	55.2	6.4	13.09	2	1
Q9NZN8	CCR4-NOT transcription complex subunit 2 OS=Homo sapiens OX=9606 GN=CNOT2 PE=1 SV=1	15	3	3	3	540	59.7	7.66	8.68	3	1
O75175	CCR4-NOT transcription complex subunit 3 OS=Homo sapiens OX=9606 GN=CNOT3 PE=1 SV=1	9	3	9	3	753	81.8	6.2	28.13	3	1
O95628	CCR4-NOT transcription complex subunit 4 OS=Homo sapiens OX=9606 GN=CNOT4 PE=1 SV=3	3	1	2	1	575	63.5	7.03	5.13	1	1
Q9ULM6	CCR4-NOT transcription complex subunit 6 OS=Homo sapiens OX=9606 GN=CNOT6 PE=1 SV=2	1	1	1	1	557	63.3	7.27	0	1	1
Q9UIV1	CCR4-NOT transcription complex subunit 7 OS=Homo sapiens OX=9606 GN=CNOT7 PE=1 SV=3	5	1	1	1	285	32.7	4.84	3.26	1	1
Q92600	CCR4-NOT transcription complex subunit 9 OS=Homo sapiens OX=9606 GN=CNOT9 PE=1 SV=1	10	2	4	2	299	33.6	8.03	17.02	2	1
Q6YHK3	CD109 antigen OS=Homo sapiens OX=9606 GN=CD109 PE=1 SV=2	2	2	3	2	1445	161.6	5.85	7.4	2	1
P48509	CD151 antigen OS=Homo sapiens OX=9606 GN=CD151 PE=1 SV=3	4	1	1	1	253	28.3	7.47	2.54	1	1
Q13740	CD166 antigen OS=Homo sapiens OX=9606 GN=ALCAM PE=1 SV=2	20	6	24	6	583	65.1	6.25	92.49	6	1
O95400	CD2 antigen cytoplasmic tail-binding protein 2 OS=Homo sapiens OX=9606 GN=CD2BP2 PE=1 SV=1	17	2	4	2	341	37.6	4.61	14.96	2	1
Q5ZPR3	CD276 antigen OS=Homo sapiens OX=9606 GN=CD276 PE=1 SV=1	10	2	8	2	534	57.2	4.91	33.1	2	1
Q9Y5K6	CD2-associated protein OS=Homo sapiens OX=9606 GN=CD2AP PE=1 SV=1	4	2	6	2	639	71.4	6.4	15.07	2	1
P16070	CD44 antigen OS=Homo sapiens OX=9606 GN=CD44 PE=1 SV=3	5	3	12	3	742	81.5	5.33	38.3	3	1
P13987	CD59 glycoprotein OS=Homo sapiens OX=9606 GN=CD59 PE=1 SV=1	9	1	1	1	128	14.2	6.48	0	1	1
P08962	CD63 antigen OS=Homo sapiens OX=9606 GN=CD63 PE=1 SV=2	4	1	4	1	238	25.6	7.81	8	1	1
P60033	CD81 antigen OS=Homo sapiens OX=9606 GN=CD81 PE=1 SV=1	25	3	19	3	236	25.8	5.29	86.65	3	1
P27701	CD82 antigen OS=Homo sapiens OX=9606 GN=CD82 PE=1 SV=1	4	1	1	1	267	29.6	5.24	1.69	1	1
P21926	CD9 antigen OS=Homo sapiens OX=9606 GN=CD9 PE=1 SV=4	4	1	1	1	228	25.4	7.15	2.66	1	1
P14209	CD99 antigen OS=Homo sapiens OX=9606 GN=CD99 PE=1 SV=1	5	1	3	1	185	18.8	4.75	7.56	1	1
Q9H3Q1	Cdc42 effector protein 4 OS=Homo sapiens OX=9606 GN=CDC42EP4 PE=1 SV=1	13	2	4	2	356	38	5.19	12.55	2	1
Q9NRR3	CDC42 small effector protein 2 OS=Homo sapiens OX=9606 GN=CDC42SE2 PE=1 SV=1	23	1	2	1	84	9.2	8.35	4.89	1	1
Q15642	Cdc42-interacting protein 4 OS=Homo sapiens OX=9606 GN=TRIP10 PE=1 SV=3	13	4	15	4	601	68.3	5.73	46.7	4	1
Q8N5K1	CDGSH iron-sulfur domain-containing protein 2 OS=Homo sapiens OX=9606 GN=CISD2 PE=1 SV=1	36	4	10	4	135	15.3	9.61	32.53	4	1
Q96JB5	CDK5 regulatory subunit-associated protein 3 OS=Homo sapiens OX=9606 GN=CDK5RAP3 PE=1 SV=2	4	2	2	2	506	56.9	4.75	3.8	2	1
Q96HQ2	CDKN2AIP N-terminal-like protein OS=Homo sapiens OX=9606 GN=CDKN2AIPNL PE=1 SV=1	16	1	6	1	116	13.2	5	26.98	1	1
Q32NB8	CDP-diacylglycerol--glycerol-3-phosphate 3-phosphatidyltransferase, mitochondrial OS=Homo sapiens OX=9606 GN=PGS1 PE=2 SV=1	2	1	1	1	556	62.7	8.9	1.75	1	1
Q8N163	Cell cycle and apoptosis regulator protein 2 OS=Homo sapiens OX=9606 GN=CCAR2 PE=1 SV=2	35	17	61	17	923	102.8	5.22	234.7	17	1
P60953	Cell division control protein 42 homolog OS=Homo sapiens OX=9606 GN=CDC42 PE=1 SV=2	26	4	46	3	191	21.2	6.55	161.42	4	1
O75419	Cell division control protein 45 homolog OS=Homo sapiens OX=9606 GN=CDC45 PE=1 SV=1	2	1	1	1	566	65.5	5.53	0	1	1
Q99459	Cell division cycle 5-like protein OS=Homo sapiens OX=9606 GN=CDC5L PE=1 SV=2	22	11	34	11	802	92.2	8.18	113.06	11	1
Q8IX12	Cell division cycle and apoptosis regulator protein 1 OS=Homo sapiens OX=9606 GN=CCAR1 PE=1 SV=2	5	4	9	4	1150	132.7	5.76	24.4	4	1
Q13042	Cell division cycle protein 16 homolog OS=Homo sapiens OX=9606 GN=CDC16 PE=1 SV=2	1	1	1	1	620	71.6	5.85	1.68	1	1
Q9UJX2	Cell division cycle protein 23 homolog OS=Homo sapiens OX=9606 GN=CDC23 PE=1 SV=3	6	2	4	2	597	68.8	7.02	10.49	2	1
Q69YH5	Cell division cycle-associated protein 2 OS=Homo sapiens OX=9606 GN=CDCA2 PE=1 SV=2	5	2	4	2	1023	112.6	8.4	13.85	2	1
Q99618	Cell division cycle-associated protein 3 OS=Homo sapiens OX=9606 GN=CDCA3 PE=1 SV=1	25	2	2	2	268	29	6.43	2.43	2	1
Q9NX58	Cell growth-regulating nucleolar protein OS=Homo sapiens OX=9606 GN=LYAR PE=1 SV=3	4	1	1	1	379	43.6	9.57	2.55	1	1
P43121	Cell surface glycoprotein MUC18 OS=Homo sapiens OX=9606 GN=MCAM PE=1 SV=2	9	2	5	2	646	71.6	5.76	20.64	2	1
P04637	Cellular tumor antigen p53 OS=Homo sapiens OX=9606 GN=TP53 PE=1 SV=4	18	6	12	6	393	43.6	6.79	27	6	1
P41208	Centrin-2 OS=Homo sapiens OX=9606 GN=CETN2 PE=1 SV=1	10	1	2	1	172	19.7	5	8.29	1	1
Q8N0S6	Centromere protein L OS=Homo sapiens OX=9606 GN=CENPL PE=1 SV=2	3	1	2	1	344	39	6.52	4.31	1	1
Q96BT3	Centromere protein T OS=Homo sapiens OX=9606 GN=CENPT PE=1 SV=2	6	1	1	1	561	60.4	6.58	3.96	1	1
Q7Z7K6	Centromere protein V OS=Homo sapiens OX=9606 GN=CENPV PE=1 SV=1	49	7	27	7	275	29.9	9.73	110.06	7	1
O43264	Centromere/kinetochore protein zw10 homolog OS=Homo sapiens OX=9606 GN=ZW10 PE=1 SV=3	15	7	14	7	779	88.8	6.27	37.28	7	1
O95684	Centrosomal protein 43 OS=Homo sapiens OX=9606 GN=CEP43 PE=1 SV=1	12	2	6	2	399	43	4.81	18.14	2	1
Q9UPN4	Centrosomal protein of 131 kDa OS=Homo sapiens OX=9606 GN=CEP131 PE=1 SV=3	4	2	2	2	1083	122.1	8.69	4.12	2	1
Q5SW79	Centrosomal protein of 170 kDa OS=Homo sapiens OX=9606 GN=CEP170 PE=1 SV=1	2	2	5	2	1584	175.2	7.11	14.9	2	1
Q9BYV8	Centrosomal protein of 41 kDa OS=Homo sapiens OX=9606 GN=CEP41 PE=1 SV=1	6	1	1	1	373	41.3	8.32	2.02	1	1
Q5JTW2	Centrosomal protein of 78 kDa OS=Homo sapiens OX=9606 GN=CEP78 PE=1 SV=1	5	1	2	1	689	76.3	8.18	5.83	1	1
Q6P2H3	Centrosomal protein of 85 kDa OS=Homo sapiens OX=9606 GN=CEP85 PE=1 SV=1	2	1	1	1	762	85.6	6	2.13	1	1
Q8IW35	Centrosomal protein of 97 kDa OS=Homo sapiens OX=9606 GN=CEP97 PE=1 SV=1	2	1	2	1	865	96.9	5.02	4.82	1	1
Q9BV73	Centrosome-associated protein CEP250 OS=Homo sapiens OX=9606 GN=CEP250 PE=1 SV=2	1	2	4	2	2442	281	5.02	13.16	2	1
Q96G23	Ceramide synthase 2 OS=Homo sapiens OX=9606 GN=CERS2 PE=1 SV=1	5	1	2	1	380	44.8	8.98	6.09	1	1
Q9BY43	Charged multivesicular body protein 4a OS=Homo sapiens OX=9606 GN=CHMP4A PE=1 SV=3	14	2	4	2	222	25.1	4.7	14.52	2	1
Q9H444	Charged multivesicular body protein 4b OS=Homo sapiens OX=9606 GN=CHMP4B PE=1 SV=1	23	4	14	4	224	24.9	4.82	47.32	4	1
Q9NZZ3	Charged multivesicular body protein 5 OS=Homo sapiens OX=9606 GN=CHMP5 PE=1 SV=1	25	3	14	3	219	24.6	4.83	44.7	3	1
Q96FZ7	Charged multivesicular body protein 6 OS=Homo sapiens OX=9606 GN=CHMP6 PE=1 SV=3	13	2	5	2	201	23.5	5.31	17.32	2	1
O60921	Checkpoint protein HUS1 OS=Homo sapiens OX=9606 GN=HUS1 PE=1 SV=1	7	1	1	1	280	31.7	6.84	2.44	1	1
Q9BWS9	Chitinase domain-containing protein 1 OS=Homo sapiens OX=9606 GN=CHID1 PE=1 SV=1	4	1	2	1	393	44.9	8.63	4.44	1	1
Q9BT22	Chitobiosyldiphosphodolichol beta-mannosyltransferase OS=Homo sapiens OX=9606 GN=ALG1 PE=1 SV=2	7	2	5	2	464	52.5	7.23	15.27	2	1
O00299	Chloride intracellular channel protein 1 OS=Homo sapiens OX=9606 GN=CLIC1 PE=1 SV=4	65	12	72	12	241	26.9	5.17	273.45	12	1
O95833	Chloride intracellular channel protein 3 OS=Homo sapiens OX=9606 GN=CLIC3 PE=1 SV=2	8	1	6	1	236	26.6	6.43	21.36	1	1
Q9Y696	Chloride intracellular channel protein 4 OS=Homo sapiens OX=9606 GN=CLIC4 PE=1 SV=4	55	10	46	10	253	28.8	5.59	168.11	10	1
Q8WWI5	Choline transporter-like protein 1 OS=Homo sapiens OX=9606 GN=SLC44A1 PE=1 SV=1	1	1	1	1	657	73.3	8.6	1.66	1	1
Q8IWA5	Choline transporter-like protein 2 OS=Homo sapiens OX=9606 GN=SLC44A2 PE=1 SV=3	2	1	1	1	706	80.1	8.57	2.24	1	1
P49585	Choline-phosphate cytidylyltransferase A OS=Homo sapiens OX=9606 GN=PCYT1A PE=1 SV=2	3	1	1	1	367	41.7	7.25	2.06	1	1
Q9Y5K3	Choline-phosphate cytidylyltransferase B OS=Homo sapiens OX=9606 GN=PCYT1B PE=1 SV=1	3	1	1	1	369	41.9	6.4	2.06	1	1
Q6UVK1	Chondroitin sulfate proteoglycan 4 OS=Homo sapiens OX=9606 GN=CSPG4 PE=1 SV=2	1	1	1	1	2322	250.4	5.47	0	1	1
Q9NRG0	Chromatin accessibility complex protein 1 OS=Homo sapiens OX=9606 GN=CHRAC1 PE=1 SV=1	14	1	2	1	131	14.7	5.1	7.55	1	1
Q13111	Chromatin assembly factor 1 subunit A OS=Homo sapiens OX=9606 GN=CHAF1A PE=1 SV=3	4	2	4	2	956	106.8	5.94	16.57	2	1
Q13112	Chromatin assembly factor 1 subunit B OS=Homo sapiens OX=9606 GN=CHAF1B PE=1 SV=1	10	2	4	2	559	61.5	7.5	12.62	2	1
Q8IXM2	Chromatin complexes subunit BAP18 OS=Homo sapiens OX=9606 GN=BAP18 PE=1 SV=1	37	3	9	3	172	17.9	7.33	25.42	3	1
Q9Y3Y2	Chromatin target of PRMT1 protein OS=Homo sapiens OX=9606 GN=CHTOP PE=1 SV=2	10	2	3	2	248	26.4	12.23	7.51	2	1
Q9ULG1	Chromatin-remodeling ATPase INO80 OS=Homo sapiens OX=9606 GN=INO80 PE=1 SV=2	1	1	1	1	1556	176.6	9.5	2.58	1	1
P83916	Chromobox protein homolog 1 OS=Homo sapiens OX=9606 GN=CBX1 PE=1 SV=1	30	3	36	2	185	21.4	4.93	128.92	3	1
Q13185	Chromobox protein homolog 3 OS=Homo sapiens OX=9606 GN=CBX3 PE=1 SV=4	53	8	53	7	183	20.8	5.33	187.52	8	1
P45973	Chromobox protein homolog 5 OS=Homo sapiens OX=9606 GN=CBX5 PE=1 SV=1	32	5	23	5	191	22.2	5.86	58.86	5	1
Q9HC52	Chromobox protein homolog 8 OS=Homo sapiens OX=9606 GN=CBX8 PE=1 SV=3	7	2	3	2	389	43.4	9.91	8.26	2	1
O14647	Chromodomain-helicase-DNA-binding protein 2 OS=Homo sapiens OX=9606 GN=CHD2 PE=1 SV=2	0	1	3	1	1828	211.2	8.1	5.72	1	1
Q12873	Chromodomain-helicase-DNA-binding protein 3 OS=Homo sapiens OX=9606 GN=CHD3 PE=1 SV=3	1	3	6	3	2000	226.5	7.3	12.31	3	1
Q14839	Chromodomain-helicase-DNA-binding protein 4 OS=Homo sapiens OX=9606 GN=CHD4 PE=1 SV=2	14	16	47	16	1912	217.9	5.86	125	16	1
Q8TDI0	Chromodomain-helicase-DNA-binding protein 5 OS=Homo sapiens OX=9606 GN=CHD5 PE=1 SV=1	3	5	18	5	1954	222.9	6.15	43.28	5	1
Q8TD26	Chromodomain-helicase-DNA-binding protein 6 OS=Homo sapiens OX=9606 GN=CHD6 PE=1 SV=4	1	1	1	1	2715	305.2	6.27	2.02	1	1
Q9HCK8	Chromodomain-helicase-DNA-binding protein 8 OS=Homo sapiens OX=9606 GN=CHD8 PE=1 SV=5	2	2	2	2	2581	290.3	6.47	5.2	2	1
Q8WVB6	Chromosome transmission fidelity protein 18 homolog OS=Homo sapiens OX=9606 GN=CHTF18 PE=1 SV=1	3	1	2	1	975	107.3	7.21	6.41	1	1
O95239	Chromosome-associated kinesin KIF4A OS=Homo sapiens OX=9606 GN=KIF4A PE=1 SV=3	7	4	10	4	1232	139.8	6.27	40.83	4	1
Q2VIQ3	Chromosome-associated kinesin KIF4B OS=Homo sapiens OX=9606 GN=KIF4B PE=2 SV=2	2	1	3	1	1234	139.9	6.18	13.5	1	1
Q96GD0	Chronophin OS=Homo sapiens OX=9606 GN=PDXP PE=1 SV=2	7	1	3	1	296	31.7	6.55	7.33	1	1
Q9Y6A4	Cilia- and flagella-associated protein 20 OS=Homo sapiens OX=9606 GN=CFAP20 PE=1 SV=1	20	2	7	2	193	22.8	9.76	22.57	2	1
P57076	Cilia- and flagella-associated protein 298 OS=Homo sapiens OX=9606 GN=CFAP298 PE=1 SV=1	9	1	1	1	290	33.2	7.44	2.62	1	1
Q96G28	Cilia- and flagella-associated protein 36 OS=Homo sapiens OX=9606 GN=CFAP36 PE=1 SV=2	6	1	1	1	342	39.4	4.97	2.88	1	1
A5D8W1	Cilia- and flagella-associated protein 69 OS=Homo sapiens OX=9606 GN=CFAP69 PE=1 SV=3	1	1	2	1	941	105.8	7.17	4.92	1	1
Q9ULV3	Cip1-interacting zinc finger protein OS=Homo sapiens OX=9606 GN=CIZ1 PE=1 SV=2	2	1	4	1	898	100	6.11	13.83	1	1
O75390	Citrate synthase, mitochondrial OS=Homo sapiens OX=9606 GN=CS PE=1 SV=2	16	7	28	7	466	51.7	8.32	68.85	7	1
O14578	Citron Rho-interacting kinase OS=Homo sapiens OX=9606 GN=CIT PE=1 SV=2	1	2	4	2	2027	231.3	6.57	8.77	2	1
O60271	C-Jun-amino-terminal kinase-interacting protein 4 OS=Homo sapiens OX=9606 GN=SPAG9 PE=1 SV=4	13	9	23	9	1321	146.1	5.15	76.34	9	1
Q9HAW4	Claspin OS=Homo sapiens OX=9606 GN=CLSPN PE=1 SV=3	2	1	1	1	1339	151	4.82	3.41	1	1
O60641	Clathrin coat assembly protein AP180 OS=Homo sapiens OX=9606 GN=SNAP91 PE=1 SV=2	1	1	2	1	907	92.4	4.86	4.97	1	1
Q00610	Clathrin heavy chain 1 OS=Homo sapiens OX=9606 GN=CLTC PE=1 SV=5	42	52	242	52	1675	191.5	5.69	820.94	52	1
P53675	Clathrin heavy chain 2 OS=Homo sapiens OX=9606 GN=CLTCL1 PE=1 SV=2	6	10	31	10	1640	186.9	5.85	89.11	10	1
Q14677	Clathrin interactor 1 OS=Homo sapiens OX=9606 GN=CLINT1 PE=1 SV=1	7	3	7	3	625	68.2	6.42	21.88	3	1
P09496	Clathrin light chain A OS=Homo sapiens OX=9606 GN=CLTA PE=1 SV=1	7	2	8	2	248	27.1	4.51	15.8	2	1
P09497	Clathrin light chain B OS=Homo sapiens OX=9606 GN=CLTB PE=1 SV=1	4	1	1	1	229	25.2	4.64	1.68	1	1
Q10570	Cleavage and polyadenylation specificity factor subunit 1 OS=Homo sapiens OX=9606 GN=CPSF1 PE=1 SV=2	4	4	9	4	1443	160.8	6.4	26.17	4	1
Q9P2I0	Cleavage and polyadenylation specificity factor subunit 2 OS=Homo sapiens OX=9606 GN=CPSF2 PE=1 SV=2	6	3	8	3	782	88.4	5.11	23.06	3	1
Q9UKF6	Cleavage and polyadenylation specificity factor subunit 3 OS=Homo sapiens OX=9606 GN=CPSF3 PE=1 SV=1	9	4	9	4	684	77.4	5.6	26.35	4	1
O43809	Cleavage and polyadenylation specificity factor subunit 5 OS=Homo sapiens OX=9606 GN=NUDT21 PE=1 SV=1	11	3	8	3	227	26.2	8.82	32.71	3	1
Q16630	Cleavage and polyadenylation specificity factor subunit 6 OS=Homo sapiens OX=9606 GN=CPSF6 PE=1 SV=2	14	6	28	6	551	59.2	7.15	65.33	6	1
Q8N684	Cleavage and polyadenylation specificity factor subunit 7 OS=Homo sapiens OX=9606 GN=CPSF7 PE=1 SV=1	7	3	14	3	471	52	8	33.65	3	1
Q05048	Cleavage stimulation factor subunit 1 OS=Homo sapiens OX=9606 GN=CSTF1 PE=1 SV=1	20	5	12	5	431	48.3	6.58	35.3	5	1
P33240	Cleavage stimulation factor subunit 2 OS=Homo sapiens OX=9606 GN=CSTF2 PE=1 SV=1	14	5	21	2	577	60.9	6.83	60.84	5	1
Q9H0L4	Cleavage stimulation factor subunit 2 tau variant OS=Homo sapiens OX=9606 GN=CSTF2T PE=1 SV=1	11	4	17	1	616	64.4	7.25	49.43	4	1
Q12996	Cleavage stimulation factor subunit 3 OS=Homo sapiens OX=9606 GN=CSTF3 PE=1 SV=1	7	4	11	4	717	82.9	8.12	35.58	4	1
Q7Z460	CLIP-associating protein 1 OS=Homo sapiens OX=9606 GN=CLASP1 PE=1 SV=1	5	5	10	5	1538	169.3	9.03	26.45	5	1
O75122	CLIP-associating protein 2 OS=Homo sapiens OX=9606 GN=CLASP2 PE=1 SV=3	1	1	2	1	1294	141	8.4	3.83	1	1
O75153	Clustered mitochondria protein homolog OS=Homo sapiens OX=9606 GN=CLUH PE=1 SV=2	11	8	18	8	1309	146.6	6.13	55.41	8	1
Q99417	c-Myc-binding protein OS=Homo sapiens OX=9606 GN=MYCBP PE=1 SV=3	19	2	3	2	103	12	5.91	6.86	2	1
Q14019	Coactosin-like protein OS=Homo sapiens OX=9606 GN=COTL1 PE=1 SV=3	39	5	26	5	142	15.9	5.67	80.4	5	1
P53621	Coatomer subunit alpha OS=Homo sapiens OX=9606 GN=COPA PE=1 SV=2	22	19	71	19	1224	138.3	7.66	200.56	19	1
P53618	Coatomer subunit beta OS=Homo sapiens OX=9606 GN=COPB1 PE=1 SV=3	22	15	61	15	953	107.1	6.05	187.25	15	1
P35606	Coatomer subunit beta' OS=Homo sapiens OX=9606 GN=COPB2 PE=1 SV=2	29	17	59	17	906	102.4	5.27	187.73	17	1
P48444	Coatomer subunit delta OS=Homo sapiens OX=9606 GN=ARCN1 PE=1 SV=1	24	11	44	11	511	57.2	6.21	120.14	11	1
O14579	Coatomer subunit epsilon OS=Homo sapiens OX=9606 GN=COPE PE=1 SV=3	33	5	13	5	308	34.5	5.12	48.89	5	1
Q9Y678	Coatomer subunit gamma-1 OS=Homo sapiens OX=9606 GN=COPG1 PE=1 SV=1	26	15	59	14	874	97.7	5.47	174.86	15	1
Q9UBF2	Coatomer subunit gamma-2 OS=Homo sapiens OX=9606 GN=COPG2 PE=1 SV=1	18	9	26	8	871	97.6	5.81	86.14	9	1
P61923	Coatomer subunit zeta-1 OS=Homo sapiens OX=9606 GN=COPZ1 PE=1 SV=1	28	4	21	4	177	20.2	4.81	62.33	4	1
O00748	Cocaine esterase OS=Homo sapiens OX=9606 GN=CES2 PE=1 SV=1	2	1	1	1	559	61.8	6.1	2.36	1	1
P23528	Cofilin-1 OS=Homo sapiens OX=9606 GN=CFL1 PE=1 SV=3	62	12	86	9	166	18.5	8.09	301.75	12	1
Q9Y281	Cofilin-2 OS=Homo sapiens OX=9606 GN=CFL2 PE=1 SV=1	39	6	44	3	166	18.7	7.88	134.79	6	1
Q8WVM7	Cohesin subunit SA-1 OS=Homo sapiens OX=9606 GN=STAG1 PE=1 SV=3	1	1	3	1	1258	144.3	5.59	4.66	1	1
Q8N3U4	Cohesin subunit SA-2 OS=Homo sapiens OX=9606 GN=STAG2 PE=1 SV=3	10	7	27	7	1231	141.2	5.43	66.94	7	1
Q6P1N0	Coiled-coil and C2 domain-containing protein 1A OS=Homo sapiens OX=9606 GN=CC2D1A PE=1 SV=1	5	3	8	3	951	104	8.09	21.21	3	1
Q5T0F9	Coiled-coil and C2 domain-containing protein 1B OS=Homo sapiens OX=9606 GN=CC2D1B PE=1 SV=1	3	1	3	1	858	94.2	5.26	8.36	1	1
Q8WUD4	Coiled-coil domain-containing protein 12 OS=Homo sapiens OX=9606 GN=CCDC12 PE=1 SV=1	14	1	3	1	166	19.2	7.34	12.02	1	1
Q96CT7	Coiled-coil domain-containing protein 124 OS=Homo sapiens OX=9606 GN=CCDC124 PE=1 SV=1	18	3	13	3	223	25.8	9.54	37.27	3	1
Q9H6E4	Coiled-coil domain-containing protein 134 OS=Homo sapiens OX=9606 GN=CCDC134 PE=1 SV=1	11	2	2	2	229	26.5	8.85	3.8	2	1
Q6PK04	Coiled-coil domain-containing protein 137 OS=Homo sapiens OX=9606 GN=CCDC137 PE=1 SV=1	3	1	1	1	289	33.2	10.93	2.26	1	1
Q9P1Z9	Coiled-coil domain-containing protein 180 OS=Homo sapiens OX=9606 GN=CCDC180 PE=2 SV=3	2	2	2	2	1701	197.2	6.04	5.2	2	1
Q5T5S1	Coiled-coil domain-containing protein 183 OS=Homo sapiens OX=9606 GN=CCDC183 PE=2 SV=3	2	1	3	1	534	62.6	8.79	7.14	1	1
Q9BV29	Coiled-coil domain-containing protein 32 OS=Homo sapiens OX=9606 GN=CCDC32 PE=1 SV=2	16	1	1	1	185	20.6	4.53	2.26	1	1
Q96MW1	Coiled-coil domain-containing protein 43 OS=Homo sapiens OX=9606 GN=CCDC43 PE=1 SV=2	6	1	2	1	224	25.2	4.92	5.61	1	1
Q8IVM0	Coiled-coil domain-containing protein 50 OS=Homo sapiens OX=9606 GN=CCDC50 PE=1 SV=1	4	1	2	1	306	35.8	6.65	3.82	1	1
Q16204	Coiled-coil domain-containing protein 6 OS=Homo sapiens OX=9606 GN=CCDC6 PE=1 SV=2	8	3	5	3	474	53.3	7.34	13.34	3	1
Q96F63	Coiled-coil domain-containing protein 97 OS=Homo sapiens OX=9606 GN=CCDC97 PE=1 SV=1	10	1	1	1	343	38.9	4.59	2.94	1	1
Q96BP2	Coiled-coil-helix-coiled-coil-helix domain-containing protein 1 OS=Homo sapiens OX=9606 GN=CHCHD1 PE=1 SV=1	23	2	4	2	118	13.5	10.21	9.75	2	1
Q9Y6H1	Coiled-coil-helix-coiled-coil-helix domain-containing protein 2 OS=Homo sapiens OX=9606 GN=CHCHD2 PE=1 SV=1	34	3	13	3	151	15.5	9.22	34.9	3	1
Q9BSY4	Coiled-coil-helix-coiled-coil-helix domain-containing protein 5 OS=Homo sapiens OX=9606 GN=CHCHD5 PE=1 SV=1	14	1	2	1	110	12.4	6.73	7.47	1	1
P38432	Coilin OS=Homo sapiens OX=9606 GN=COIL PE=1 SV=1	5	2	4	2	576	62.6	9.07	8.5	2	1
O75534	Cold shock domain-containing protein E1 OS=Homo sapiens OX=9606 GN=CSDE1 PE=1 SV=2	18	13	27	13	798	88.8	6.25	66.85	13	1
Q14011	Cold-inducible RNA-binding protein OS=Homo sapiens OX=9606 GN=CIRBP PE=1 SV=1	19	2	7	2	172	18.6	9.51	11.59	2	1
P12109	Collagen alpha-1(VI) chain OS=Homo sapiens OX=9606 GN=COL6A1 PE=1 SV=3	2	1	3	1	1028	108.5	5.43	13.88	1	1
Q99715	Collagen alpha-1(XII) chain OS=Homo sapiens OX=9606 GN=COL12A1 PE=1 SV=2	1	2	2	2	3063	332.9	5.53	5.27	2	1
Q9Y6G5	COMM domain-containing protein 10 OS=Homo sapiens OX=9606 GN=COMMD10 PE=1 SV=1	10	1	1	1	202	23	6.54	2.28	1	1
Q9GZQ3	COMM domain-containing protein 5 OS=Homo sapiens OX=9606 GN=COMMD5 PE=1 SV=1	5	1	3	1	224	24.7	7.02	7.66	1	1
Q9NX08	COMM domain-containing protein 8 OS=Homo sapiens OX=9606 GN=COMMD8 PE=1 SV=1	7	1	3	1	183	21.1	5.43	0	1	1
Q9P000	COMM domain-containing protein 9 OS=Homo sapiens OX=9606 GN=COMMD9 PE=1 SV=2	25	3	8	3	198	21.8	5.88	22.18	3	1
Q07021	Complement component 1 Q subcomponent-binding protein, mitochondrial OS=Homo sapiens OX=9606 GN=C1QBP PE=1 SV=1	37	7	59	7	282	31.3	4.84	235.98	7	1
Q9H845	Complex I assembly factor ACAD9, mitochondrial OS=Homo sapiens OX=9606 GN=ACAD9 PE=1 SV=1	17	7	20	7	621	68.7	7.96	51.19	7	1
Q5U5X0	Complex III assembly factor LYRM7 OS=Homo sapiens OX=9606 GN=LYRM7 PE=1 SV=1	26	2	3	2	104	11.9	9.66	6.85	2	1
Q15021	Condensin complex subunit 1 OS=Homo sapiens OX=9606 GN=NCAPD2 PE=1 SV=3	26	25	75	25	1401	157.1	6.61	235.84	25	1
Q15003	Condensin complex subunit 2 OS=Homo sapiens OX=9606 GN=NCAPH PE=1 SV=3	15	6	14	6	741	82.5	5.06	41.69	6	1
Q9BPX3	Condensin complex subunit 3 OS=Homo sapiens OX=9606 GN=NCAPG PE=1 SV=1	13	9	34	9	1015	114.3	5.59	130.7	9	1
P42695	Condensin-2 complex subunit D3 OS=Homo sapiens OX=9606 GN=NCAPD3 PE=1 SV=2	5	2	5	2	1498	168.8	7.5	24.01	2	1
Q86XI2	Condensin-2 complex subunit G2 OS=Homo sapiens OX=9606 GN=NCAPG2 PE=1 SV=1	2	1	2	1	1143	130.9	6.87	5.63	1	1
Q8WTW3	Conserved oligomeric Golgi complex subunit 1 OS=Homo sapiens OX=9606 GN=COG1 PE=1 SV=1	2	1	3	1	980	108.9	7.31	8.62	1	1
Q96JB2	Conserved oligomeric Golgi complex subunit 3 OS=Homo sapiens OX=9606 GN=COG3 PE=1 SV=3	6	3	5	3	828	94	5.57	9.34	3	1
Q9H9E3	Conserved oligomeric Golgi complex subunit 4 OS=Homo sapiens OX=9606 GN=COG4 PE=1 SV=3	2	1	3	1	785	89	5.19	8.08	1	1
Q9UP83	Conserved oligomeric Golgi complex subunit 5 OS=Homo sapiens OX=9606 GN=COG5 PE=1 SV=3	3	1	2	1	839	92.7	6.6	4.08	1	1
Q9Y2V7	Conserved oligomeric Golgi complex subunit 6 OS=Homo sapiens OX=9606 GN=COG6 PE=1 SV=2	2	1	1	1	657	73.2	5.76	2.68	1	1
Q9NZB2	Constitutive coactivator of PPAR-gamma-like protein 1 OS=Homo sapiens OX=9606 GN=FAM120A PE=1 SV=2	8	6	17	5	1118	121.8	8.88	52.05	6	1
Q9NX05	Constitutive coactivator of PPAR-gamma-like protein 2 OS=Homo sapiens OX=9606 GN=FAM120C PE=1 SV=3	9	5	11	4	1096	120.5	9.03	34.15	5	1
Q9C0A0	Contactin-associated protein-like 4 OS=Homo sapiens OX=9606 GN=CNTNAP4 PE=1 SV=3	1	1	1	1	1308	145.2	6.68	0	1	1
Q13098	COP9 signalosome complex subunit 1 OS=Homo sapiens OX=9606 GN=GPS1 PE=1 SV=4	15	5	13	5	491	55.5	6.74	44.71	5	1
P61201	COP9 signalosome complex subunit 2 OS=Homo sapiens OX=9606 GN=COPS2 PE=1 SV=1	11	4	6	4	443	51.6	5.53	12.03	4	1
Q9UNS2	COP9 signalosome complex subunit 3 OS=Homo sapiens OX=9606 GN=COPS3 PE=1 SV=3	11	3	9	3	423	47.8	6.65	28.33	3	1
Q9BT78	COP9 signalosome complex subunit 4 OS=Homo sapiens OX=9606 GN=COPS4 PE=1 SV=1	39	10	33	10	406	46.2	5.83	94.87	10	1
Q92905	COP9 signalosome complex subunit 5 OS=Homo sapiens OX=9606 GN=COPS5 PE=1 SV=4	29	5	9	5	334	37.6	6.54	25.75	5	1
Q7L5N1	COP9 signalosome complex subunit 6 OS=Homo sapiens OX=9606 GN=COPS6 PE=1 SV=1	25	6	15	6	327	36.1	5.73	35.44	6	1
Q9UBW8	COP9 signalosome complex subunit 7a OS=Homo sapiens OX=9606 GN=COPS7A PE=1 SV=1	17	3	5	3	275	30.3	8.22	12.48	3	1
Q9H9Q2	COP9 signalosome complex subunit 7b OS=Homo sapiens OX=9606 GN=COPS7B PE=1 SV=1	8	2	2	2	264	29.6	6.15	4.52	2	1
Q99627	COP9 signalosome complex subunit 8 OS=Homo sapiens OX=9606 GN=COPS8 PE=1 SV=1	24	3	13	3	209	23.2	5.38	45.66	3	1
Q99829	Copine-1 OS=Homo sapiens OX=9606 GN=CPNE1 PE=1 SV=1	20	10	54	10	537	59	5.83	133.22	10	1
Q96FN4	Copine-2 OS=Homo sapiens OX=9606 GN=CPNE2 PE=1 SV=3	2	1	3	1	548	61.2	6.07	6.97	1	1
O75131	Copine-3 OS=Homo sapiens OX=9606 GN=CPNE3 PE=1 SV=1	24	9	28	9	537	60.1	5.85	67.07	9	1
Q96A23	Copine-4 OS=Homo sapiens OX=9606 GN=CPNE4 PE=1 SV=1	2	1	3	1	557	62.4	6.33	6.97	1	1
Q9HCH3	Copine-5 OS=Homo sapiens OX=9606 GN=CPNE5 PE=1 SV=2	2	1	3	1	593	65.7	5.99	6.97	1	1
O95741	Copine-6 OS=Homo sapiens OX=9606 GN=CPNE6 PE=1 SV=3	2	1	3	1	557	62	5.52	6.97	1	1
Q9UBL6	Copine-7 OS=Homo sapiens OX=9606 GN=CPNE7 PE=1 SV=1	1	1	3	1	633	70.2	6.38	6.97	1	1
Q86YQ8	Copine-8 OS=Homo sapiens OX=9606 GN=CPNE8 PE=1 SV=2	2	1	3	1	564	63.1	5.96	6.97	1	1
Q8IYJ1	Copine-9 OS=Homo sapiens OX=9606 GN=CPNE9 PE=1 SV=3	2	1	3	1	553	61.8	5.34	6.97	1	1
O14618	Copper chaperone for superoxide dismutase OS=Homo sapiens OX=9606 GN=CCS PE=1 SV=1	3	1	2	1	274	29	5.58	3.83	1	1
O00244	Copper transport protein ATOX1 OS=Homo sapiens OX=9606 GN=ATOX1 PE=1 SV=1	25	1	3	1	68	7.4	7.24	11.71	1	1
O75367	Core histone macro-H2A.1 OS=Homo sapiens OX=9606 GN=MACROH2A1 PE=1 SV=5	34	8	36	7	369	39.2	9.83	115.5	8	1
Q9P0M6	Core histone macro-H2A.2 OS=Homo sapiens OX=9606 GN=MACROH2A2 PE=1 SV=3	17	4	12	3	372	40	9.69	39.22	4	1
Q13951	Core-binding factor subunit beta OS=Homo sapiens OX=9606 GN=CBFB PE=1 SV=2	16	2	6	2	182	21.5	6.6	21.79	2	1
P31146	Coronin-1A OS=Homo sapiens OX=9606 GN=CORO1A PE=1 SV=4	2	1	3	1	461	51	6.68	3.84	1	1
Q9BR76	Coronin-1B OS=Homo sapiens OX=9606 GN=CORO1B PE=1 SV=1	11	3	8	3	489	54.2	5.88	26.01	3	1
Q9ULV4	Coronin-1C OS=Homo sapiens OX=9606 GN=CORO1C PE=1 SV=1	26	8	31	8	474	53.2	7.08	71.07	8	1
Q92828	Coronin-2A OS=Homo sapiens OX=9606 GN=CORO2A PE=1 SV=2	2	1	2	1	525	59.7	8.05	5.63	1	1
Q6QEF8	Coronin-6 OS=Homo sapiens OX=9606 GN=CORO6 PE=1 SV=2	2	1	5	1	472	52.7	5.96	12.75	1	1
P57737	Coronin-7 OS=Homo sapiens OX=9606 GN=CORO7 PE=1 SV=2	2	1	3	1	925	100.5	5.8	12.32	1	1
Q96EY8	Corrinoid adenosyltransferase MMAB OS=Homo sapiens OX=9606 GN=MMAB PE=1 SV=1	10	2	4	2	250	27.4	8.6	10.45	2	1
Q9P1F3	Costars family protein ABRACL OS=Homo sapiens OX=9606 GN=ABRACL PE=1 SV=1	16	1	4	1	81	9.1	6.29	8.55	1	1
P24468	COUP transcription factor 2 OS=Homo sapiens OX=9606 GN=NR2F2 PE=1 SV=1	11	2	5	2	414	45.5	8.28	14.41	2	1
P78310	Coxsackievirus and adenovirus receptor OS=Homo sapiens OX=9606 GN=CXADR PE=1 SV=1	7	1	2	1	365	40	7.56	7.2	1	1
Q9UEE9	Craniofacial development protein 1 OS=Homo sapiens OX=9606 GN=CFDP1 PE=1 SV=1	5	1	3	1	299	33.6	4.81	8.52	1	1
P12277	Creatine kinase B-type OS=Homo sapiens OX=9606 GN=CKB PE=1 SV=1	35	10	56	10	381	42.6	5.59	161.17	10	1
Q92793	CREB-binding protein OS=Homo sapiens OX=9606 GN=CREBBP PE=1 SV=3	2	3	3	3	2442	265.2	8.53	6.81	3	1
P46109	Crk-like protein OS=Homo sapiens OX=9606 GN=CRKL PE=1 SV=1	38	7	27	7	303	33.8	6.74	83.63	7	1
A4D2H0	cTAGE family member 15 OS=Homo sapiens OX=9606 GN=CTAGE15 PE=2 SV=1	2	1	1	1	777	87.8	5.24	1.96	1	1
Q8IX94	cTAGE family member 4 OS=Homo sapiens OX=9606 GN=CTAGE4 PE=2 SV=3	2	1	1	1	777	87.9	5.26	1.96	1	1
Q86UF2	cTAGE family member 6 OS=Homo sapiens OX=9606 GN=CTAGE6 PE=2 SV=2	2	1	1	1	777	87.8	5.16	1.96	1	1
P0CG41	cTAGE family member 8 OS=Homo sapiens OX=9606 GN=CTAGE8 PE=3 SV=1	2	1	1	1	777	88	5.31	1.96	1	1
A4FU28	cTAGE family member 9 OS=Homo sapiens OX=9606 GN=CTAGE9 PE=2 SV=2	2	1	1	1	777	87.9	5.31	1.96	1	1
Q13363	C-terminal-binding protein 1 OS=Homo sapiens OX=9606 GN=CTBP1 PE=1 SV=2	9	3	9	2	440	47.5	6.77	24.32	3	1
P56545	C-terminal-binding protein 2 OS=Homo sapiens OX=9606 GN=CTBP2 PE=1 SV=1	16	5	22	4	445	48.9	6.95	67.55	5	1
P17812	CTP synthase 1 OS=Homo sapiens OX=9606 GN=CTPS1 PE=1 SV=2	23	8	29	8	591	66.6	6.46	99.81	8	1
Q9NRF8	CTP synthase 2 OS=Homo sapiens OX=9606 GN=CTPS2 PE=1 SV=1	4	2	6	2	586	65.6	6.9	17.13	2	1
Q9P2B4	CTTNBP2 N-terminal-like protein OS=Homo sapiens OX=9606 GN=CTTNBP2NL PE=1 SV=2	4	1	2	1	639	70.1	8.06	5.2	1	1
Q8IUN9	C-type lectin domain family 10 member A OS=Homo sapiens OX=9606 GN=CLEC10A PE=1 SV=1	3	1	3	1	316	35.4	6.05	1.71	1	1
Q9H5V8	CUB domain-containing protein 1 OS=Homo sapiens OX=9606 GN=CDCP1 PE=1 SV=3	4	2	5	2	836	92.9	7.96	14.92	2	1
Q92879	CUGBP Elav-like family member 1 OS=Homo sapiens OX=9606 GN=CELF1 PE=1 SV=2	3	1	4	1	486	52	8.46	9.25	1	1
Q13616	Cullin-1 OS=Homo sapiens OX=9606 GN=CUL1 PE=1 SV=2	10	4	19	4	776	89.6	8	63.53	4	1
Q13618	Cullin-3 OS=Homo sapiens OX=9606 GN=CUL3 PE=1 SV=2	6	3	6	3	768	88.9	8.48	12.14	3	1
Q13619	Cullin-4A OS=Homo sapiens OX=9606 GN=CUL4A PE=1 SV=3	7	5	15	1	759	87.6	8.13	35.57	5	1
Q13620	Cullin-4B OS=Homo sapiens OX=9606 GN=CUL4B PE=1 SV=4	16	14	48	10	913	103.9	7.37	113.95	14	1
Q93034	Cullin-5 OS=Homo sapiens OX=9606 GN=CUL5 PE=1 SV=4	2	1	3	1	780	90.9	7.94	9.16	1	1
Q86VP6	Cullin-associated NEDD8-dissociated protein 1 OS=Homo sapiens OX=9606 GN=CAND1 PE=1 SV=2	24	22	82	21	1230	136.3	5.78	220.47	22	1
O75155	Cullin-associated NEDD8-dissociated protein 2 OS=Homo sapiens OX=9606 GN=CAND2 PE=1 SV=3	2	2	4	1	1236	135.2	5.68	9.24	2	1
Q69YN2	CWF19-like protein 1 OS=Homo sapiens OX=9606 GN=CWF19L1 PE=1 SV=2	18	6	14	6	538	60.6	7.24	40.76	6	1
P56277	Cx9C motif-containing protein 4 OS=Homo sapiens OX=9606 GN=CMC4 PE=1 SV=1	41	2	4	2	68	7.7	8.18	11.34	2	1
Q9NWV4	CXXC motif containing zinc binding protein OS=Homo sapiens OX=9606 GN=CZIB PE=1 SV=1	24	2	4	2	160	18	5.01	14.32	2	1
P18846	Cyclic AMP-dependent transcription factor ATF-1 OS=Homo sapiens OX=9606 GN=ATF1 PE=1 SV=2	3	1	3	1	271	29.2	8.37	3.85	1	1
P16220	Cyclic AMP-responsive element-binding protein 1 OS=Homo sapiens OX=9606 GN=CREB1 PE=1 SV=3	15	3	7	3	327	35.1	5.27	16.52	3	1
Q8N884	Cyclic GMP-AMP synthase OS=Homo sapiens OX=9606 GN=CGAS PE=1 SV=2	3	1	6	1	522	58.8	9.48	15.47	1	1
P20248	Cyclin-A2 OS=Homo sapiens OX=9606 GN=CCNA2 PE=1 SV=2	6	1	2	1	432	48.5	6.54	5.67	1	1
P24863	Cyclin-C OS=Homo sapiens OX=9606 GN=CCNC PE=1 SV=2	6	1	2	1	283	33.2	7.33	5.88	1	1
P06493	Cyclin-dependent kinase 1 OS=Homo sapiens OX=9606 GN=CDK1 PE=1 SV=3	49	12	48	10	297	34.1	8.4	125.56	12	1
Q9UQ88	Cyclin-dependent kinase 11A OS=Homo sapiens OX=9606 GN=CDK11A PE=1 SV=4	3	2	3	2	783	91.3	5.36	5.56	2	1
P21127	Cyclin-dependent kinase 11B OS=Homo sapiens OX=9606 GN=CDK11B PE=1 SV=4	4	3	5	3	795	92.6	5.54	10.28	3	1
Q9NYV4	Cyclin-dependent kinase 12 OS=Homo sapiens OX=9606 GN=CDK12 PE=1 SV=2	3	3	9	2	1490	164.1	9.44	20.77	3	1
Q14004	Cyclin-dependent kinase 13 OS=Homo sapiens OX=9606 GN=CDK13 PE=1 SV=2	1	2	8	1	1512	164.8	9.69	18.34	2	1
P24941	Cyclin-dependent kinase 2 OS=Homo sapiens OX=9606 GN=CDK2 PE=1 SV=2	36	8	33	6	298	33.9	8.68	93.2	8	1
Q00526	Cyclin-dependent kinase 3 OS=Homo sapiens OX=9606 GN=CDK3 PE=1 SV=1	11	3	16	1	305	35	8.79	38.31	3	1
P11802	Cyclin-dependent kinase 4 OS=Homo sapiens OX=9606 GN=CDK4 PE=1 SV=2	8	2	16	1	303	33.7	7.01	38.94	2	1
Q00535	Cyclin-dependent kinase 5 OS=Homo sapiens OX=9606 GN=CDK5 PE=1 SV=3	22	5	21	4	292	33.3	7.66	47.25	5	1
P50613	Cyclin-dependent kinase 7 OS=Homo sapiens OX=9606 GN=CDK7 PE=1 SV=1	4	1	3	1	346	39	8.47	9.71	1	1
P49336	Cyclin-dependent kinase 8 OS=Homo sapiens OX=9606 GN=CDK8 PE=1 SV=1	7	1	1	1	464	53.3	8.57	3.73	1	1
P50750	Cyclin-dependent kinase 9 OS=Homo sapiens OX=9606 GN=CDK9 PE=1 SV=3	14	4	12	3	372	42.8	8.79	26.88	4	1
P42771	Cyclin-dependent kinase inhibitor 2A OS=Homo sapiens OX=9606 GN=CDKN2A PE=1 SV=2	19	2	11	2	156	16.5	5.81	42.83	2	1
O14976	Cyclin-G-associated kinase OS=Homo sapiens OX=9606 GN=GAK PE=1 SV=2	1	1	1	1	1311	143.1	5.73	2.96	1	1
P51946	Cyclin-H OS=Homo sapiens OX=9606 GN=CCNH PE=1 SV=1	3	1	1	1	323	37.6	7.15	1.72	1	1
O75909	Cyclin-K OS=Homo sapiens OX=9606 GN=CCNK PE=1 SV=2	4	1	1	1	580	64.2	8.41	3.3	1	1
Q9UK58	Cyclin-L1 OS=Homo sapiens OX=9606 GN=CCNL1 PE=1 SV=1	3	1	3	1	526	59.6	10.7	9	1	1
O60563	Cyclin-T1 OS=Homo sapiens OX=9606 GN=CCNT1 PE=1 SV=1	2	1	1	1	726	80.6	8.78	2.24	1	1
Q9H0Q0	CYFIP-related Rac1 interactor A OS=Homo sapiens OX=9606 GN=CYRIA PE=2 SV=1	4	1	2	1	323	37.3	6.01	4.71	1	1
Q9NUQ9	CYFIP-related Rac1 interactor B OS=Homo sapiens OX=9606 GN=CYRIB PE=1 SV=1	29	6	25	6	324	36.7	6.06	72.96	6	1
P35520	Cystathionine beta-synthase OS=Homo sapiens OX=9606 GN=CBS PE=1 SV=2	10	2	6	2	551	60.5	6.65	18.08	2	1
P04080	Cystatin-B OS=Homo sapiens OX=9606 GN=CSTB PE=1 SV=2	12	1	4	1	98	11.1	7.56	11.76	1	1
P01034	Cystatin-C OS=Homo sapiens OX=9606 GN=CST3 PE=1 SV=1	8	1	1	1	146	15.8	8.75	0	1	1
P21291	Cysteine and glycine-rich protein 1 OS=Homo sapiens OX=9606 GN=CSRP1 PE=1 SV=3	56	8	38	8	193	20.6	8.57	107.78	8	1
Q16527	Cysteine and glycine-rich protein 2 OS=Homo sapiens OX=9606 GN=CSRP2 PE=1 SV=3	30	4	10	4	193	20.9	8.62	27.05	4	1
Q9UHD1	Cysteine and histidine-rich domain-containing protein 1 OS=Homo sapiens OX=9606 GN=CHORDC1 PE=1 SV=2	18	5	18	5	332	37.5	7.87	60.4	5	1
Q9Y697	Cysteine desulfurase OS=Homo sapiens OX=9606 GN=NFS1 PE=1 SV=3	23	6	17	6	457	50.2	8.31	50.62	6	1
Q16878	Cysteine dioxygenase type 1 OS=Homo sapiens OX=9606 GN=CDO1 PE=1 SV=2	4	1	2	1	200	23	6.6	3.62	1	1
Q9Y4P1	Cysteine protease ATG4B OS=Homo sapiens OX=9606 GN=ATG4B PE=1 SV=2	8	2	6	2	393	44.3	5.07	19.78	2	1
P52943	Cysteine-rich protein 2 OS=Homo sapiens OX=9606 GN=CRIP2 PE=1 SV=1	23	2	7	2	208	22.5	8.72	31.86	2	1
P49589	Cysteine--tRNA ligase, cytoplasmic OS=Homo sapiens OX=9606 GN=CARS1 PE=1 SV=3	10	6	22	6	748	85.4	6.76	61.07	6	1
P00156	Cytochrome b OS=Homo sapiens OX=9606 GN=MT-CYB PE=1 SV=2	2	1	6	1	380	42.7	8.05	13.15	1	1
P00167	Cytochrome b5 OS=Homo sapiens OX=9606 GN=CYB5A PE=1 SV=2	16	1	5	1	134	15.3	4.96	19.39	1	1
O43169	Cytochrome b5 type B OS=Homo sapiens OX=9606 GN=CYB5B PE=1 SV=3	43	3	13	3	150	16.7	4.97	61.42	3	1
P31930	Cytochrome b-c1 complex subunit 1, mitochondrial OS=Homo sapiens OX=9606 GN=UQCRC1 PE=1 SV=3	42	13	57	13	480	52.6	6.37	204.24	13	1
P22695	Cytochrome b-c1 complex subunit 2, mitochondrial OS=Homo sapiens OX=9606 GN=UQCRC2 PE=1 SV=3	41	12	51	12	453	48.4	8.63	168.1	12	1
P14927	Cytochrome b-c1 complex subunit 7 OS=Homo sapiens OX=9606 GN=UQCRB PE=1 SV=2	32	3	6	3	111	13.5	8.78	19.46	3	1
Q9UDW1	Cytochrome b-c1 complex subunit 9 OS=Homo sapiens OX=9606 GN=UQCR10 PE=1 SV=3	27	1	6	1	63	7.3	9.47	17.43	1	1
P47985	Cytochrome b-c1 complex subunit Rieske, mitochondrial OS=Homo sapiens OX=9606 GN=UQCRFS1 PE=1 SV=2	34	5	28	5	274	29.6	8.32	69.8	5	1
P99999	Cytochrome c OS=Homo sapiens OX=9606 GN=CYCS PE=1 SV=2	28	3	18	3	105	11.7	9.57	42.25	3	1
Q5JTJ3	Cytochrome c oxidase assembly factor 6 homolog OS=Homo sapiens OX=9606 GN=COA6 PE=1 SV=1	22	2	7	2	125	14.1	8.25	19.71	2	1
Q96BR5	Cytochrome c oxidase assembly factor 7 OS=Homo sapiens OX=9606 GN=COA7 PE=1 SV=2	12	1	2	1	231	25.7	6.02	6.64	1	1
Q7KZN9	Cytochrome c oxidase assembly protein COX15 homolog OS=Homo sapiens OX=9606 GN=COX15 PE=1 SV=1	3	1	1	1	410	46	9.82	2.64	1	1
Q5RI15	Cytochrome c oxidase assembly protein COX20, mitochondrial OS=Homo sapiens OX=9606 GN=COX20 PE=1 SV=2	12	1	3	1	118	13.3	8.76	6.84	1	1
P00403	Cytochrome c oxidase subunit 2 OS=Homo sapiens OX=9606 GN=MT-CO2 PE=1 SV=1	15	3	15	3	227	25.5	4.82	30.33	3	1
P13073	Cytochrome c oxidase subunit 4 isoform 1, mitochondrial OS=Homo sapiens OX=9606 GN=COX4I1 PE=1 SV=1	26	4	15	4	169	19.6	9.51	32.26	4	1
P20674	Cytochrome c oxidase subunit 5A, mitochondrial OS=Homo sapiens OX=9606 GN=COX5A PE=1 SV=2	16	2	8	2	150	16.8	6.79	21.92	2	1
P10606	Cytochrome c oxidase subunit 5B, mitochondrial OS=Homo sapiens OX=9606 GN=COX5B PE=1 SV=2	19	4	15	4	129	13.7	8.81	37.96	4	1
P14854	Cytochrome c oxidase subunit 6B1 OS=Homo sapiens OX=9606 GN=COX6B1 PE=1 SV=2	35	2	11	2	86	10.2	7.05	33.17	2	1
P14406	Cytochrome c oxidase subunit 7A2, mitochondrial OS=Homo sapiens OX=9606 GN=COX7A2 PE=1 SV=1	16	1	4	1	83	9.4	9.76	8.25	1	1
O14548	Cytochrome c oxidase subunit 7A-related protein, mitochondrial OS=Homo sapiens OX=9606 GN=COX7A2L PE=1 SV=2	29	1	3	1	114	12.6	9.42	16.45	1	1
P15954	Cytochrome c oxidase subunit 7C, mitochondrial OS=Homo sapiens OX=9606 GN=COX7C PE=1 SV=1	14	1	2	1	63	7.2	10.27	0	1	1
O00483	Cytochrome c oxidase subunit NDUFA4 OS=Homo sapiens OX=9606 GN=NDUFA4 PE=1 SV=1	27	2	9	2	81	9.4	9.38	21.33	2	1
P08574	Cytochrome c1, heme protein, mitochondrial OS=Homo sapiens OX=9606 GN=CYC1 PE=1 SV=3	32	6	21	6	325	35.4	9	69.01	6	1
Q15438	Cytohesin-1 OS=Homo sapiens OX=9606 GN=CYTH1 PE=1 SV=1	4	1	1	1	398	46.4	5.54	1.88	1	1
Q49A26	Cytokine-like nuclear factor N-PAC OS=Homo sapiens OX=9606 GN=GLYR1 PE=1 SV=4	11	3	6	3	553	60.5	9.17	15.84	3	1
Q969S3	Cytoplasmic 60S subunit biogenesis factor ZNF622 OS=Homo sapiens OX=9606 GN=ZNF622 PE=1 SV=1	8	2	5	2	477	54.2	6.15	13.09	2	1
P21399	Cytoplasmic aconitate hydratase OS=Homo sapiens OX=9606 GN=ACO1 PE=1 SV=3	25	15	72	15	889	98.3	6.68	232.22	15	1
Q14204	Cytoplasmic dynein 1 heavy chain 1 OS=Homo sapiens OX=9606 GN=DYNC1H1 PE=1 SV=5	29	105	443	105	4646	532.1	6.4	1354.73	105	1
Q13409	Cytoplasmic dynein 1 intermediate chain 2 OS=Homo sapiens OX=9606 GN=DYNC1I2 PE=1 SV=3	29	10	43	10	638	71.4	5.2	160.54	10	1
Q9Y6G9	Cytoplasmic dynein 1 light intermediate chain 1 OS=Homo sapiens OX=9606 GN=DYNC1LI1 PE=1 SV=3	30	9	30	9	523	56.5	6.42	98.05	9	1
O43237	Cytoplasmic dynein 1 light intermediate chain 2 OS=Homo sapiens OX=9606 GN=DYNC1LI2 PE=1 SV=1	13	3	9	3	492	54.1	6.38	18.91	3	1
Q7L576	Cytoplasmic FMR1-interacting protein 1 OS=Homo sapiens OX=9606 GN=CYFIP1 PE=1 SV=1	5	6	12	6	1253	145.1	6.9	27.21	6	1
Q96F07	Cytoplasmic FMR1-interacting protein 2 OS=Homo sapiens OX=9606 GN=CYFIP2 PE=1 SV=2	3	3	8	3	1278	148.3	7.31	18.67	3	1
Q9UKF7	Cytoplasmic phosphatidylinositol transfer protein 1 OS=Homo sapiens OX=9606 GN=PITPNC1 PE=1 SV=3	5	1	1	1	332	38.4	6.4	3.44	1	1
P16333	Cytoplasmic protein NCK1 OS=Homo sapiens OX=9606 GN=NCK1 PE=1 SV=1	6	2	2	2	377	42.8	6.47	1.79	2	1
O43639	Cytoplasmic protein NCK2 OS=Homo sapiens OX=9606 GN=NCK2 PE=1 SV=2	2	1	1	1	380	42.9	6.95	1.79	1	1
Q2VPK5	Cytoplasmic tRNA 2-thiolation protein 2 OS=Homo sapiens OX=9606 GN=CTU2 PE=1 SV=1	4	1	3	1	515	56.1	6.32	8.97	1	1
Q8WWK9	Cytoskeleton-associated protein 2 OS=Homo sapiens OX=9606 GN=CKAP2 PE=1 SV=1	7	3	7	3	683	76.9	9.41	13.79	3	1
Q07065	Cytoskeleton-associated protein 4 OS=Homo sapiens OX=9606 GN=CKAP4 PE=1 SV=2	38	17	67	17	602	66	5.92	197.3	17	1
Q14008	Cytoskeleton-associated protein 5 OS=Homo sapiens OX=9606 GN=CKAP5 PE=1 SV=3	12	19	45	19	2032	225.4	7.8	114.16	19	1
P28838	Cytosol aminopeptidase OS=Homo sapiens OX=9606 GN=LAP3 PE=1 SV=3	34	12	56	12	519	56.1	7.93	183.88	12	1
O75891	Cytosolic 10-formyltetrahydrofolate dehydrogenase OS=Homo sapiens OX=9606 GN=ALDH1L1 PE=1 SV=2	6	5	9	5	902	98.8	5.94	21.06	5	1
Q9H0P0	Cytosolic 5'-nucleotidase 3A OS=Homo sapiens OX=9606 GN=NT5C3A PE=1 SV=3	4	1	1	1	336	37.9	7.12	2.45	1	1
O00154	Cytosolic acyl coenzyme A thioester hydrolase OS=Homo sapiens OX=9606 GN=ACOT7 PE=1 SV=3	23	7	33	7	380	41.8	8.54	96.8	7	1
A6NHX0	Cytosolic arginine sensor for mTORC1 subunit 2 OS=Homo sapiens OX=9606 GN=CASTOR2 PE=1 SV=3	4	1	3	1	329	36	5.16	5.28	1	1
Q8NFI3	Cytosolic endo-beta-N-acetylglucosaminidase OS=Homo sapiens OX=9606 GN=ENGASE PE=1 SV=1	2	1	2	1	743	83.9	6.79	0	1	1
P53384	Cytosolic Fe-S cluster assembly factor NUBP1 OS=Homo sapiens OX=9606 GN=NUBP1 PE=1 SV=2	17	3	12	3	320	34.5	5.33	32.94	3	1
Q9Y5Y2	Cytosolic Fe-S cluster assembly factor NUBP2 OS=Homo sapiens OX=9606 GN=NUBP2 PE=1 SV=1	34	4	15	4	271	28.8	5.83	56.46	4	1
Q9H5X1	Cytosolic iron-sulfur assembly component 2A OS=Homo sapiens OX=9606 GN=CIAO2A PE=1 SV=1	13	2	5	2	160	18.3	4.88	10.34	2	1
Q9Y3D0	Cytosolic iron-sulfur assembly component 2B OS=Homo sapiens OX=9606 GN=CIAO2B PE=1 SV=1	13	1	3	1	163	17.7	5.19	13.62	1	1
Q96KP4	Cytosolic non-specific dipeptidase OS=Homo sapiens OX=9606 GN=CNDP2 PE=1 SV=2	33	11	41	11	475	52.8	5.97	118.81	11	1
P49902	Cytosolic purine 5'-nucleotidase OS=Homo sapiens OX=9606 GN=NT5C2 PE=1 SV=1	15	5	15	5	561	64.9	6.14	45.96	5	1
Q69YQ0	Cytospin-A OS=Homo sapiens OX=9606 GN=SPECC1L PE=1 SV=3	3	3	5	3	1117	124.5	5.76	11.31	3	1
Q5M775	Cytospin-B OS=Homo sapiens OX=9606 GN=SPECC1 PE=1 SV=1	1	1	7	1	1068	118.5	6.7	17.2	1	1
P31483	Cytotoxic granule associated RNA binding protein TIA1 OS=Homo sapiens OX=9606 GN=TIA1 PE=1 SV=3	3	1	6	1	386	42.9	7.74	19.92	1	1
Q8N465	D-2-hydroxyglutarate dehydrogenase, mitochondrial OS=Homo sapiens OX=9606 GN=D2HGDH PE=1 SV=3	6	2	6	2	521	56.4	7.99	14.16	2	1
O43175	D-3-phosphoglycerate dehydrogenase OS=Homo sapiens OX=9606 GN=PHGDH PE=1 SV=4	40	16	94	16	533	56.6	6.71	295.13	16	1
Q9H993	Damage-control phosphatase ARMT1 OS=Homo sapiens OX=9606 GN=ARMT1 PE=1 SV=1	12	3	10	3	441	51.1	5.76	25.17	3	1
Q8TEA8	D-aminoacyl-tRNA deacylase 1 OS=Homo sapiens OX=9606 GN=DTD1 PE=1 SV=2	7	1	2	1	209	23.4	8.24	4.34	1	1
Q96EP5	DAZ-associated protein 1 OS=Homo sapiens OX=9606 GN=DAZAP1 PE=1 SV=1	15	4	16	4	407	43.4	8.56	47.01	4	1
Q5BKZ1	DBIRD complex subunit ZNF326 OS=Homo sapiens OX=9606 GN=ZNF326 PE=1 SV=2	11	4	13	4	582	65.6	5.15	36.11	4	1
Q9UKG1	DCC-interacting protein 13-alpha OS=Homo sapiens OX=9606 GN=APPL1 PE=1 SV=1	4	1	1	1	709	79.6	5.41	2.03	1	1
Q8NEU8	DCC-interacting protein 13-beta OS=Homo sapiens OX=9606 GN=APPL2 PE=1 SV=3	4	2	3	2	664	74.4	4.94	6.97	2	1
Q96GG9	DCN1-like protein 1 OS=Homo sapiens OX=9606 GN=DCUN1D1 PE=1 SV=1	20	4	11	4	259	30.1	5.34	38.03	4	1
Q9BTE7	DCN1-like protein 5 OS=Homo sapiens OX=9606 GN=DCUN1D5 PE=1 SV=1	4	1	2	1	237	27.5	5.58	4.22	1	1
Q5T1A1	DC-STAMP domain-containing protein 2 OS=Homo sapiens OX=9606 GN=DCST2 PE=2 SV=2	1	1	1	1	773	86.2	8.16	0	1	1
Q9H773	dCTP pyrophosphatase 1 OS=Homo sapiens OX=9606 GN=DCTPP1 PE=1 SV=1	48	6	17	6	170	18.7	5.03	39.43	6	1
P61962	DDB1- and CUL4-associated factor 7 OS=Homo sapiens OX=9606 GN=DCAF7 PE=1 SV=1	9	2	5	2	342	38.9	5.52	13.5	2	1
P30046	D-dopachrome decarboxylase OS=Homo sapiens OX=9606 GN=DDT PE=1 SV=3	61	4	21	4	118	12.7	7.3	46.53	4	1
A6NHG4	D-dopachrome decarboxylase-like protein OS=Homo sapiens OX=9606 GN=DDTL PE=2 SV=1	46	3	9	3	134	14.2	6.29	18.74	3	1
Q96HY6	DDRGK domain-containing protein 1 OS=Homo sapiens OX=9606 GN=DDRGK1 PE=1 SV=2	26	4	11	4	314	35.6	5.12	34.26	4	1
Q86X76	Deaminated glutathione amidase OS=Homo sapiens OX=9606 GN=NIT1 PE=1 SV=2	6	2	6	2	327	35.9	7.74	15.11	2	1
Q9BTC0	Death-inducer obliterator 1 OS=Homo sapiens OX=9606 GN=DIDO1 PE=1 SV=5	10	11	31	11	2240	243.7	7.88	117.46	11	1
Q14185	Dedicator of cytokinesis protein 1 OS=Homo sapiens OX=9606 GN=DOCK1 PE=1 SV=2	2	2	3	2	1865	215.2	7.56	6.64	2	1
Q9H7D0	Dedicator of cytokinesis protein 5 OS=Homo sapiens OX=9606 GN=DOCK5 PE=1 SV=3	5	4	7	4	1870	215.2	7.96	18.23	4	1
Q96N67	Dedicator of cytokinesis protein 7 OS=Homo sapiens OX=9606 GN=DOCK7 PE=1 SV=4	3	4	5	4	2140	242.4	6.8	13.19	4	1
Q96LJ7	Dehydrogenase/reductase SDR family member 1 OS=Homo sapiens OX=9606 GN=DHRS1 PE=1 SV=1	5	1	3	1	313	33.9	7.83	12.28	1	1
Q9BTZ2	Dehydrogenase/reductase SDR family member 4 OS=Homo sapiens OX=9606 GN=DHRS4 PE=1 SV=3	3	1	4	1	278	29.5	8.56	5.47	1	1
Q9BUT1	Dehydrogenase/reductase SDR family member 6 OS=Homo sapiens OX=9606 GN=BDH2 PE=1 SV=2	5	1	2	1	245	26.7	7.65	5.08	1	1
Q9Y394	Dehydrogenase/reductase SDR family member 7 OS=Homo sapiens OX=9606 GN=DHRS7 PE=1 SV=1	27	6	16	6	339	38.3	8.32	61.81	6	1
Q6IAN0	Dehydrogenase/reductase SDR family member 7B OS=Homo sapiens OX=9606 GN=DHRS7B PE=1 SV=2	11	3	10	3	325	35.1	9.55	28.91	3	1
Q14739	Delta(14)-sterol reductase LBR OS=Homo sapiens OX=9606 GN=LBR PE=1 SV=2	8	4	14	4	615	70.7	9.36	44.68	4	1
Q15392	Delta(24)-sterol reductase OS=Homo sapiens OX=9606 GN=DHCR24 PE=1 SV=2	2	1	6	1	516	60.1	8.16	11.32	1	1
Q13011	Delta(3,5)-Delta(2,4)-dienoyl-CoA isomerase, mitochondrial OS=Homo sapiens OX=9606 GN=ECH1 PE=1 SV=2	16	4	15	4	328	35.8	8	44.14	4	1
P30038	Delta-1-pyrroline-5-carboxylate dehydrogenase, mitochondrial OS=Homo sapiens OX=9606 GN=ALDH4A1 PE=1 SV=3	9	2	9	2	563	61.7	8.07	29.41	2	1
P54886	Delta-1-pyrroline-5-carboxylate synthase OS=Homo sapiens OX=9606 GN=ALDH18A1 PE=1 SV=2	19	10	42	10	795	87.2	7.12	128.79	10	1
P13716	Delta-aminolevulinic acid dehydratase OS=Homo sapiens OX=9606 GN=ALAD PE=1 SV=1	6	1	4	1	330	36.3	6.79	13.8	1	1
Q8TCE6	DENN domain-containing protein 10 OS=Homo sapiens OX=9606 GN=DENND10 PE=1 SV=1	2	1	1	1	357	40.5	6.61	2.03	1	1
Q5VZ89	DENN domain-containing protein 4C OS=Homo sapiens OX=9606 GN=DENND4C PE=1 SV=3	1	1	1	1	1909	212.6	6.83	3.04	1	1
O43583	Density-regulated protein OS=Homo sapiens OX=9606 GN=DENR PE=1 SV=2	32	6	18	6	198	22.1	5.3	45.05	6	1
Q9NZJ0	Denticleless protein homolog OS=Homo sapiens OX=9606 GN=DTL PE=1 SV=3	2	1	1	1	730	79.4	8.87	2.05	1	1
P27707	Deoxycytidine kinase OS=Homo sapiens OX=9606 GN=DCK PE=1 SV=1	9	2	4	2	260	30.5	5.21	9.42	2	1
P32321	Deoxycytidylate deaminase OS=Homo sapiens OX=9606 GN=DCTD PE=1 SV=2	10	1	2	1	178	20	7.56	7	1	1
Q9BU89	Deoxyhypusine hydroxylase OS=Homo sapiens OX=9606 GN=DOHH PE=1 SV=1	19	3	10	3	302	32.9	4.83	34.38	3	1
P49366	Deoxyhypusine synthase OS=Homo sapiens OX=9606 GN=DHPS PE=1 SV=1	11	3	8	3	369	40.9	5.36	20.43	3	1
Q9Y3Z3	Deoxynucleoside triphosphate triphosphohydrolase SAMHD1 OS=Homo sapiens OX=9606 GN=SAMHD1 PE=1 SV=2	11	5	16	5	626	72.2	7.14	45.49	5	1
Q9H147	Deoxynucleotidyltransferase terminal-interacting protein 1 OS=Homo sapiens OX=9606 GN=DNTTIP1 PE=1 SV=2	5	1	3	1	329	37	8.97	10.32	1	1
O00115	Deoxyribonuclease-2-alpha OS=Homo sapiens OX=9606 GN=DNASE2 PE=1 SV=2	3	1	1	1	360	39.6	8.05	1.7	1	1
Q9Y315	Deoxyribose-phosphate aldolase OS=Homo sapiens OX=9606 GN=DERA PE=1 SV=2	17	4	17	4	318	35.2	8.94	41.7	4	1
P33316	Deoxyuridine 5'-triphosphate nucleotidohydrolase, mitochondrial OS=Homo sapiens OX=9606 GN=DUT PE=1 SV=4	35	6	32	6	252	26.5	9.36	122.67	6	1
Q96QD5	DEP domain-containing protein 7 OS=Homo sapiens OX=9606 GN=DEPDC7 PE=2 SV=1	3	1	1	1	511	58.3	7.77	2.57	1	1
Q9GZP9	Derlin-2 OS=Homo sapiens OX=9606 GN=DERL2 PE=1 SV=1	13	1	3	1	239	27.5	7.28	10.35	1	1
P17661	Desmin OS=Homo sapiens OX=9606 GN=DES PE=1 SV=3	6	4	27	2	470	53.5	5.27	63.72	4	1
Q14126	Desmoglein-2 OS=Homo sapiens OX=9606 GN=DSG2 PE=1 SV=2	10	6	14	6	1118	122.2	5.24	38.44	6	1
P15924	Desmoplakin OS=Homo sapiens OX=9606 GN=DSP PE=1 SV=3	6	10	22	10	2871	331.6	6.81	59.03	10	1
P60981	Destrin OS=Homo sapiens OX=9606 GN=DSTN PE=1 SV=3	42	6	20	6	165	18.5	7.85	53.65	6	1
Q9Y295	Developmentally-regulated GTP-binding protein 1 OS=Homo sapiens OX=9606 GN=DRG1 PE=1 SV=1	26	7	20	7	367	40.5	8.9	56.57	7	1
P55039	Developmentally-regulated GTP-binding protein 2 OS=Homo sapiens OX=9606 GN=DRG2 PE=1 SV=1	13	3	13	3	364	40.7	8.88	45.67	3	1
Q9NR28	Diablo IAP-binding mitochondrial protein OS=Homo sapiens OX=9606 GN=DIABLO PE=1 SV=1	28	4	11	4	239	27.1	5.9	22.4	4	1
P23743	Diacylglycerol kinase alpha OS=Homo sapiens OX=9606 GN=DGKA PE=1 SV=3	3	1	3	1	735	82.6	6.73	5.33	1	1
Q8NCG7	Diacylglycerol lipase-beta OS=Homo sapiens OX=9606 GN=DAGLB PE=1 SV=2	4	2	2	2	672	73.7	6.55	6.46	2	1
O75907	Diacylglycerol O-acyltransferase 1 OS=Homo sapiens OX=9606 GN=DGAT1 PE=1 SV=2	3	1	3	1	488	55.2	9.32	8.89	1	1
P00374	Dihydrofolate reductase OS=Homo sapiens OX=9606 GN=DHFR PE=1 SV=2	24	3	13	3	187	21.4	7.42	40.56	3	1
P09622	Dihydrolipoyl dehydrogenase, mitochondrial OS=Homo sapiens OX=9606 GN=DLD PE=1 SV=2	17	7	28	7	509	54.1	7.85	86.97	7	1
P10515	Dihydrolipoyllysine-residue acetyltransferase component of pyruvate dehydrogenase complex, mitochondrial OS=Homo sapiens OX=9606 GN=DLAT PE=1 SV=3	25	9	34	9	647	69	7.84	118.66	9	1
P36957	Dihydrolipoyllysine-residue succinyltransferase component of 2-oxoglutarate dehydrogenase complex, mitochondrial OS=Homo sapiens OX=9606 GN=DLST PE=1 SV=4	35	9	35	9	453	48.7	8.95	125.15	9	1
Q02127	Dihydroorotate dehydrogenase (quinone), mitochondrial OS=Homo sapiens OX=9606 GN=DHODH PE=1 SV=3	4	1	1	1	395	42.8	9.67	2.62	1	1
P09417	Dihydropteridine reductase OS=Homo sapiens OX=9606 GN=QDPR PE=1 SV=2	35	5	22	5	244	25.8	7.37	82.68	5	1
Q14194	Dihydropyrimidinase-related protein 1 OS=Homo sapiens OX=9606 GN=CRMP1 PE=1 SV=1	5	2	8	1	572	62.1	7.03	25.54	2	1
Q16555	Dihydropyrimidinase-related protein 2 OS=Homo sapiens OX=9606 GN=DPYSL2 PE=1 SV=1	46	15	84	12	572	62.3	6.38	321.57	15	1
Q14195	Dihydropyrimidinase-related protein 3 OS=Homo sapiens OX=9606 GN=DPYSL3 PE=1 SV=1	34	10	36	7	570	61.9	6.49	127.59	10	1
Q9H5Q4	Dimethyladenosine transferase 2, mitochondrial OS=Homo sapiens OX=9606 GN=TFB2M PE=1 SV=1	4	1	4	1	396	45.3	9.19	10.45	1	1
P53634	Dipeptidyl peptidase 1 OS=Homo sapiens OX=9606 GN=CTSC PE=1 SV=2	12	4	14	4	463	51.8	6.99	46.26	4	1
Q9UHL4	Dipeptidyl peptidase 2 OS=Homo sapiens OX=9606 GN=DPP7 PE=1 SV=3	2	1	1	1	492	54.3	6.32	2.48	1	1
Q9NY33	Dipeptidyl peptidase 3 OS=Homo sapiens OX=9606 GN=DPP3 PE=1 SV=2	22	9	32	9	737	82.5	5.1	103.22	9	1
Q86TI2	Dipeptidyl peptidase 9 OS=Homo sapiens OX=9606 GN=DPP9 PE=1 SV=3	5	3	7	3	863	98.2	6.46	16.32	3	1
O95989	Diphosphoinositol polyphosphate phosphohydrolase 1 OS=Homo sapiens OX=9606 GN=NUDT3 PE=1 SV=1	12	1	3	1	172	19.5	6.34	13.46	1	1
Q9NZJ9	Diphosphoinositol polyphosphate phosphohydrolase 2 OS=Homo sapiens OX=9606 GN=NUDT4 PE=1 SV=2	13	1	3	1	180	20.3	6.35	7.75	1	1
A0A024RBG1	Diphosphoinositol polyphosphate phosphohydrolase NUDT4B OS=Homo sapiens OX=9606 GN=NUDT4B PE=3 SV=1	13	1	3	1	181	20.4	6.35	7.75	1	1
Q96PD2	Discoidin, CUB and LCCL domain-containing protein 2 OS=Homo sapiens OX=9606 GN=DCBLD2 PE=1 SV=1	7	2	5	2	775	85	7.17	21.01	2	1
Q9P265	Disco-interacting protein 2 homolog B OS=Homo sapiens OX=9606 GN=DIP2B PE=1 SV=3	3	2	3	2	1576	171.4	8.09	10.89	2	1
Q13443	Disintegrin and metalloproteinase domain-containing protein 9 OS=Homo sapiens OX=9606 GN=ADAM9 PE=1 SV=1	6	2	12	2	819	90.5	7.52	56.71	2	1
Q12959	Disks large homolog 1 OS=Homo sapiens OX=9606 GN=DLG1 PE=1 SV=2	9	3	4	3	904	100.4	5.76	15.77	3	1
Q9Y2H0	Disks large-associated protein 4 OS=Homo sapiens OX=9606 GN=DLGAP4 PE=1 SV=3	2	2	4	2	992	107.9	7.08	5.61	2	1
Q15398	Disks large-associated protein 5 OS=Homo sapiens OX=9606 GN=DLGAP5 PE=1 SV=2	13	6	12	6	846	95.1	9	26.93	6	1
Q5T7M9	Divergent protein kinase domain 1A OS=Homo sapiens OX=9606 GN=DIPK1A PE=1 SV=1	4	1	5	1	428	49	7.17	8.24	1	1
P26358	DNA (cytosine-5)-methyltransferase 1 OS=Homo sapiens OX=9606 GN=DNMT1 PE=1 SV=2	13	12	27	12	1616	183.1	7.75	66.59	12	1
Q16531	DNA damage-binding protein 1 OS=Homo sapiens OX=9606 GN=DDB1 PE=1 SV=1	20	17	69	17	1140	126.9	5.26	219.35	17	1
Q9NRW3	DNA dC->dU-editing enzyme APOBEC-3C OS=Homo sapiens OX=9606 GN=APOBEC3C PE=1 SV=2	7	1	1	1	190	22.8	7.59	0	1	1
Q03468	DNA excision repair protein ERCC-6 OS=Homo sapiens OX=9606 GN=ERCC6 PE=1 SV=1	1	1	1	1	1493	168.3	8.09	1.8	1	1
Q2NKX8	DNA excision repair protein ERCC-6-like OS=Homo sapiens OX=9606 GN=ERCC6L PE=1 SV=1	7	5	8	5	1250	141	5.31	22.29	5	1
O00273	DNA fragmentation factor subunit alpha OS=Homo sapiens OX=9606 GN=DFFA PE=1 SV=1	32	7	24	7	331	36.5	4.79	77.6	7	1
Q9UJA3	DNA helicase MCM8 OS=Homo sapiens OX=9606 GN=MCM8 PE=1 SV=2	1	1	1	1	840	93.6	7.75	1.96	1	1
P18858	DNA ligase 1 OS=Homo sapiens OX=9606 GN=LIG1 PE=1 SV=1	2	2	4	2	919	101.7	5.62	9.67	2	1
P49916	DNA ligase 3 OS=Homo sapiens OX=9606 GN=LIG3 PE=1 SV=2	1	1	1	1	1009	112.8	9.01	2.24	1	1
Q9NPF5	DNA methyltransferase 1-associated protein 1 OS=Homo sapiens OX=9606 GN=DMAP1 PE=1 SV=1	3	1	1	1	467	53	9.5	2.35	1	1
P43246	DNA mismatch repair protein Msh2 OS=Homo sapiens OX=9606 GN=MSH2 PE=1 SV=1	26	15	54	15	934	104.7	5.77	157.01	15	1
P20585	DNA mismatch repair protein Msh3 OS=Homo sapiens OX=9606 GN=MSH3 PE=1 SV=4	1	1	2	1	1137	127.3	8.02	5.33	1	1
P52701	DNA mismatch repair protein Msh6 OS=Homo sapiens OX=9606 GN=MSH6 PE=1 SV=2	22	18	58	18	1360	152.7	6.9	194.45	18	1
P09884	DNA polymerase alpha catalytic subunit OS=Homo sapiens OX=9606 GN=POLA1 PE=1 SV=2	5	4	7	4	1462	165.8	5.85	28.47	4	1
Q14181	DNA polymerase alpha subunit B OS=Homo sapiens OX=9606 GN=POLA2 PE=1 SV=2	13	4	10	4	598	65.9	5.24	32.47	4	1
P28340	DNA polymerase delta catalytic subunit OS=Homo sapiens OX=9606 GN=POLD1 PE=1 SV=2	7	5	10	5	1107	123.6	7.03	27.57	5	1
P49005	DNA polymerase delta subunit 2 OS=Homo sapiens OX=9606 GN=POLD2 PE=1 SV=1	14	3	5	3	469	51.3	5.58	16.42	3	1
Q15054	DNA polymerase delta subunit 3 OS=Homo sapiens OX=9606 GN=POLD3 PE=1 SV=2	6	2	4	2	466	51.4	9.35	8.81	2	1
Q07864	DNA polymerase epsilon catalytic subunit A OS=Homo sapiens OX=9606 GN=POLE PE=1 SV=5	3	3	7	3	2286	261.4	6.39	24.28	3	1
Q9NRF9	DNA polymerase epsilon subunit 3 OS=Homo sapiens OX=9606 GN=POLE3 PE=1 SV=1	12	1	2	1	147	16.8	4.74	5.32	1	1
Q9NR33	DNA polymerase epsilon subunit 4 OS=Homo sapiens OX=9606 GN=POLE4 PE=1 SV=2	15	1	1	1	117	12.2	4.92	2.27	1	1
P49643	DNA primase large subunit OS=Homo sapiens OX=9606 GN=PRIM2 PE=1 SV=2	2	1	3	1	509	58.8	7.91	8.33	1	1
P49642	DNA primase small subunit OS=Homo sapiens OX=9606 GN=PRIM1 PE=1 SV=1	16	4	10	4	420	49.9	8.21	27.83	4	1
Q92889	DNA repair endonuclease XPF OS=Homo sapiens OX=9606 GN=ERCC4 PE=1 SV=3	3	1	3	1	916	104.4	6.93	7.73	1	1
Q01831	DNA repair protein complementing XP-C cells OS=Homo sapiens OX=9606 GN=XPC PE=1 SV=4	3	2	2	2	940	105.9	8.9	5.09	2	1
Q92878	DNA repair protein RAD50 OS=Homo sapiens OX=9606 GN=RAD50 PE=1 SV=1	9	9	22	9	1312	153.8	6.89	60.26	9	1
O43502	DNA repair protein RAD51 homolog 3 OS=Homo sapiens OX=9606 GN=RAD51C PE=1 SV=1	6	1	3	1	376	42.2	6.74	11.94	1	1
P18887	DNA repair protein XRCC1 OS=Homo sapiens OX=9606 GN=XRCC1 PE=1 SV=3	4	2	5	2	633	69.5	6.28	11.77	2	1
Q13426	DNA repair protein XRCC4 OS=Homo sapiens OX=9606 GN=XRCC4 PE=1 SV=2	5	1	2	1	336	38.3	4.98	6.9	1	1
Q14691	DNA replication complex GINS protein PSF1 OS=Homo sapiens OX=9606 GN=GINS1 PE=1 SV=1	8	1	2	1	196	23	7.39	6.24	1	1
Q9Y248	DNA replication complex GINS protein PSF2 OS=Homo sapiens OX=9606 GN=GINS2 PE=1 SV=1	7	1	4	1	185	21.4	5.44	11.94	1	1
Q9BRX5	DNA replication complex GINS protein PSF3 OS=Homo sapiens OX=9606 GN=GINS3 PE=1 SV=1	4	1	2	1	216	24.5	5.34	1.88	1	1
Q9BRT9	DNA replication complex GINS protein SLD5 OS=Homo sapiens OX=9606 GN=GINS4 PE=1 SV=1	9	1	3	1	223	26	4.98	12.04	1	1
P49736	DNA replication licensing factor MCM2 OS=Homo sapiens OX=9606 GN=MCM2 PE=1 SV=4	30	19	92	19	904	101.8	5.52	254.57	19	1
P25205	DNA replication licensing factor MCM3 OS=Homo sapiens OX=9606 GN=MCM3 PE=1 SV=3	38	19	58	19	808	90.9	5.77	181.98	19	1
P33991	DNA replication licensing factor MCM4 OS=Homo sapiens OX=9606 GN=MCM4 PE=1 SV=5	28	15	58	15	863	96.5	6.74	180.59	15	1
P33992	DNA replication licensing factor MCM5 OS=Homo sapiens OX=9606 GN=MCM5 PE=1 SV=5	22	12	39	12	734	82.2	8.37	117.63	12	1
Q14566	DNA replication licensing factor MCM6 OS=Homo sapiens OX=9606 GN=MCM6 PE=1 SV=1	27	16	49	16	821	92.8	5.41	141.65	16	1
P33993	DNA replication licensing factor MCM7 OS=Homo sapiens OX=9606 GN=MCM7 PE=1 SV=4	37	17	52	17	719	81.3	6.46	145.43	17	1
P11387	DNA topoisomerase 1 OS=Homo sapiens OX=9606 GN=TOP1 PE=1 SV=2	25	18	57	18	765	90.7	9.31	136.14	18	1
P11388	DNA topoisomerase 2-alpha OS=Homo sapiens OX=9606 GN=TOP2A PE=1 SV=3	17	20	49	16	1531	174.3	8.72	119.39	20	1
Q02880	DNA topoisomerase 2-beta OS=Homo sapiens OX=9606 GN=TOP2B PE=1 SV=3	9	9	26	5	1626	183.2	8	72.52	9	1
Q92547	DNA topoisomerase 2-binding protein 1 OS=Homo sapiens OX=9606 GN=TOPBP1 PE=1 SV=3	2	1	2	1	1522	170.6	6.96	5.17	1	1
Q13472	DNA topoisomerase 3-alpha OS=Homo sapiens OX=9606 GN=TOP3A PE=1 SV=1	9	5	16	5	1001	112.3	8.34	48.94	5	1
Q969P6	DNA topoisomerase I, mitochondrial OS=Homo sapiens OX=9606 GN=TOP1MT PE=1 SV=1	4	3	11	3	601	69.8	9.41	14.34	3	1
P27695	DNA-(apurinic or apyrimidinic site) endonuclease OS=Homo sapiens OX=9606 GN=APEX1 PE=1 SV=2	49	12	55	12	318	35.5	8.12	180.16	12	1
P29372	DNA-3-methyladenine glycosylase OS=Homo sapiens OX=9606 GN=MPG PE=1 SV=3	20	4	10	4	298	32.8	9.57	22.28	4	1
P78527	DNA-dependent protein kinase catalytic subunit OS=Homo sapiens OX=9606 GN=PRKDC PE=1 SV=3	30	100	442	100	4128	468.8	7.12	1239.5	100	1
O95602	DNA-directed RNA polymerase I subunit RPA1 OS=Homo sapiens OX=9606 GN=POLR1A PE=1 SV=2	6	6	12	6	1720	194.7	7.03	34.28	6	1
O15446	DNA-directed RNA polymerase I subunit RPA34 OS=Homo sapiens OX=9606 GN=POLR1G PE=1 SV=1	27	6	17	6	510	55	8.51	83.22	6	1
Q9GZS1	DNA-directed RNA polymerase I subunit RPA49 OS=Homo sapiens OX=9606 GN=POLR1E PE=1 SV=3	5	1	1	1	419	47.2	8.94	2.78	1	1
Q6EEV4	DNA-directed RNA polymerase II subunit GRINL1A, isoforms 4/5 OS=Homo sapiens OX=9606 GN=POLR2M PE=1 SV=1	9	1	2	1	148	15.1	8.37	5.72	1	1
P24928	DNA-directed RNA polymerase II subunit RPB1 OS=Homo sapiens OX=9606 GN=POLR2A PE=1 SV=2	6	7	15	7	1970	217	7.37	43.05	7	1
P30876	DNA-directed RNA polymerase II subunit RPB2 OS=Homo sapiens OX=9606 GN=POLR2B PE=1 SV=1	12	8	25	8	1174	133.8	6.87	93	8	1
P19387	DNA-directed RNA polymerase II subunit RPB3 OS=Homo sapiens OX=9606 GN=POLR2C PE=1 SV=2	11	2	7	2	275	31.4	4.92	16.71	2	1
O15514	DNA-directed RNA polymerase II subunit RPB4 OS=Homo sapiens OX=9606 GN=POLR2D PE=1 SV=1	24	2	6	2	142	16.3	4.79	20.13	2	1
P62487	DNA-directed RNA polymerase II subunit RPB7 OS=Homo sapiens OX=9606 GN=POLR2G PE=1 SV=1	7	1	2	1	172	19.3	5.54	5.37	1	1
P36954	DNA-directed RNA polymerase II subunit RPB9 OS=Homo sapiens OX=9606 GN=POLR2I PE=1 SV=1	28	2	5	2	125	14.5	5.14	12.84	2	1
O14802	DNA-directed RNA polymerase III subunit RPC1 OS=Homo sapiens OX=9606 GN=POLR3A PE=1 SV=2	5	4	7	4	1390	155.5	8.48	16.91	4	1
Q9BUI4	DNA-directed RNA polymerase III subunit RPC3 OS=Homo sapiens OX=9606 GN=POLR3C PE=1 SV=1	7	2	3	2	534	60.6	7.31	8.83	2	1
P05423	DNA-directed RNA polymerase III subunit RPC4 OS=Homo sapiens OX=9606 GN=POLR3D PE=1 SV=2	4	1	2	1	398	44.4	6.98	0	1	1
O00411	DNA-directed RNA polymerase, mitochondrial OS=Homo sapiens OX=9606 GN=POLRMT PE=1 SV=2	3	2	8	2	1230	138.5	8.98	26.39	2	1
O15160	DNA-directed RNA polymerases I and III subunit RPAC1 OS=Homo sapiens OX=9606 GN=POLR1C PE=1 SV=1	13	3	15	3	346	39.2	5.5	49.64	3	1
P0DPB6	DNA-directed RNA polymerases I and III subunit RPAC2 OS=Homo sapiens OX=9606 GN=POLR1D PE=1 SV=1	14	1	3	1	133	15.2	5.8	7.12	1	1
P19388	DNA-directed RNA polymerases I, II, and III subunit RPABC1 OS=Homo sapiens OX=9606 GN=POLR2E PE=1 SV=4	17	3	8	3	210	24.5	5.95	16.85	3	1
P31689	DnaJ homolog subfamily A member 1 OS=Homo sapiens OX=9606 GN=DNAJA1 PE=1 SV=2	32	7	23	7	397	44.8	7.08	64.91	7	1
O60884	DnaJ homolog subfamily A member 2 OS=Homo sapiens OX=9606 GN=DNAJA2 PE=1 SV=1	22	5	18	5	412	45.7	6.48	72.49	5	1
Q96EY1	DnaJ homolog subfamily A member 3, mitochondrial OS=Homo sapiens OX=9606 GN=DNAJA3 PE=1 SV=2	12	5	10	5	480	52.5	9.26	24.06	5	1
P25685	DnaJ homolog subfamily B member 1 OS=Homo sapiens OX=9606 GN=DNAJB1 PE=1 SV=4	28	6	27	5	340	38	8.63	72.21	6	1
Q9UBS4	DnaJ homolog subfamily B member 11 OS=Homo sapiens OX=9606 GN=DNAJB11 PE=1 SV=1	22	5	17	5	358	40.5	6.18	67.75	5	1
Q9NXW2	DnaJ homolog subfamily B member 12 OS=Homo sapiens OX=9606 GN=DNAJB12 PE=1 SV=5	7	2	2	2	375	41.8	8.69	5.17	2	1
P25686	DnaJ homolog subfamily B member 2 OS=Homo sapiens OX=9606 GN=DNAJB2 PE=1 SV=3	4	1	2	1	324	35.6	5.95	4.44	1	1
Q8WWF6	DnaJ homolog subfamily B member 3 OS=Homo sapiens OX=9606 GN=DNAJB3 PE=1 SV=1	9	1	6	1	145	16.5	4.94	19.45	1	1
Q9UDY4	DnaJ homolog subfamily B member 4 OS=Homo sapiens OX=9606 GN=DNAJB4 PE=1 SV=1	8	2	5	1	337	37.8	8.5	16.62	2	1
O75190	DnaJ homolog subfamily B member 6 OS=Homo sapiens OX=9606 GN=DNAJB6 PE=1 SV=2	4	1	6	1	326	36.1	9.16	19.45	1	1
Q8IXB1	DnaJ homolog subfamily C member 10 OS=Homo sapiens OX=9606 GN=DNAJC10 PE=1 SV=2	8	4	7	4	793	91	7.18	12.91	4	1
Q9NVH1	DnaJ homolog subfamily C member 11 OS=Homo sapiens OX=9606 GN=DNAJC11 PE=1 SV=2	7	3	7	3	559	63.2	8.4	19.21	3	1
O75165	DnaJ homolog subfamily C member 13 OS=Homo sapiens OX=9606 GN=DNAJC13 PE=1 SV=5	4	7	13	7	2243	254.3	6.74	36.38	7	1
Q9Y2G8	DnaJ homolog subfamily C member 16 OS=Homo sapiens OX=9606 GN=DNAJC16 PE=2 SV=3	2	1	2	1	782	90.5	7.12	4.07	1	1
Q9NVM6	DnaJ homolog subfamily C member 17 OS=Homo sapiens OX=9606 GN=DNAJC17 PE=1 SV=1	6	1	3	1	304	34.7	8.53	9.68	1	1
Q99543	DnaJ homolog subfamily C member 2 OS=Homo sapiens OX=9606 GN=DNAJC2 PE=1 SV=4	5	2	6	2	621	72	8.7	15.7	2	1
Q13217	DnaJ homolog subfamily C member 3 OS=Homo sapiens OX=9606 GN=DNAJC3 PE=1 SV=1	3	1	1	1	504	57.5	6.15	3.13	1	1
Q9H3Z4	DnaJ homolog subfamily C member 5 OS=Homo sapiens OX=9606 GN=DNAJC5 PE=1 SV=1	37	3	15	3	198	22.1	5.07	81.05	3	1
Q99615	DnaJ homolog subfamily C member 7 OS=Homo sapiens OX=9606 GN=DNAJC7 PE=1 SV=2	14	5	12	5	494	56.4	6.96	31.72	5	1
O75937	DnaJ homolog subfamily C member 8 OS=Homo sapiens OX=9606 GN=DNAJC8 PE=1 SV=2	11	1	5	1	253	29.8	9.06	9.08	1	1
Q8WXX5	DnaJ homolog subfamily C member 9 OS=Homo sapiens OX=9606 GN=DNAJC9 PE=1 SV=1	28	5	15	5	260	29.9	5.73	42.72	5	1
Q5SXM8	DNL-type zinc finger protein OS=Homo sapiens OX=9606 GN=DNLZ PE=1 SV=1	25	2	5	2	178	19.2	9.8	17.03	2	1
Q99704	Docking protein 1 OS=Homo sapiens OX=9606 GN=DOK1 PE=1 SV=1	5	1	3	1	481	52.4	6.47	7.96	1	1
O60762	Dolichol-phosphate mannosyltransferase subunit 1 OS=Homo sapiens OX=9606 GN=DPM1 PE=1 SV=1	15	3	10	3	260	29.6	9.57	29.78	3	1
Q9P2X0	Dolichol-phosphate mannosyltransferase subunit 3 OS=Homo sapiens OX=9606 GN=DPM3 PE=1 SV=2	11	1	1	1	92	10.1	5.94	2.64	1	1
Q9Y672	Dolichyl pyrophosphate Man9GlcNAc2 alpha-1,3-glucosyltransferase OS=Homo sapiens OX=9606 GN=ALG6 PE=1 SV=2	2	1	1	1	507	58.1	8.46	2	1	1
P39656	Dolichyl-diphosphooligosaccharide--protein glycosyltransferase 48 kDa subunit OS=Homo sapiens OX=9606 GN=DDOST PE=1 SV=4	33	9	55	9	456	50.8	6.55	184.46	9	1
P04843	Dolichyl-diphosphooligosaccharide--protein glycosyltransferase subunit 1 OS=Homo sapiens OX=9606 GN=RPN1 PE=1 SV=1	20	10	74	10	607	68.5	6.38	203.03	10	1
P04844	Dolichyl-diphosphooligosaccharide--protein glycosyltransferase subunit 2 OS=Homo sapiens OX=9606 GN=RPN2 PE=1 SV=3	41	16	86	16	631	69.2	5.69	331.42	16	1
P61803	Dolichyl-diphosphooligosaccharide--protein glycosyltransferase subunit DAD1 OS=Homo sapiens OX=9606 GN=DAD1 PE=1 SV=3	19	2	14	2	113	12.5	7.08	41.77	2	1
P46977	Dolichyl-diphosphooligosaccharide--protein glycosyltransferase subunit STT3A OS=Homo sapiens OX=9606 GN=STT3A PE=1 SV=2	9	6	32	6	705	80.5	8.07	74.59	6	1
Q8TCJ2	Dolichyl-diphosphooligosaccharide--protein glycosyltransferase subunit STT3B OS=Homo sapiens OX=9606 GN=STT3B PE=1 SV=1	5	4	12	4	826	93.6	8.91	30.44	4	1
Q9Y673	Dolichyl-phosphate beta-glucosyltransferase OS=Homo sapiens OX=9606 GN=ALG5 PE=1 SV=1	9	2	4	2	324	36.9	9.28	13.97	2	1
Q92685	Dol-P-Man:Man(5)GlcNAc(2)-PP-Dol alpha-1,3-mannosyltransferase OS=Homo sapiens OX=9606 GN=ALG3 PE=1 SV=1	2	1	2	1	438	50.1	9.44	4.31	1	1
P49959	Double-strand break repair protein MRE11 OS=Homo sapiens OX=9606 GN=MRE11 PE=1 SV=3	12	6	21	6	708	80.5	5.9	53.88	6	1
O60216	Double-strand-break repair protein rad21 homolog OS=Homo sapiens OX=9606 GN=RAD21 PE=1 SV=2	25	10	30	10	631	71.6	4.65	106.42	10	1
O95793	Double-stranded RNA-binding protein Staufen homolog 1 OS=Homo sapiens OX=9606 GN=STAU1 PE=1 SV=2	29	13	44	13	577	63.1	9.44	121.14	13	1
P55265	Double-stranded RNA-specific adenosine deaminase OS=Homo sapiens OX=9606 GN=ADAR PE=1 SV=4	14	9	34	9	1226	136	8.65	106.74	9	1
P78563	Double-stranded RNA-specific editase 1 OS=Homo sapiens OX=9606 GN=ADARB1 PE=1 SV=1	9	3	13	3	741	80.7	9.01	46.86	3	1
Q16643	Drebrin OS=Homo sapiens OX=9606 GN=DBN1 PE=1 SV=4	43	13	61	13	649	71.4	4.45	215.62	13	1
Q9UJU6	Drebrin-like protein OS=Homo sapiens OX=9606 GN=DBNL PE=1 SV=1	31	9	29	9	430	48.2	5.05	91.91	9	1
Q02750	Dual specificity mitogen-activated protein kinase kinase 1 OS=Homo sapiens OX=9606 GN=MAP2K1 PE=1 SV=2	25	7	28	5	393	43.4	6.62	87.71	7	1
P36507	Dual specificity mitogen-activated protein kinase kinase 2 OS=Homo sapiens OX=9606 GN=MAP2K2 PE=1 SV=1	19	5	21	3	400	44.4	6.55	76.73	5	1
P46734	Dual specificity mitogen-activated protein kinase kinase 3 OS=Homo sapiens OX=9606 GN=MAP2K3 PE=1 SV=2	20	5	18	5	347	39.3	7.43	56.91	5	1
P45985	Dual specificity mitogen-activated protein kinase kinase 4 OS=Homo sapiens OX=9606 GN=MAP2K4 PE=1 SV=1	4	1	3	1	399	44.3	8.07	8.11	1	1
P52564	Dual specificity mitogen-activated protein kinase kinase 6 OS=Homo sapiens OX=9606 GN=MAP2K6 PE=1 SV=1	5	1	1	1	334	37.5	7.39	3.02	1	1
O14733	Dual specificity mitogen-activated protein kinase kinase 7 OS=Homo sapiens OX=9606 GN=MAP2K7 PE=1 SV=2	6	1	1	1	419	47.5	9.16	2.18	1	1
P51452	Dual specificity protein phosphatase 3 OS=Homo sapiens OX=9606 GN=DUSP3 PE=1 SV=1	14	2	4	2	185	20.5	7.8	10.28	2	1
Q7RTS9	Dymeclin OS=Homo sapiens OX=9606 GN=DYM PE=1 SV=1	4	1	1	1	669	75.9	5.86	3.28	1	1
Q14203	Dynactin subunit 1 OS=Homo sapiens OX=9606 GN=DCTN1 PE=1 SV=3	20	17	45	17	1278	141.6	5.81	144.87	17	1
Q13561	Dynactin subunit 2 OS=Homo sapiens OX=9606 GN=DCTN2 PE=1 SV=4	53	13	43	13	401	44.2	5.21	153.76	13	1
Q9UJW0	Dynactin subunit 4 OS=Homo sapiens OX=9606 GN=DCTN4 PE=1 SV=1	16	5	13	5	460	52.3	7.34	38.43	5	1
O00399	Dynactin subunit 6 OS=Homo sapiens OX=9606 GN=DCTN6 PE=1 SV=1	7	1	1	1	190	20.7	6.32	3.14	1	1
Q05193	Dynamin-1 OS=Homo sapiens OX=9606 GN=DNM1 PE=1 SV=2	13	7	15	6	864	97.3	7.17	43.54	7	1
O00429	Dynamin-1-like protein OS=Homo sapiens OX=9606 GN=DNM1L PE=1 SV=2	31	13	75	13	736	81.8	6.81	247.9	13	1
P50570	Dynamin-2 OS=Homo sapiens OX=9606 GN=DNM2 PE=1 SV=2	21	10	37	9	870	98	7.44	126.41	10	1
Q9UQ16	Dynamin-3 OS=Homo sapiens OX=9606 GN=DNM3 PE=1 SV=4	2	1	1	1	869	97.7	8.35	2.01	1	1
Q6XZF7	Dynamin-binding protein OS=Homo sapiens OX=9606 GN=DNMBP PE=1 SV=1	3	4	6	4	1577	177.2	5.39	15.71	4	1
O60313	Dynamin-like 120 kDa protein, mitochondrial OS=Homo sapiens OX=9606 GN=OPA1 PE=1 SV=3	17	11	31	11	960	111.6	7.87	91.95	11	1
Q96MX6	Dynein axonemal assembly factor 10 OS=Homo sapiens OX=9606 GN=DNAAF10 PE=1 SV=1	7	1	2	1	357	39.7	8.09	5.6	1	1
Q86Y56	Dynein axonemal assembly factor 5 OS=Homo sapiens OX=9606 GN=DNAAF5 PE=1 SV=4	8	4	12	4	855	93.5	6.42	29.76	4	1
Q9NYC9	Dynein axonemal heavy chain 9 OS=Homo sapiens OX=9606 GN=DNAH9 PE=1 SV=3	0	1	2	1	4486	511.6	5.91	2.26	1	1
Q9UI46	Dynein axonemal intermediate chain 1 OS=Homo sapiens OX=9606 GN=DNAI1 PE=1 SV=1	2	1	2	1	699	79.2	6.87	5.16	1	1
P63167	Dynein light chain 1, cytoplasmic OS=Homo sapiens OX=9606 GN=DYNLL1 PE=1 SV=1	37	2	14	1	89	10.4	7.4	36.23	2	1
Q96FJ2	Dynein light chain 2, cytoplasmic OS=Homo sapiens OX=9606 GN=DYNLL2 PE=1 SV=1	37	2	7	1	89	10.3	7.37	21.12	2	1
Q9NP97	Dynein light chain roadblock-type 1 OS=Homo sapiens OX=9606 GN=DYNLRB1 PE=1 SV=3	29	2	15	2	96	10.9	7.25	43.95	2	1
Q8TF09	Dynein light chain roadblock-type 2 OS=Homo sapiens OX=9606 GN=DYNLRB2 PE=1 SV=1	13	1	12	1	96	10.8	7.5	36.5	1	1
P63172	Dynein light chain Tctex-type 1 OS=Homo sapiens OX=9606 GN=DYNLT1 PE=1 SV=1	30	2	6	2	113	12.4	5.08	16.54	2	1
P51808	Dynein light chain Tctex-type 3 OS=Homo sapiens OX=9606 GN=DYNLT3 PE=1 SV=1	15	1	2	1	116	13.1	5.66	2.01	1	1
Q03001	Dystonin OS=Homo sapiens OX=9606 GN=DST PE=1 SV=4	0	1	3	1	7570	860.1	5.25	7.93	1	1
Q14118	Dystroglycan 1 OS=Homo sapiens OX=9606 GN=DAG1 PE=1 SV=2	3	1	6	1	895	97.4	8.56	28.06	1	1
A2CJ06	Dystrotelin OS=Homo sapiens OX=9606 GN=DYTN PE=2 SV=1	3	1	1	1	578	65.3	9	2.11	1	1
Q96L91	E1A-binding protein p400 OS=Homo sapiens OX=9606 GN=EP400 PE=1 SV=4	1	2	8	2	3159	343.3	9.19	18.52	2	1
Q56P03	E2F-associated phosphoprotein OS=Homo sapiens OX=9606 GN=EAPP PE=1 SV=4	9	1	1	1	285	32.7	5.12	3.85	1	1
P49792	E3 SUMO-protein ligase RanBP2 OS=Homo sapiens OX=9606 GN=RANBP2 PE=1 SV=2	9	19	43	19	3224	358	6.2	103.54	19	1
Q14258	E3 ubiquitin/ISG15 ligase TRIM25 OS=Homo sapiens OX=9606 GN=TRIM25 PE=1 SV=2	12	6	15	6	630	70.9	8.09	37.91	6	1
Q9Y4X5	E3 ubiquitin-protein ligase ARIH1 OS=Homo sapiens OX=9606 GN=ARIH1 PE=1 SV=2	8	2	6	2	557	64.1	5.08	30.54	2	1
O95376	E3 ubiquitin-protein ligase ARIH2 OS=Homo sapiens OX=9606 GN=ARIH2 PE=1 SV=1	7	2	4	2	493	57.8	5.63	12.12	2	1
Q5VTR2	E3 ubiquitin-protein ligase BRE1A OS=Homo sapiens OX=9606 GN=RNF20 PE=1 SV=2	3	2	4	1	975	113.6	5.94	4.06	2	1
O75150	E3 ubiquitin-protein ligase BRE1B OS=Homo sapiens OX=9606 GN=RNF40 PE=1 SV=5	5	3	7	2	1001	113.6	6.29	14.67	3	1
Q8N7E2	E3 ubiquitin-protein ligase CBLL2 OS=Homo sapiens OX=9606 GN=CBLL2 PE=1 SV=1	3	1	1	1	425	48.8	9.5	2.48	1	1
Q9UNE7	E3 ubiquitin-protein ligase CHIP OS=Homo sapiens OX=9606 GN=STUB1 PE=1 SV=2	7	2	8	2	303	34.8	5.87	16.62	2	1
Q9ULT8	E3 ubiquitin-protein ligase HECTD1 OS=Homo sapiens OX=9606 GN=HECTD1 PE=1 SV=4	3	4	16	4	2610	289.2	5.35	55.34	4	1
O95714	E3 ubiquitin-protein ligase HERC2 OS=Homo sapiens OX=9606 GN=HERC2 PE=1 SV=2	1	1	1	1	4834	526.9	6.28	4.05	1	1
Q7Z6Z7	E3 ubiquitin-protein ligase HUWE1 OS=Homo sapiens OX=9606 GN=HUWE1 PE=1 SV=3	11	23	57	23	4374	481.6	5.22	180.65	23	1
Q96J02	E3 ubiquitin-protein ligase Itchy homolog OS=Homo sapiens OX=9606 GN=ITCH PE=1 SV=2	11	6	13	6	903	102.7	6.3	26.15	6	1
O94822	E3 ubiquitin-protein ligase listerin OS=Homo sapiens OX=9606 GN=LTN1 PE=1 SV=6	1	1	2	1	1766	200.4	6.25	6.48	1	1
Q6UWE0	E3 ubiquitin-protein ligase LRSAM1 OS=Homo sapiens OX=9606 GN=LRSAM1 PE=1 SV=1	2	1	1	1	723	83.5	5.94	2.55	1	1
Q9NX47	E3 ubiquitin-protein ligase MARCHF5 OS=Homo sapiens OX=9606 GN=MARCHF5 PE=1 SV=1	6	1	1	1	278	31.2	8.7	2.15	1	1
P46934	E3 ubiquitin-protein ligase NEDD4 OS=Homo sapiens OX=9606 GN=NEDD4 PE=1 SV=4	3	2	7	2	1319	149	6.58	17.59	2	1
Q9NS91	E3 ubiquitin-protein ligase RAD18 OS=Homo sapiens OX=9606 GN=RAD18 PE=1 SV=2	3	1	1	1	495	56.2	7.58	3.39	1	1
Q7Z6E9	E3 ubiquitin-protein ligase RBBP6 OS=Homo sapiens OX=9606 GN=RBBP6 PE=1 SV=1	1	1	3	1	1792	201.4	9.64	2.11	1	1
P62877	E3 ubiquitin-protein ligase RBX1 OS=Homo sapiens OX=9606 GN=RBX1 PE=1 SV=1	7	1	4	1	108	12.3	6.96	10.48	1	1
Q06587	E3 ubiquitin-protein ligase RING1 OS=Homo sapiens OX=9606 GN=RING1 PE=1 SV=2	3	1	1	1	406	42.4	5.62	2.41	1	1
Q99496	E3 ubiquitin-protein ligase RING2 OS=Homo sapiens OX=9606 GN=RNF2 PE=1 SV=1	8	2	6	2	336	37.6	6.84	14.43	2	1
Q9Y508	E3 ubiquitin-protein ligase RNF114 OS=Homo sapiens OX=9606 GN=RNF114 PE=1 SV=1	21	3	13	3	228	25.7	7.25	44.71	3	1
Q9BV68	E3 ubiquitin-protein ligase RNF126 OS=Homo sapiens OX=9606 GN=RNF126 PE=1 SV=2	12	2	3	2	311	33.8	5.47	11.17	2	1
Q8NCN4	E3 ubiquitin-protein ligase RNF169 OS=Homo sapiens OX=9606 GN=RNF169 PE=1 SV=2	3	1	1	1	708	77.1	9.1	3.01	1	1
Q9P0P0	E3 ubiquitin-protein ligase RNF181 OS=Homo sapiens OX=9606 GN=RNF181 PE=1 SV=1	6	1	3	1	153	17.9	5.06	6.83	1	1
Q63HN8	E3 ubiquitin-protein ligase RNF213 OS=Homo sapiens OX=9606 GN=RNF213 PE=1 SV=3	0	1	1	1	5207	591	6.48	2.83	1	1
Q7Z6J0	E3 ubiquitin-protein ligase SH3RF1 OS=Homo sapiens OX=9606 GN=SH3RF1 PE=1 SV=2	2	1	1	1	888	93.1	8.54	3.08	1	1
Q86TM6	E3 ubiquitin-protein ligase synoviolin OS=Homo sapiens OX=9606 GN=SYVN1 PE=1 SV=2	4	1	2	1	617	67.6	6.95	5.02	1	1
Q13049	E3 ubiquitin-protein ligase TRIM32 OS=Homo sapiens OX=9606 GN=TRIM32 PE=1 SV=2	10	4	11	4	653	71.9	6.98	32.16	4	1
Q9UPN9	E3 ubiquitin-protein ligase TRIM33 OS=Homo sapiens OX=9606 GN=TRIM33 PE=1 SV=3	3	3	5	3	1127	122.5	6.67	12.53	3	1
Q9C037	E3 ubiquitin-protein ligase TRIM4 OS=Homo sapiens OX=9606 GN=TRIM4 PE=1 SV=2	2	1	1	1	500	57.4	8.1	1.95	1	1
Q9BRZ2	E3 ubiquitin-protein ligase TRIM56 OS=Homo sapiens OX=9606 GN=TRIM56 PE=1 SV=3	4	2	5	2	755	81.4	7.74	15.4	2	1
Q14669	E3 ubiquitin-protein ligase TRIP12 OS=Homo sapiens OX=9606 GN=TRIP12 PE=1 SV=1	6	9	24	9	1992	220.3	8.48	50.9	9	1
Q8IWV7	E3 ubiquitin-protein ligase UBR1 OS=Homo sapiens OX=9606 GN=UBR1 PE=1 SV=1	3	3	8	3	1749	200.1	6.01	17.82	3	1
Q8IWV8	E3 ubiquitin-protein ligase UBR2 OS=Homo sapiens OX=9606 GN=UBR2 PE=1 SV=1	1	1	1	1	1755	200.4	6.24	3.41	1	1
Q5T4S7	E3 ubiquitin-protein ligase UBR4 OS=Homo sapiens OX=9606 GN=UBR4 PE=1 SV=1	8	22	57	22	5183	573.5	6.04	169.95	22	1
O95071	E3 ubiquitin-protein ligase UBR5 OS=Homo sapiens OX=9606 GN=UBR5 PE=1 SV=2	1	1	3	1	2799	309.2	5.85	10.39	1	1
Q96T88	E3 ubiquitin-protein ligase UHRF1 OS=Homo sapiens OX=9606 GN=UHRF1 PE=1 SV=1	4	2	5	2	793	89.8	7.56	20.51	2	1
Q96PU4	E3 ubiquitin-protein ligase UHRF2 OS=Homo sapiens OX=9606 GN=UHRF2 PE=1 SV=1	1	1	1	1	802	89.9	8.21	1.86	1	1
Q86UK7	E3 ubiquitin-protein ligase ZNF598 OS=Homo sapiens OX=9606 GN=ZNF598 PE=1 SV=1	6	2	3	2	904	98.6	8.4	16.39	2	1
Q7L5Y9	E3 ubiquitin-protein transferase MAEA OS=Homo sapiens OX=9606 GN=MAEA PE=1 SV=1	5	1	2	1	396	45.3	8.69	5.13	1	1
O94874	E3 UFM1-protein ligase 1 OS=Homo sapiens OX=9606 GN=UFL1 PE=1 SV=2	6	4	8	4	794	89.5	6.79	9.45	4	1
Q15075	Early endosome antigen 1 OS=Homo sapiens OX=9606 GN=EEA1 PE=1 SV=2	5	5	11	5	1411	162.4	5.68	34.87	5	1
Q53HC9	EARP and GARP complex-interacting protein 1 OS=Homo sapiens OX=9606 GN=EIPR1 PE=1 SV=2	3	1	1	1	387	43.6	5.06	2.04	1	1
Q9HC35	Echinoderm microtubule-associated protein-like 4 OS=Homo sapiens OX=9606 GN=EML4 PE=1 SV=3	6	5	9	5	981	108.8	6.4	24.27	5	1
Q8N6R0	eEF1A lysine and N-terminal methyltransferase OS=Homo sapiens OX=9606 GN=METTL13 PE=1 SV=1	6	2	3	2	699	78.7	6.73	8.21	2	1
Q9BUP0	EF-hand domain-containing protein D1 OS=Homo sapiens OX=9606 GN=EFHD1 PE=1 SV=1	4	1	7	1	239	26.9	5.39	15.47	1	1
Q96C19	EF-hand domain-containing protein D2 OS=Homo sapiens OX=9606 GN=EFHD2 PE=1 SV=1	11	2	9	2	240	26.7	5.2	22.39	2	1
Q5NDL2	EGF domain-specific O-linked N-acetylglucosamine transferase OS=Homo sapiens OX=9606 GN=EOGT PE=1 SV=1	2	1	1	1	527	62	7.05	2.27	1	1
Q12805	EGF-containing fibulin-like extracellular matrix protein 1 OS=Homo sapiens OX=9606 GN=EFEMP1 PE=1 SV=2	15	5	10	5	493	54.6	5.07	24.26	5	1
Q8NDI1	EH domain-binding protein 1 OS=Homo sapiens OX=9606 GN=EHBP1 PE=1 SV=3	1	1	1	1	1231	139.9	5.35	2.06	1	1
Q9H4M9	EH domain-containing protein 1 OS=Homo sapiens OX=9606 GN=EHD1 PE=1 SV=2	19	7	33	5	534	60.6	6.83	93.21	7	1
Q9NZN4	EH domain-containing protein 2 OS=Homo sapiens OX=9606 GN=EHD2 PE=1 SV=2	22	6	18	6	543	61.1	6.46	53.57	6	1
Q9NZN3	EH domain-containing protein 3 OS=Homo sapiens OX=9606 GN=EHD3 PE=1 SV=2	17	5	18	2	535	60.8	6.57	42.88	5	1
Q9H223	EH domain-containing protein 4 OS=Homo sapiens OX=9606 GN=EHD4 PE=1 SV=1	41	13	44	12	541	61.1	6.76	140.78	13	1
Q92616	eIF-2-alpha kinase activator GCN1 OS=Homo sapiens OX=9606 GN=GCN1 PE=1 SV=7	13	24	86	24	2671	292.5	7.43	221.24	24	1
Q9Y6E2	eIF5-mimic protein 1 OS=Homo sapiens OX=9606 GN=BZW2 PE=1 SV=1	18	7	19	6	419	48.1	6.68	58.19	7	1
Q7L1Q6	eIF5-mimic protein 2 OS=Homo sapiens OX=9606 GN=BZW1 PE=1 SV=1	22	9	28	8	419	48	5.92	77.92	9	1
Q9BXV9	EKC/KEOPS complex subunit GON7 OS=Homo sapiens OX=9606 GN=GON7 PE=1 SV=2	41	2	9	2	100	10.9	4.27	33.04	2	1
Q14657	EKC/KEOPS complex subunit LAGE3 OS=Homo sapiens OX=9606 GN=LAGE3 PE=1 SV=2	16	1	2	1	143	14.8	8.63	6.28	1	1
Q96S44	EKC/KEOPS complex subunit TP53RK OS=Homo sapiens OX=9606 GN=TP53RK PE=1 SV=2	8	1	2	1	253	28.1	9.54	7.34	1	1
Q9Y3C4	EKC/KEOPS complex subunit TPRKB OS=Homo sapiens OX=9606 GN=TPRKB PE=1 SV=1	7	1	3	1	175	19.6	6.79	6.84	1	1
Q15717	ELAV-like protein 1 OS=Homo sapiens OX=9606 GN=ELAVL1 PE=1 SV=2	26	6	28	6	326	36.1	9.17	72.42	6	1
Q12926	ELAV-like protein 2 OS=Homo sapiens OX=9606 GN=ELAVL2 PE=1 SV=2	3	1	3	1	359	39.5	9.13	7.05	1	1
O75746	Electrogenic aspartate/glutamate antiporter SLC25A12, mitochondrial OS=Homo sapiens OX=9606 GN=SLC25A12 PE=1 SV=2	8	4	8	1	678	74.7	8.38	24.02	4	1
Q9UJS0	Electrogenic aspartate/glutamate antiporter SLC25A13, mitochondrial OS=Homo sapiens OX=9606 GN=SLC25A13 PE=1 SV=2	29	12	36	9	675	74.1	8.62	114.07	12	1
P13804	Electron transfer flavoprotein subunit alpha, mitochondrial OS=Homo sapiens OX=9606 GN=ETFA PE=1 SV=1	46	10	53	10	333	35.1	8.38	148.9	10	1
P38117	Electron transfer flavoprotein subunit beta OS=Homo sapiens OX=9606 GN=ETFB PE=1 SV=3	38	8	27	8	255	27.8	8.1	64.1	8	1
Q16134	Electron transfer flavoprotein-ubiquinone oxidoreductase, mitochondrial OS=Homo sapiens OX=9606 GN=ETFDH PE=1 SV=2	3	1	2	1	617	68.5	7.55	4.99	1	1
Q8IUD2	ELKS/Rab6-interacting/CAST family member 1 OS=Homo sapiens OX=9606 GN=ERC1 PE=1 SV=1	13	10	25	10	1116	128	5.97	82.65	10	1
P68104	Elongation factor 1-alpha 1 OS=Homo sapiens OX=9606 GN=EEF1A1 PE=1 SV=1	69	21	294	11	462	50.1	9.01	984.14	21	1
Q05639	Elongation factor 1-alpha 2 OS=Homo sapiens OX=9606 GN=EEF1A2 PE=1 SV=1	42	12	134	2	463	50.4	9.03	377.18	12	1
P24534	Elongation factor 1-beta OS=Homo sapiens OX=9606 GN=EEF1B2 PE=1 SV=3	45	7	60	7	225	24.7	4.67	234.26	7	1
P29692	Elongation factor 1-delta OS=Homo sapiens OX=9606 GN=EEF1D PE=1 SV=5	35	7	50	7	281	31.1	5.01	183.79	7	1
P26641	Elongation factor 1-gamma OS=Homo sapiens OX=9606 GN=EEF1G PE=1 SV=3	38	15	70	15	437	50.1	6.67	228.04	15	1
P13639	Elongation factor 2 OS=Homo sapiens OX=9606 GN=EEF2 PE=1 SV=4	52	38	450	37	858	95.3	6.83	1449.7	38	1
Q96RP9	Elongation factor G, mitochondrial OS=Homo sapiens OX=9606 GN=GFM1 PE=1 SV=2	11	5	16	5	751	83.4	7.01	51.62	5	1
P43897	Elongation factor Ts, mitochondrial OS=Homo sapiens OX=9606 GN=TSFM PE=1 SV=2	32	6	24	6	325	35.4	8.38	85.35	6	1
P49411	Elongation factor Tu, mitochondrial OS=Homo sapiens OX=9606 GN=TUFM PE=1 SV=3	52	22	113	22	455	49.8	7.61	372.46	22	1
Q7Z2Z2	Elongation factor-like GTPase 1 OS=Homo sapiens OX=9606 GN=EFL1 PE=1 SV=2	11	6	20	6	1120	125.4	5.91	57.03	6	1
Q9BW60	Elongation of very long chain fatty acids protein 1 OS=Homo sapiens OX=9606 GN=ELOVL1 PE=1 SV=1	5	1	3	1	279	32.6	9.6	11.24	1	1
O95163	Elongator complex protein 1 OS=Homo sapiens OX=9606 GN=ELP1 PE=1 SV=3	12	10	21	10	1332	150.2	5.94	52.48	10	1
Q6IA86	Elongator complex protein 2 OS=Homo sapiens OX=9606 GN=ELP2 PE=1 SV=2	2	1	2	1	826	92.4	5.96	6.03	1	1
Q9H9T3	Elongator complex protein 3 OS=Homo sapiens OX=9606 GN=ELP3 PE=1 SV=2	5	2	4	2	547	62.2	8.88	10.45	2	1
Q96EB1	Elongator complex protein 4 OS=Homo sapiens OX=9606 GN=ELP4 PE=1 SV=2	4	1	3	1	424	46.6	8.51	10.36	1	1
Q14241	Elongin-A OS=Homo sapiens OX=9606 GN=ELOA PE=1 SV=2	2	1	1	1	798	89.9	9.57	2.43	1	1
Q15370	Elongin-B OS=Homo sapiens OX=9606 GN=ELOB PE=1 SV=1	64	6	19	6	118	13.1	4.88	45.35	6	1
Q15369	Elongin-C OS=Homo sapiens OX=9606 GN=ELOC PE=1 SV=1	49	4	22	4	112	12.5	4.78	69.51	4	1
P50402	Emerin OS=Homo sapiens OX=9606 GN=EMD PE=1 SV=1	18	4	10	4	254	29	5.5	28.51	4	1
P17813	Endoglin OS=Homo sapiens OX=9606 GN=ENG PE=1 SV=2	3	1	3	1	658	70.5	6.61	10.53	1	1
O94919	Endonuclease domain-containing 1 protein OS=Homo sapiens OX=9606 GN=ENDOD1 PE=1 SV=2	11	2	2	2	500	55	5.71	7.92	2	1
P78549	Endonuclease III-like protein 1 OS=Homo sapiens OX=9606 GN=NTHL1 PE=1 SV=2	10	1	3	1	312	34.4	9.67	14.14	1	1
Q99962	Endophilin-A1 OS=Homo sapiens OX=9606 GN=SH3GL2 PE=1 SV=1	5	2	9	2	352	39.9	5.45	15.55	2	1
Q99961	Endophilin-A2 OS=Homo sapiens OX=9606 GN=SH3GL1 PE=1 SV=1	22	6	29	6	368	41.5	5.43	94.83	6	1
Q9Y371	Endophilin-B1 OS=Homo sapiens OX=9606 GN=SH3GLB1 PE=1 SV=1	6	2	4	1	365	40.8	6.04	11.51	2	1
Q9NR46	Endophilin-B2 OS=Homo sapiens OX=9606 GN=SH3GLB2 PE=1 SV=1	12	3	7	2	395	43.9	5.99	21.59	3	1
Q9NZ08	Endoplasmic reticulum aminopeptidase 1 OS=Homo sapiens OX=9606 GN=ERAP1 PE=1 SV=3	1	1	1	1	941	107.2	6.46	2.78	1	1
P11021	Endoplasmic reticulum chaperone BiP OS=Homo sapiens OX=9606 GN=HSPA5 PE=1 SV=2	44	27	244	24	654	72.3	5.16	829.11	27	1
Q9UKM7	Endoplasmic reticulum mannosyl-oligosaccharide 1,2-alpha-mannosidase OS=Homo sapiens OX=9606 GN=MAN1B1 PE=1 SV=2	3	1	1	1	699	79.5	7.72	3.04	1	1
Q7Z2K6	Endoplasmic reticulum metallopeptidase 1 OS=Homo sapiens OX=9606 GN=ERMP1 PE=1 SV=2	1	1	1	1	904	100.2	7.52	1.66	1	1
P30040	Endoplasmic reticulum resident protein 29 OS=Homo sapiens OX=9606 GN=ERP29 PE=1 SV=4	37	7	38	7	261	29	7.31	116.35	7	1
Q9BS26	Endoplasmic reticulum resident protein 44 OS=Homo sapiens OX=9606 GN=ERP44 PE=1 SV=1	14	5	17	5	406	46.9	5.26	44.73	5	1
Q9HD20	Endoplasmic reticulum transmembrane helix translocase OS=Homo sapiens OX=9606 GN=ATP13A1 PE=1 SV=2	4	4	7	4	1204	132.9	8.13	20.24	4	1
Q969X5	Endoplasmic reticulum-Golgi intermediate compartment protein 1 OS=Homo sapiens OX=9606 GN=ERGIC1 PE=1 SV=1	8	2	4	2	290	32.6	7.06	9.4	2	1
Q96RQ1	Endoplasmic reticulum-Golgi intermediate compartment protein 2 OS=Homo sapiens OX=9606 GN=ERGIC2 PE=1 SV=2	6	1	4	1	377	42.5	6.77	12.46	1	1
Q9Y282	Endoplasmic reticulum-Golgi intermediate compartment protein 3 OS=Homo sapiens OX=9606 GN=ERGIC3 PE=1 SV=1	7	1	3	1	383	43.2	6.06	13.35	1	1
P14625	Endoplasmin OS=Homo sapiens OX=9606 GN=HSP90B1 PE=1 SV=1	41	29	402	27	803	92.4	4.84	1431.7	29	1
Q53H82	Endoribonuclease LACTB2 OS=Homo sapiens OX=9606 GN=LACTB2 PE=1 SV=2	23	5	14	5	288	32.8	6.8	41.98	5	1
O60869	Endothelial differentiation-related factor 1 OS=Homo sapiens OX=9606 GN=EDF1 PE=1 SV=1	16	2	11	2	148	16.4	9.95	22.41	2	1
Q9UNN8	Endothelial protein C receptor OS=Homo sapiens OX=9606 GN=PROCR PE=1 SV=1	11	2	6	2	238	26.7	7.18	16.49	2	1
P42892	Endothelin-converting enzyme 1 OS=Homo sapiens OX=9606 GN=ECE1 PE=1 SV=2	11	5	8	5	770	87.1	5.88	22.49	5	1
Q92556	Engulfment and cell motility protein 1 OS=Homo sapiens OX=9606 GN=ELMO1 PE=1 SV=2	1	1	3	1	727	83.8	6.28	7.01	1	1
Q96JJ3	Engulfment and cell motility protein 2 OS=Homo sapiens OX=9606 GN=ELMO2 PE=1 SV=2	11	5	15	5	720	82.6	5.9	49.1	5	1
Q96F86	Enhancer of mRNA-decapping protein 3 OS=Homo sapiens OX=9606 GN=EDC3 PE=1 SV=1	11	3	8	3	508	56	7.11	26.1	3	1
Q6P2E9	Enhancer of mRNA-decapping protein 4 OS=Homo sapiens OX=9606 GN=EDC4 PE=1 SV=1	23	16	41	16	1401	151.6	5.86	124.81	16	1
P84090	Enhancer of rudimentary homolog OS=Homo sapiens OX=9606 GN=ERH PE=1 SV=1	16	1	8	1	104	12.3	5.92	39.97	1	1
Q9UHY7	Enolase-phosphatase E1 OS=Homo sapiens OX=9606 GN=ENOPH1 PE=1 SV=1	12	2	6	2	261	28.9	4.78	18.88	2	1
P42126	Enoyl-CoA delta isomerase 1, mitochondrial OS=Homo sapiens OX=9606 GN=ECI1 PE=1 SV=1	9	2	7	2	302	32.8	8.54	20.71	2	1
O75521	Enoyl-CoA delta isomerase 2 OS=Homo sapiens OX=9606 GN=ECI2 PE=1 SV=4	23	6	12	6	394	43.6	9	37.46	6	1
P30084	Enoyl-CoA hydratase, mitochondrial OS=Homo sapiens OX=9606 GN=ECHS1 PE=1 SV=4	37	8	61	8	290	31.4	8.07	198.89	8	1
P29317	Ephrin type-A receptor 2 OS=Homo sapiens OX=9606 GN=EPHA2 PE=1 SV=2	19	9	25	9	976	108.2	6.23	89.93	9	1
P54753	Ephrin type-B receptor 3 OS=Homo sapiens OX=9606 GN=EPHB3 PE=1 SV=2	2	1	2	1	998	110.3	6.32	7.16	1	1
P54760	Ephrin type-B receptor 4 OS=Homo sapiens OX=9606 GN=EPHB4 PE=1 SV=2	3	2	3	2	987	108.2	6.9	9.02	2	1
O15197	Ephrin type-B receptor 6 OS=Homo sapiens OX=9606 GN=EPHB6 PE=1 SV=4	1	1	1	1	1021	110.6	6.65	1.79	1	1
Q12929	Epidermal growth factor receptor kinase substrate 8 OS=Homo sapiens OX=9606 GN=EPS8 PE=1 SV=1	17	9	22	9	822	91.8	7.5	69.6	9	1
Q9H6S3	Epidermal growth factor receptor kinase substrate 8-like protein 2 OS=Homo sapiens OX=9606 GN=EPS8L2 PE=1 SV=2	17	6	14	6	715	80.6	6.84	52.73	6	1
P00533	Epidermal growth factor receptor OS=Homo sapiens OX=9606 GN=EGFR PE=1 SV=2	15	10	22	10	1210	134.2	6.68	82.55	10	1
P42566	Epidermal growth factor receptor substrate 15 OS=Homo sapiens OX=9606 GN=EPS15 PE=1 SV=2	11	6	11	6	896	98.6	4.64	25.99	6	1
Q9UBC2	Epidermal growth factor receptor substrate 15-like 1 OS=Homo sapiens OX=9606 GN=EPS15L1 PE=1 SV=1	9	6	10	6	864	94.2	5.11	24.37	6	1
Q9NRG7	Epimerase family protein SDR39U1 OS=Homo sapiens OX=9606 GN=SDR39U1 PE=1 SV=3	10	1	1	1	293	31.1	9.04	2.62	1	1
P58107	Epiplakin OS=Homo sapiens OX=9606 GN=EPPK1 PE=1 SV=3	23	20	51	16	5088	555.3	5.62	168.1	20	1
P54852	Epithelial membrane protein 3 OS=Homo sapiens OX=9606 GN=EMP3 PE=1 SV=1	9	1	1	1	163	18.4	7.96	2	1	1
Q7L775	EPM2A-interacting protein 1 OS=Homo sapiens OX=9606 GN=EPM2AIP1 PE=1 SV=1	2	1	2	1	607	70.3	6.11	5.31	1	1
P07099	Epoxide hydrolase 1 OS=Homo sapiens OX=9606 GN=EPHX1 PE=1 SV=1	13	5	14	5	455	52.9	7.25	30.63	5	1
Q9Y6I3	Epsin-1 OS=Homo sapiens OX=9606 GN=EPN1 PE=1 SV=2	4	1	3	1	576	60.3	4.83	8.48	1	1
O95208	Epsin-2 OS=Homo sapiens OX=9606 GN=EPN2 PE=1 SV=3	8	3	6	3	641	68.4	7.52	16.35	3	1
Q99808	Equilibrative nucleoside transporter 1 OS=Homo sapiens OX=9606 GN=SLC29A1 PE=1 SV=3	2	1	2	1	456	50.2	8.29	5.47	1	1
Q8N766	ER membrane protein complex subunit 1 OS=Homo sapiens OX=9606 GN=EMC1 PE=1 SV=1	9	5	11	5	993	111.7	7.66	31.62	5	1
Q15006	ER membrane protein complex subunit 2 OS=Homo sapiens OX=9606 GN=EMC2 PE=1 SV=1	18	4	7	4	297	34.8	6.57	19.76	4	1
Q9P0I2	ER membrane protein complex subunit 3 OS=Homo sapiens OX=9606 GN=EMC3 PE=1 SV=3	19	3	9	3	261	29.9	6.81	25.57	3	1
Q9BV81	ER membrane protein complex subunit 6 OS=Homo sapiens OX=9606 GN=EMC6 PE=1 SV=1	20	2	5	2	110	12	10.07	10.28	2	1
O43402	ER membrane protein complex subunit 8 OS=Homo sapiens OX=9606 GN=EMC8 PE=1 SV=1	4	1	2	1	210	23.8	6.4	4	1	1
Q9Y3B6	ER membrane protein complex subunit 9 OS=Homo sapiens OX=9606 GN=EMC9 PE=1 SV=3	6	1	3	1	208	23	5.91	6.6	1	1
Q96RT1	Erbin OS=Homo sapiens OX=9606 GN=ERBIN PE=1 SV=2	1	1	1	1	1412	158.2	5.5	3.06	1	1
O15083	ERC protein 2 OS=Homo sapiens OX=9606 GN=ERC2 PE=1 SV=3	2	2	5	2	957	110.5	6.99	10.97	2	1
O75477	Erlin-1 OS=Homo sapiens OX=9606 GN=ERLIN1 PE=1 SV=2	11	3	12	1	348	39.1	7.87	37.91	3	1
O94905	Erlin-2 OS=Homo sapiens OX=9606 GN=ERLIN2 PE=1 SV=1	31	8	25	6	339	37.8	5.62	73.91	8	1
Q96HE7	ERO1-like protein alpha OS=Homo sapiens OX=9606 GN=ERO1A PE=1 SV=2	40	12	43	12	468	54.4	5.68	137.66	12	1
Q9H501	ESF1 homolog OS=Homo sapiens OX=9606 GN=ESF1 PE=1 SV=1	4	3	7	3	851	98.7	5.11	17.94	3	1
Q8WZ82	Esterase OVCA2 OS=Homo sapiens OX=9606 GN=OVCA2 PE=1 SV=1	12	2	2	2	227	24.4	6.89	2.31	2	1
Q8NBQ5	Estradiol 17-beta-dehydrogenase 11 OS=Homo sapiens OX=9606 GN=HSD17B11 PE=1 SV=3	5	1	1	1	300	32.9	9.07	3.94	1	1
Q99447	Ethanolamine-phosphate cytidylyltransferase OS=Homo sapiens OX=9606 GN=PCYT2 PE=1 SV=1	7	2	2	2	389	43.8	6.92	4.94	2	1
Q9NTX5	Ethylmalonyl-CoA decarboxylase OS=Homo sapiens OX=9606 GN=ECHDC1 PE=1 SV=2	16	3	7	3	307	33.7	8.21	24.2	3	1
O14681	Etoposide-induced protein 2.4 homolog OS=Homo sapiens OX=9606 GN=EI24 PE=1 SV=4	2	1	2	1	340	38.9	9.72	1.9	1	1
P60842	Eukaryotic initiation factor 4A-I OS=Homo sapiens OX=9606 GN=EIF4A1 PE=1 SV=1	51	19	101	12	406	46.1	5.48	331.85	19	1
Q14240	Eukaryotic initiation factor 4A-II OS=Homo sapiens OX=9606 GN=EIF4A2 PE=1 SV=2	28	10	45	3	407	46.4	5.48	116.79	10	1
P38919	Eukaryotic initiation factor 4A-III OS=Homo sapiens OX=9606 GN=EIF4A3 PE=1 SV=4	46	15	44	13	411	46.8	6.73	100.35	15	1
P15170	Eukaryotic peptide chain release factor GTP-binding subunit ERF3A OS=Homo sapiens OX=9606 GN=GSPT1 PE=1 SV=1	18	6	26	6	499	55.7	5.62	92.42	6	1
Q8IYD1	Eukaryotic peptide chain release factor GTP-binding subunit ERF3B OS=Homo sapiens OX=9606 GN=GSPT2 PE=1 SV=2	4	3	13	3	628	68.8	5.43	37.87	3	1
P62495	Eukaryotic peptide chain release factor subunit 1 OS=Homo sapiens OX=9606 GN=ETF1 PE=1 SV=3	18	6	22	6	437	49	5.71	55.49	6	1
O43324	Eukaryotic translation elongation factor 1 epsilon-1 OS=Homo sapiens OX=9606 GN=EEF1E1 PE=1 SV=1	12	2	6	2	174	19.8	8.54	17.97	2	1
P41567	Eukaryotic translation initiation factor 1 OS=Homo sapiens OX=9606 GN=EIF1 PE=1 SV=1	50	4	11	4	113	12.7	7.44	38.19	4	1
P47813	Eukaryotic translation initiation factor 1A, X-chromosomal OS=Homo sapiens OX=9606 GN=EIF1AX PE=1 SV=2	23	4	9	1	144	16.5	5.24	17.71	4	1
O14602	Eukaryotic translation initiation factor 1A, Y-chromosomal OS=Homo sapiens OX=9606 GN=EIF1AY PE=1 SV=4	23	4	10	1	144	16.4	5.24	19.23	4	1
O60739	Eukaryotic translation initiation factor 1b OS=Homo sapiens OX=9606 GN=EIF1B PE=1 SV=2	50	4	11	4	113	12.8	7.37	38.19	4	1
P05198	Eukaryotic translation initiation factor 2 subunit 1 OS=Homo sapiens OX=9606 GN=EIF2S1 PE=1 SV=3	34	10	56	10	315	36.1	5.08	150.82	10	1
P20042	Eukaryotic translation initiation factor 2 subunit 2 OS=Homo sapiens OX=9606 GN=EIF2S2 PE=1 SV=2	33	12	48	12	333	38.4	5.8	126.67	12	1
P41091	Eukaryotic translation initiation factor 2 subunit 3 OS=Homo sapiens OX=9606 GN=EIF2S3 PE=1 SV=3	38	12	35	12	472	51.1	8.4	112.25	12	1
Q2VIR3	Eukaryotic translation initiation factor 2 subunit 3B OS=Homo sapiens OX=9606 GN=EIF2S3B PE=2 SV=2	31	10	26	10	472	51.2	8.4	77.26	10	1
Q9BY44	Eukaryotic translation initiation factor 2A OS=Homo sapiens OX=9606 GN=EIF2A PE=1 SV=3	14	6	13	6	585	64.9	8.87	28.31	6	1
P41214	Eukaryotic translation initiation factor 2D OS=Homo sapiens OX=9606 GN=EIF2D PE=1 SV=3	9	2	4	2	584	64.7	7.65	11.29	2	1
Q14152	Eukaryotic translation initiation factor 3 subunit A OS=Homo sapiens OX=9606 GN=EIF3A PE=1 SV=1	19	21	115	21	1382	166.5	6.79	341.94	21	1
P55884	Eukaryotic translation initiation factor 3 subunit B OS=Homo sapiens OX=9606 GN=EIF3B PE=1 SV=3	30	16	39	16	814	92.4	5	105.6	16	1
Q99613	Eukaryotic translation initiation factor 3 subunit C OS=Homo sapiens OX=9606 GN=EIF3C PE=1 SV=1	16	12	31	12	913	105.3	5.68	91.32	12	1
B5ME19	Eukaryotic translation initiation factor 3 subunit C-like protein OS=Homo sapiens OX=9606 GN=EIF3CL PE=1 SV=1	16	12	31	12	914	105.4	5.64	91.32	12	1
O15371	Eukaryotic translation initiation factor 3 subunit D OS=Homo sapiens OX=9606 GN=EIF3D PE=1 SV=1	38	12	50	12	548	63.9	6.05	180.75	12	1
P60228	Eukaryotic translation initiation factor 3 subunit E OS=Homo sapiens OX=9606 GN=EIF3E PE=1 SV=1	28	10	45	10	445	52.2	6.04	109.73	10	1
O00303	Eukaryotic translation initiation factor 3 subunit F OS=Homo sapiens OX=9606 GN=EIF3F PE=1 SV=1	16	5	10	5	357	37.5	5.45	17.41	5	1
O75821	Eukaryotic translation initiation factor 3 subunit G OS=Homo sapiens OX=9606 GN=EIF3G PE=1 SV=2	31	8	27	8	320	35.6	6.13	104.33	8	1
O15372	Eukaryotic translation initiation factor 3 subunit H OS=Homo sapiens OX=9606 GN=EIF3H PE=1 SV=1	16	5	14	5	352	39.9	6.54	42.28	5	1
Q13347	Eukaryotic translation initiation factor 3 subunit I OS=Homo sapiens OX=9606 GN=EIF3I PE=1 SV=1	45	11	30	11	325	36.5	5.64	69.7	11	1
O75822	Eukaryotic translation initiation factor 3 subunit J OS=Homo sapiens OX=9606 GN=EIF3J PE=1 SV=2	21	5	18	5	258	29	4.83	42.96	5	1
Q9UBQ5	Eukaryotic translation initiation factor 3 subunit K OS=Homo sapiens OX=9606 GN=EIF3K PE=1 SV=1	24	4	14	4	218	25	4.93	39.61	4	1
Q9Y262	Eukaryotic translation initiation factor 3 subunit L OS=Homo sapiens OX=9606 GN=EIF3L PE=1 SV=1	27	11	46	11	564	66.7	6.34	163.43	11	1
Q7L2H7	Eukaryotic translation initiation factor 3 subunit M OS=Homo sapiens OX=9606 GN=EIF3M PE=1 SV=1	16	6	18	6	374	42.5	5.63	42.87	6	1
Q04637	Eukaryotic translation initiation factor 4 gamma 1 OS=Homo sapiens OX=9606 GN=EIF4G1 PE=1 SV=4	24	21	66	18	1599	175.4	5.33	191.53	21	1
P78344	Eukaryotic translation initiation factor 4 gamma 2 OS=Homo sapiens OX=9606 GN=EIF4G2 PE=1 SV=1	21	14	42	14	907	102.3	7.14	110.54	14	1
O43432	Eukaryotic translation initiation factor 4 gamma 3 OS=Homo sapiens OX=9606 GN=EIF4G3 PE=1 SV=2	3	4	9	1	1585	176.5	5.38	16.86	4	1
P23588	Eukaryotic translation initiation factor 4B OS=Homo sapiens OX=9606 GN=EIF4B PE=1 SV=2	19	9	26	9	611	69.1	5.73	79.9	9	1
P06730	Eukaryotic translation initiation factor 4E OS=Homo sapiens OX=9606 GN=EIF4E PE=1 SV=2	14	3	9	3	217	25.1	6.15	22.4	3	1
Q13541	Eukaryotic translation initiation factor 4E-binding protein 1 OS=Homo sapiens OX=9606 GN=EIF4EBP1 PE=1 SV=3	54	3	8	3	118	12.6	5.48	21.09	3	1
Q13542	Eukaryotic translation initiation factor 4E-binding protein 2 OS=Homo sapiens OX=9606 GN=EIF4EBP2 PE=1 SV=1	50	2	4	2	120	12.9	6.67	26.44	2	1
Q15056	Eukaryotic translation initiation factor 4H OS=Homo sapiens OX=9606 GN=EIF4H PE=1 SV=5	28	4	20	4	248	27.4	7.23	69.17	4	1
P55010	Eukaryotic translation initiation factor 5 OS=Homo sapiens OX=9606 GN=EIF5 PE=1 SV=2	13	5	18	5	431	49.2	5.58	42.13	5	1
P63241	Eukaryotic translation initiation factor 5A-1 OS=Homo sapiens OX=9606 GN=EIF5A PE=1 SV=2	56	10	39	10	154	16.8	5.24	105.63	10	1
Q6IS14	Eukaryotic translation initiation factor 5A-1-like OS=Homo sapiens OX=9606 GN=EIF5AL1 PE=2 SV=2	32	5	18	5	154	16.8	5	44.67	5	1
Q9GZV4	Eukaryotic translation initiation factor 5A-2 OS=Homo sapiens OX=9606 GN=EIF5A2 PE=1 SV=3	29	5	19	5	153	16.8	5.58	42.91	5	1
O60841	Eukaryotic translation initiation factor 5B OS=Homo sapiens OX=9606 GN=EIF5B PE=1 SV=4	13	9	25	9	1220	138.7	5.49	79.7	9	1
P56537	Eukaryotic translation initiation factor 6 OS=Homo sapiens OX=9606 GN=EIF6 PE=1 SV=1	57	8	60	8	245	26.6	4.68	238.55	8	1
Q9BQ95	Evolutionarily conserved signaling intermediate in Toll pathway, mitochondrial OS=Homo sapiens OX=9606 GN=ECSIT PE=1 SV=1	6	1	2	1	431	49.1	6.29	8.29	1	1
P43003	Excitatory amino acid transporter 1 OS=Homo sapiens OX=9606 GN=SLC1A3 PE=1 SV=1	2	1	4	1	542	59.5	8.41	11.15	1	1
Q9NV70	Exocyst complex component 1 OS=Homo sapiens OX=9606 GN=EXOC1 PE=1 SV=4	4	2	4	2	894	101.9	6.61	10.4	2	1
Q96KP1	Exocyst complex component 2 OS=Homo sapiens OX=9606 GN=EXOC2 PE=1 SV=1	2	2	4	2	924	104	6.9	11.08	2	1
O60645	Exocyst complex component 3 OS=Homo sapiens OX=9606 GN=EXOC3 PE=1 SV=3	3	1	3	1	745	85.5	6.29	7.9	1	1
Q96A65	Exocyst complex component 4 OS=Homo sapiens OX=9606 GN=EXOC4 PE=1 SV=1	5	3	5	3	974	110.4	6.49	15.77	3	1
O00471	Exocyst complex component 5 OS=Homo sapiens OX=9606 GN=EXOC5 PE=1 SV=1	2	1	3	1	708	81.8	6.71	8.82	1	1
Q9Y2D4	Exocyst complex component 6B OS=Homo sapiens OX=9606 GN=EXOC6B PE=1 SV=3	7	4	4	4	811	94.1	6.46	8.88	4	1
Q9UPT5	Exocyst complex component 7 OS=Homo sapiens OX=9606 GN=EXOC7 PE=1 SV=3	2	1	1	1	735	83.3	6.79	3.43	1	1
Q8IYI6	Exocyst complex component 8 OS=Homo sapiens OX=9606 GN=EXOC8 PE=1 SV=2	5	1	3	1	725	81.7	5.49	16.19	1	1
Q9NVH0	Exonuclease 3'-5' domain-containing protein 2 OS=Homo sapiens OX=9606 GN=EXD2 PE=1 SV=2	2	1	2	1	621	70.3	8.32	4.54	1	1
Q86TP1	Exopolyphosphatase PRUNE1 OS=Homo sapiens OX=9606 GN=PRUNE1 PE=1 SV=2	3	1	3	1	453	50.2	5.5	9.87	1	1
Q9Y3B2	Exosome complex component CSL4 OS=Homo sapiens OX=9606 GN=EXOSC1 PE=1 SV=1	8	1	3	1	195	21.4	8.24	6.81	1	1
Q5RKV6	Exosome complex component MTR3 OS=Homo sapiens OX=9606 GN=EXOSC6 PE=1 SV=1	11	2	11	2	272	28.2	6.28	39.01	2	1
Q13868	Exosome complex component RRP4 OS=Homo sapiens OX=9606 GN=EXOSC2 PE=1 SV=2	22	4	8	4	293	32.8	7.5	16.45	4	1
Q9NQT5	Exosome complex component RRP40 OS=Homo sapiens OX=9606 GN=EXOSC3 PE=1 SV=3	18	3	10	3	275	29.6	8.1	33.2	3	1
Q15024	Exosome complex component RRP42 OS=Homo sapiens OX=9606 GN=EXOSC7 PE=1 SV=3	18	3	16	3	291	31.8	5.19	55.5	3	1
Q96B26	Exosome complex component RRP43 OS=Homo sapiens OX=9606 GN=EXOSC8 PE=1 SV=1	42	6	15	6	276	30	5.3	51.88	6	1
Q06265	Exosome complex component RRP45 OS=Homo sapiens OX=9606 GN=EXOSC9 PE=1 SV=3	18	6	12	6	439	48.9	5.29	29.55	6	1
Q9NQT4	Exosome complex component RRP46 OS=Homo sapiens OX=9606 GN=EXOSC5 PE=1 SV=1	15	2	6	2	235	25.2	7.59	20.47	2	1
Q9Y2L1	Exosome complex exonuclease RRP44 OS=Homo sapiens OX=9606 GN=DIS3 PE=1 SV=2	12	6	14	6	958	108.9	7.14	45.08	6	1
Q01780	Exosome component 10 OS=Homo sapiens OX=9606 GN=EXOSC10 PE=1 SV=2	11	6	24	6	885	100.8	8.46	79.53	6	1
P42285	Exosome RNA helicase MTR4 OS=Homo sapiens OX=9606 GN=MTREX PE=1 SV=3	9	5	15	5	1042	117.7	6.52	36.69	5	1
O14980	Exportin-1 OS=Homo sapiens OX=9606 GN=XPO1 PE=1 SV=1	20	14	76	14	1071	123.3	6.06	240.77	14	1
P55060	Exportin-2 OS=Homo sapiens OX=9606 GN=CSE1L PE=1 SV=3	38	30	182	30	971	110.3	5.77	576.71	30	1
Q9HAV4	Exportin-5 OS=Homo sapiens OX=9606 GN=XPO5 PE=1 SV=1	16	12	47	12	1204	136.2	5.8	139.81	12	1
Q96QU8	Exportin-6 OS=Homo sapiens OX=9606 GN=XPO6 PE=1 SV=1	1	1	2	1	1125	128.8	6.35	4.17	1	1
Q9UIA9	Exportin-7 OS=Homo sapiens OX=9606 GN=XPO7 PE=1 SV=3	12	8	31	8	1087	123.8	6.32	102.21	8	1
O43592	Exportin-T OS=Homo sapiens OX=9606 GN=XPOT PE=1 SV=2	20	14	45	14	962	109.9	5.39	122.41	14	1
Q9BSJ8	Extended synaptotagmin-1 OS=Homo sapiens OX=9606 GN=ESYT1 PE=1 SV=1	26	19	84	19	1104	122.8	5.83	260.49	19	1
A0FGR8	Extended synaptotagmin-2 OS=Homo sapiens OX=9606 GN=ESYT2 PE=1 SV=1	10	7	15	7	921	102.3	9.26	46.46	7	1
P15311	Ezrin OS=Homo sapiens OX=9606 GN=EZR PE=1 SV=4	37	20	133	11	586	69.4	6.27	398.65	20	1
Q9Y5B9	FACT complex subunit SPT16 OS=Homo sapiens OX=9606 GN=SUPT16H PE=1 SV=1	25	24	97	24	1047	119.8	5.66	274.05	24	1
Q08945	FACT complex subunit SSRP1 OS=Homo sapiens OX=9606 GN=SSRP1 PE=1 SV=1	29	16	84	16	709	81	6.87	257.49	16	1
P52907	F-actin-capping protein subunit alpha-1 OS=Homo sapiens OX=9606 GN=CAPZA1 PE=1 SV=3	56	9	53	8	286	32.9	5.69	193.26	9	1
P47755	F-actin-capping protein subunit alpha-2 OS=Homo sapiens OX=9606 GN=CAPZA2 PE=1 SV=3	52	9	30	8	286	32.9	5.85	95.87	9	1
P47756	F-actin-capping protein subunit beta OS=Homo sapiens OX=9606 GN=CAPZB PE=1 SV=5	37	9	30	9	272	30.6	6	86.08	9	1
Q8NFF5	FAD synthase OS=Homo sapiens OX=9606 GN=FLAD1 PE=1 SV=1	7	2	8	2	587	65.2	6.93	26.08	2	1
Q96CU9	FAD-dependent oxidoreductase domain-containing protein 1 OS=Homo sapiens OX=9606 GN=FOXRED1 PE=1 SV=2	11	3	6	3	486	53.8	7.78	18.52	3	1
P55789	FAD-linked sulfhydryl oxidase ALR OS=Homo sapiens OX=9606 GN=GFER PE=1 SV=2	18	2	2	2	205	23.4	7.62	5.71	2	1
Q9BXW9	Fanconi anemia group D2 protein OS=Homo sapiens OX=9606 GN=FANCD2 PE=1 SV=2	4	3	3	3	1451	164	5.88	7.02	3	1
Q9HB96	Fanconi anemia group E protein OS=Homo sapiens OX=9606 GN=FANCE PE=1 SV=1	2	1	2	1	536	58.7	5.24	3.62	1	1
Q9NVI1	Fanconi anemia group I protein OS=Homo sapiens OX=9606 GN=FANCI PE=1 SV=4	4	4	6	4	1328	149.2	6.74	19.28	4	1
Q96AE4	Far upstream element-binding protein 1 OS=Homo sapiens OX=9606 GN=FUBP1 PE=1 SV=3	34	16	62	15	644	67.5	7.61	210.01	16	1
Q92945	Far upstream element-binding protein 2 OS=Homo sapiens OX=9606 GN=KHSRP PE=1 SV=4	39	20	80	19	711	73.1	7.3	230.58	20	1
Q96I24	Far upstream element-binding protein 3 OS=Homo sapiens OX=9606 GN=FUBP3 PE=1 SV=2	26	8	17	8	572	61.6	8.38	60.69	8	1
P14324	Farnesyl pyrophosphate synthase OS=Homo sapiens OX=9606 GN=FDPS PE=1 SV=4	4	1	4	1	419	48.2	6.15	12.47	1	1
Q13158	FAS-associated death domain protein OS=Homo sapiens OX=9606 GN=FADD PE=1 SV=1	9	1	4	1	208	23.3	5.69	11.54	1	1
Q9UNN5	FAS-associated factor 1 OS=Homo sapiens OX=9606 GN=FAF1 PE=1 SV=2	2	1	1	1	650	73.9	4.88	2.3	1	1
Q96CS3	FAS-associated factor 2 OS=Homo sapiens OX=9606 GN=FAF2 PE=1 SV=2	18	5	16	5	445	52.6	5.62	41.49	5	1
Q8TES7	Fas-binding factor 1 OS=Homo sapiens OX=9606 GN=FBF1 PE=1 SV=2	1	1	1	1	1133	125.4	7.08	0	1	1
Q16658	Fascin OS=Homo sapiens OX=9606 GN=FSCN1 PE=1 SV=3	37	12	42	12	493	54.5	7.24	122.27	12	1
Q53R41	FAST kinase domain-containing protein 1, mitochondrial OS=Homo sapiens OX=9606 GN=FASTKD1 PE=1 SV=1	2	1	1	1	847	97.3	7.74	2.23	1	1
Q9NYY8	FAST kinase domain-containing protein 2, mitochondrial OS=Homo sapiens OX=9606 GN=FASTKD2 PE=1 SV=1	11	5	10	5	710	81.4	8.05	29.53	5	1
Q969Z0	FAST kinase domain-containing protein 4 OS=Homo sapiens OX=9606 GN=TBRG4 PE=1 SV=1	8	3	14	3	631	70.7	7.42	42.81	3	1
Q7L8L6	FAST kinase domain-containing protein 5, mitochondrial OS=Homo sapiens OX=9606 GN=FASTKD5 PE=1 SV=1	4	2	4	2	764	86.5	8.13	12.5	2	1
O95573	Fatty acid CoA ligase Acsl3 OS=Homo sapiens OX=9606 GN=ACSL3 PE=1 SV=3	29	16	61	15	720	80.4	8.38	193.18	16	1
Q9Y5Q0	Fatty acid desaturase 3 OS=Homo sapiens OX=9606 GN=FADS3 PE=1 SV=1	7	1	2	1	445	51.1	7.77	7.65	1	1
P49327	Fatty acid synthase OS=Homo sapiens OX=9606 GN=FASN PE=1 SV=3	31	57	260	57	2511	273.3	6.44	798.69	57	1
Q01469	Fatty acid-binding protein 5 OS=Homo sapiens OX=9606 GN=FABP5 PE=1 SV=3	22	2	3	2	135	15.2	7.01	8.26	2	1
Q8WVX9	Fatty acyl-CoA reductase 1 OS=Homo sapiens OX=9606 GN=FAR1 PE=1 SV=1	2	1	1	1	515	59.3	9.17	2.03	1	1
P62861	FAU ubiquitin-like and ribosomal protein S30 OS=Homo sapiens OX=9606 GN=FAU PE=1 SV=2	8	1	5	1	133	14.4	10.17	13.11	1	1
Q9UK22	F-box only protein 2 OS=Homo sapiens OX=9606 GN=FBXO2 PE=1 SV=2	13	3	8	3	296	33.3	4.37	23.69	3	1
Q8NEZ5	F-box only protein 22 OS=Homo sapiens OX=9606 GN=FBXO22 PE=1 SV=1	6	1	1	1	403	44.5	7.03	4.32	1	1
Q8TB52	F-box only protein 30 OS=Homo sapiens OX=9606 GN=FBXO30 PE=1 SV=3	2	1	1	1	745	82.3	5.4	2.16	1	1
Q9Y3I1	F-box only protein 7 OS=Homo sapiens OX=9606 GN=FBXO7 PE=1 SV=1	9	3	6	3	522	58.5	6.55	16.63	3	1
Q96ME1	F-box/LRR-repeat protein 18 OS=Homo sapiens OX=9606 GN=FBXL18 PE=1 SV=2	1	1	3	1	805	88.3	8.32	6.53	1	1
Q9BZK7	F-box-like/WD repeat-containing protein TBL1XR1 OS=Homo sapiens OX=9606 GN=TBL1XR1 PE=1 SV=1	4	1	2	1	514	55.6	5.55	3.34	1	1
O94887	FERM, ARHGEF and pleckstrin domain-containing protein 2 OS=Homo sapiens OX=9606 GN=FARP2 PE=1 SV=3	3	1	1	1	1054	119.8	8.79	2.79	1	1
Q96AC1	Fermitin family homolog 2 OS=Homo sapiens OX=9606 GN=FERMT2 PE=1 SV=1	28	10	39	10	680	77.8	6.7	143.01	10	1
P22830	Ferrochelatase, mitochondrial OS=Homo sapiens OX=9606 GN=FECH PE=1 SV=2	6	2	4	2	423	47.8	8.73	9.82	2	1
Q9BRQ8	Ferroptosis suppressor protein 1 OS=Homo sapiens OX=9606 GN=AIFM2 PE=1 SV=1	7	2	3	2	373	40.5	9.11	7.99	2	1
Q9Y613	FH1/FH2 domain-containing protein 1 OS=Homo sapiens OX=9606 GN=FHOD1 PE=1 SV=3	26	16	51	16	1164	126.5	6.39	173.47	16	1
P09038	Fibroblast growth factor 2 OS=Homo sapiens OX=9606 GN=FGF2 PE=1 SV=3	4	1	3	1	288	30.8	11.18	5.96	1	1
P02751	Fibronectin OS=Homo sapiens OX=9606 GN=FN1 PE=1 SV=5	6	9	14	9	2477	272.2	5.5	45.3	9	1
Q9BTV5	Fibronectin type III and SPRY domain-containing protein 1 OS=Homo sapiens OX=9606 GN=FSD1 PE=1 SV=1	13	4	11	4	496	55.8	6.99	35.24	4	1
Q53EP0	Fibronectin type III domain-containing protein 3B OS=Homo sapiens OX=9606 GN=FNDC3B PE=1 SV=2	2	1	2	1	1204	132.8	5.95	6.88	1	1
Q9Y2H6	Fibronectin type-III domain-containing protein 3A OS=Homo sapiens OX=9606 GN=FNDC3A PE=1 SV=4	2	1	1	1	1198	131.8	6.71	3.06	1	1
P21333	Filamin-A OS=Homo sapiens OX=9606 GN=FLNA PE=1 SV=4	55	100	837	89	2647	280.6	6.06	3071.11	100	1
O75369	Filamin-B OS=Homo sapiens OX=9606 GN=FLNB PE=1 SV=2	62	102	526	93	2602	278	5.73	1866.69	102	1
Q8WUP2	Filamin-binding LIM protein 1 OS=Homo sapiens OX=9606 GN=FBLIM1 PE=1 SV=2	17	4	10	4	373	40.6	6.02	31.63	4	1
Q14315	Filamin-C OS=Homo sapiens OX=9606 GN=FLNC PE=1 SV=3	49	87	457	76	2725	290.8	5.97	1518.03	87	1
Q5T1M5	FK506-binding protein 15 OS=Homo sapiens OX=9606 GN=FKBP15 PE=1 SV=2	4	2	4	2	1219	133.5	5.2	11.53	2	1
P39748	Flap endonuclease 1 OS=Homo sapiens OX=9606 GN=FEN1 PE=1 SV=1	34	7	39	7	380	42.6	8.62	145.59	7	1
Q17RS7	Flap endonuclease GEN homolog 1 OS=Homo sapiens OX=9606 GN=GEN1 PE=1 SV=2	3	1	1	1	908	102.8	7.81	0	1	1
P30043	Flavin reductase (NADPH) OS=Homo sapiens OX=9606 GN=BLVRB PE=1 SV=3	40	5	21	5	206	22.1	7.65	48.68	5	1
O75955	Flotillin-1 OS=Homo sapiens OX=9606 GN=FLOT1 PE=1 SV=3	22	7	16	7	427	47.3	7.49	41.37	7	1
Q14254	Flotillin-2 OS=Homo sapiens OX=9606 GN=FLOT2 PE=1 SV=2	15	5	16	5	428	47	5.25	45.16	5	1
Q96CP2	FLYWCH family member 2 OS=Homo sapiens OX=9606 GN=FLYWCH2 PE=1 SV=1	46	3	5	3	140	14.6	8.46	17.63	3	1
Q7Z417	FMR1-interacting protein NUFIP2 OS=Homo sapiens OX=9606 GN=NUFIP2 PE=1 SV=1	8	3	10	3	695	76.1	8.7	29.27	3	1
Q5VW36	Focadhesin OS=Homo sapiens OX=9606 GN=FOCAD PE=1 SV=2	1	1	6	1	1801	199.9	6.62	16.19	1	1
Q05397	Focal adhesion kinase 1 OS=Homo sapiens OX=9606 GN=PTK2 PE=1 SV=2	4	4	7	4	1052	119.2	6.62	18.6	4	1
Q8NFG4	Folliculin OS=Homo sapiens OX=9606 GN=FLCN PE=1 SV=1	2	1	3	1	579	64.4	6.23	6.78	1	1
Q05932	Folylpolyglutamate synthase, mitochondrial OS=Homo sapiens OX=9606 GN=FPGS PE=1 SV=3	3	1	1	1	587	64.6	7.94	0	1	1
P85037	Forkhead box protein K1 OS=Homo sapiens OX=9606 GN=FOXK1 PE=1 SV=1	1	1	1	1	733	75.4	9.32	0	1	1
Q96RU3	Formin-binding protein 1 OS=Homo sapiens OX=9606 GN=FNBP1 PE=1 SV=2	1	1	1	1	617	71.3	5.72	0	1	1
Q96PY5	Formin-like protein 2 OS=Homo sapiens OX=9606 GN=FMNL2 PE=1 SV=3	5	4	6	4	1086	123.2	7.4	14.95	4	1
Q8IVF7	Formin-like protein 3 OS=Homo sapiens OX=9606 GN=FMNL3 PE=1 SV=3	2	2	4	2	1028	117.1	6.65	9.39	2	1
Q13642	Four and a half LIM domains protein 1 OS=Homo sapiens OX=9606 GN=FHL1 PE=1 SV=4	24	5	22	5	323	36.2	8.97	70.43	5	1
Q14192	Four and a half LIM domains protein 2 OS=Homo sapiens OX=9606 GN=FHL2 PE=1 SV=3	39	7	38	7	279	32.2	7.55	131.54	7	1
Q13643	Four and a half LIM domains protein 3 OS=Homo sapiens OX=9606 GN=FHL3 PE=1 SV=4	10	2	8	2	280	31.2	6.2	14.4	2	1
Q06787	Fragile X messenger ribonucleoprotein 1 OS=Homo sapiens OX=9606 GN=FMR1 PE=1 SV=1	6	3	10	1	632	71.1	7.42	28.28	3	1
Q16595	Frataxin, mitochondrial OS=Homo sapiens OX=9606 GN=FXN PE=1 SV=2	6	1	1	1	210	23.1	8.69	1.82	1	1
Q9H479	Fructosamine-3-kinase OS=Homo sapiens OX=9606 GN=FN3K PE=1 SV=1	9	2	4	2	309	35.1	7.55	10.71	2	1
Q9NQ88	Fructose-2,6-bisphosphatase TIGAR OS=Homo sapiens OX=9606 GN=TIGAR PE=1 SV=1	28	5	20	5	270	30	7.69	59.47	5	1
P04075	Fructose-bisphosphate aldolase A OS=Homo sapiens OX=9606 GN=ALDOA PE=1 SV=2	68	24	548	19	364	39.4	8.09	2309.94	24	1
P09972	Fructose-bisphosphate aldolase C OS=Homo sapiens OX=9606 GN=ALDOC PE=1 SV=2	39	12	87	7	364	39.4	6.87	340.46	12	1
P07954	Fumarate hydratase, mitochondrial OS=Homo sapiens OX=9606 GN=FH PE=1 SV=3	37	10	46	10	510	54.6	8.76	174.08	10	1
P16930	Fumarylacetoacetase OS=Homo sapiens OX=9606 GN=FAH PE=1 SV=2	3	1	1	1	419	46.3	6.95	1.96	1	1
Q96GK7	Fumarylacetoacetate hydrolase domain-containing protein 2A OS=Homo sapiens OX=9606 GN=FAHD2A PE=1 SV=1	5	1	6	1	314	34.6	8.24	16.4	1	1
Q6P2I3	Fumarylacetoacetate hydrolase domain-containing protein 2B OS=Homo sapiens OX=9606 GN=FAHD2B PE=1 SV=1	5	1	6	1	314	34.6	7.75	16.4	1	1
P14635	G2/mitotic-specific cyclin-B1 OS=Homo sapiens OX=9606 GN=CCNB1 PE=1 SV=1	11	2	6	2	433	48.3	7.47	21.99	2	1
Q06546	GA-binding protein alpha chain OS=Homo sapiens OX=9606 GN=GABPA PE=1 SV=1	5	1	1	1	454	51.3	4.97	3.96	1	1
P51570	Galactokinase OS=Homo sapiens OX=9606 GN=GALK1 PE=1 SV=1	16	6	16	6	392	42.2	6.46	47.16	6	1
Q96C23	Galactose mutarotase OS=Homo sapiens OX=9606 GN=GALM PE=1 SV=1	4	1	1	1	342	37.7	6.65	2.95	1	1
O94766	Galactosylgalactosylxylosylprotein 3-beta-glucuronosyltransferase 3 OS=Homo sapiens OX=9606 GN=B3GAT3 PE=1 SV=2	8	1	3	1	335	37.1	8.27	10.45	1	1
P09382	Galectin-1 OS=Homo sapiens OX=9606 GN=LGALS1 PE=1 SV=2	78	8	121	8	135	14.7	5.5	405.83	8	1
P17931	Galectin-3 OS=Homo sapiens OX=9606 GN=LGALS3 PE=1 SV=5	5	1	1	1	250	26.1	8.56	2.36	1	1
Q08380	Galectin-3-binding protein OS=Homo sapiens OX=9606 GN=LGALS3BP PE=1 SV=1	12	4	11	4	585	65.3	5.27	37.38	4	1
O00214	Galectin-8 OS=Homo sapiens OX=9606 GN=LGALS8 PE=1 SV=4	3	1	1	1	317	35.8	8.25	0	1	1
Q3ZCW2	Galectin-related protein OS=Homo sapiens OX=9606 GN=LGALSL PE=1 SV=2	11	1	1	1	172	19	5.35	2.05	1	1
Q9UEY8	Gamma-adducin OS=Homo sapiens OX=9606 GN=ADD3 PE=1 SV=1	9	4	6	4	706	79.1	6.32	16.33	4	1
P09104	Gamma-enolase OS=Homo sapiens OX=9606 GN=ENO2 PE=1 SV=3	50	14	216	10	434	47.2	5.03	750.12	14	1
Q92820	Gamma-glutamyl hydrolase OS=Homo sapiens OX=9606 GN=GGH PE=1 SV=2	5	1	3	1	318	35.9	7.11	9.16	1	1
O75223	Gamma-glutamylcyclotransferase OS=Homo sapiens OX=9606 GN=GGCT PE=1 SV=1	44	6	17	6	188	21	5.14	47.17	6	1
Q16666	Gamma-interferon-inducible protein 16 OS=Homo sapiens OX=9606 GN=IFI16 PE=1 SV=3	3	2	4	2	785	88.2	9.28	12.57	2	1
Q9NZ42	Gamma-secretase subunit PEN-2 OS=Homo sapiens OX=9606 GN=PSENEN PE=1 SV=1	15	1	1	1	101	12	9.19	2.14	1	1
Q99747	Gamma-soluble NSF attachment protein OS=Homo sapiens OX=9606 GN=NAPG PE=1 SV=1	5	1	1	1	312	34.7	5.41	4.9	1	1
Q9NUQ3	Gamma-taxilin OS=Homo sapiens OX=9606 GN=TXLNG PE=1 SV=2	3	1	5	1	528	60.5	7.52	14.35	1	1
Q9BSJ2	Gamma-tubulin complex component 2 OS=Homo sapiens OX=9606 GN=TUBGCP2 PE=1 SV=2	5	3	9	3	902	102.5	6.84	21.84	3	1
Q96CW5	Gamma-tubulin complex component 3 OS=Homo sapiens OX=9606 GN=TUBGCP3 PE=1 SV=2	1	1	2	1	907	103.5	8.12	5.12	1	1
Q96RT7	Gamma-tubulin complex component 6 OS=Homo sapiens OX=9606 GN=TUBGCP6 PE=1 SV=3	1	1	1	1	1819	200.4	6.32	2.97	1	1
Q8TB36	Ganglioside-induced differentiation-associated protein 1 OS=Homo sapiens OX=9606 GN=GDAP1 PE=1 SV=3	3	1	1	1	358	41.3	8.34	2.3	1	1
P57764	Gasdermin-D OS=Homo sapiens OX=9606 GN=GSDMD PE=1 SV=1	13	4	9	4	484	52.8	5.08	27.2	4	1
O60443	Gasdermin-E OS=Homo sapiens OX=9606 GN=GSDME PE=1 SV=2	10	3	9	3	496	54.5	5.17	27.48	3	1
Q12980	GATOR complex protein NPRL3 OS=Homo sapiens OX=9606 GN=NPRL3 PE=1 SV=1	3	1	2	1	569	63.6	6.98	8.34	1	1
Q9H488	GDP-fucose protein O-fucosyltransferase 1 OS=Homo sapiens OX=9606 GN=POFUT1 PE=1 SV=1	20	5	28	5	388	43.9	8.53	97.63	5	1
Q9Y2G5	GDP-fucose protein O-fucosyltransferase 2 OS=Homo sapiens OX=9606 GN=POFUT2 PE=1 SV=3	6	2	4	2	429	49.9	6.6	10.12	2	1
Q13630	GDP-L-fucose synthase OS=Homo sapiens OX=9606 GN=GFUS PE=1 SV=1	19	4	15	4	321	35.9	6.6	29.42	4	1
O60547	GDP-mannose 4,6 dehydratase OS=Homo sapiens OX=9606 GN=GMDS PE=1 SV=1	3	1	1	1	372	41.9	7.31	2.36	1	1
P06396	Gelsolin OS=Homo sapiens OX=9606 GN=GSN PE=1 SV=1	19	10	32	10	782	85.6	6.28	98.91	10	1
O14893	Gem-associated protein 2 OS=Homo sapiens OX=9606 GN=GEMIN2 PE=1 SV=1	23	3	10	3	280	31.6	5.58	17.45	3	1
P57678	Gem-associated protein 4 OS=Homo sapiens OX=9606 GN=GEMIN4 PE=1 SV=2	8	5	11	5	1058	120	6.04	21.82	5	1
Q8TEQ6	Gem-associated protein 5 OS=Homo sapiens OX=9606 GN=GEMIN5 PE=1 SV=3	10	9	30	9	1508	168.5	6.62	93.7	9	1
P19447	General transcription and DNA repair factor IIH helicase subunit XPB OS=Homo sapiens OX=9606 GN=ERCC3 PE=1 SV=1	2	1	2	1	782	89.2	7.23	1.85	1	1
P18074	General transcription and DNA repair factor IIH helicase subunit XPD OS=Homo sapiens OX=9606 GN=ERCC2 PE=1 SV=1	3	1	3	1	760	86.9	7.15	13.94	1	1
Q12789	General transcription factor 3C polypeptide 1 OS=Homo sapiens OX=9606 GN=GTF3C1 PE=1 SV=4	8	9	18	9	2109	238.7	7.3	53.23	9	1
Q9UKN8	General transcription factor 3C polypeptide 4 OS=Homo sapiens OX=9606 GN=GTF3C4 PE=1 SV=2	7	5	10	5	822	91.9	6.65	26.47	5	1
Q9Y5Q8	General transcription factor 3C polypeptide 5 OS=Homo sapiens OX=9606 GN=GTF3C5 PE=1 SV=2	3	1	3	1	519	59.5	6.9	9.39	1	1
P29083	General transcription factor IIE subunit 1 OS=Homo sapiens OX=9606 GN=GTF2E1 PE=1 SV=2	14	3	7	3	439	49.4	4.82	21.72	3	1
P35269	General transcription factor IIF subunit 1 OS=Homo sapiens OX=9606 GN=GTF2F1 PE=1 SV=2	3	1	1	1	517	58.2	7.49	1.93	1	1
P32780	General transcription factor IIH subunit 1 OS=Homo sapiens OX=9606 GN=GTF2H1 PE=1 SV=1	5	1	3	1	548	62	8.66	15.28	1	1
Q13888	General transcription factor IIH subunit 2 OS=Homo sapiens OX=9606 GN=GTF2H2 PE=1 SV=1	2	1	2	1	395	44.4	6.76	3.95	1	1
Q6P1K8	General transcription factor IIH subunit 2-like protein OS=Homo sapiens OX=9606 GN=GTF2H2C_2 PE=1 SV=1	2	1	2	1	395	44.4	6.6	3.95	1	1
P78347	General transcription factor II-I OS=Homo sapiens OX=9606 GN=GTF2I PE=1 SV=2	32	24	86	24	998	112.3	6.39	253.93	24	1
Q86UP8	General transcription factor II-I repeat domain-containing protein 2A OS=Homo sapiens OX=9606 GN=GTF2IRD2 PE=1 SV=3	1	1	2	1	949	107.1	5.68	4.75	1	1
Q6EKJ0	General transcription factor II-I repeat domain-containing protein 2B OS=Homo sapiens OX=9606 GN=GTF2IRD2B PE=1 SV=1	1	1	2	1	949	107.2	5.85	4.75	1	1
O60763	General vesicular transport factor p115 OS=Homo sapiens OX=9606 GN=USO1 PE=1 SV=2	21	13	39	13	962	107.8	4.91	111.4	13	1
Q92696	Geranylgeranyl transferase type-2 subunit alpha OS=Homo sapiens OX=9606 GN=RABGGTA PE=1 SV=2	10	3	13	3	567	65	5.67	42.23	3	1
P60983	Glia maturation factor beta OS=Homo sapiens OX=9606 GN=GMFB PE=1 SV=2	24	2	11	2	142	16.7	5.29	37.97	2	1
P14136	Glial fibrillary acidic protein OS=Homo sapiens OX=9606 GN=GFAP PE=1 SV=1	2	1	2	1	432	49.9	5.52	4.02	1	1
P48060	Glioma pathogenesis-related protein 1 OS=Homo sapiens OX=9606 GN=GLIPR1 PE=1 SV=3	12	2	3	2	266	30.3	8.48	10.81	2	1
P04150	Glucocorticoid receptor OS=Homo sapiens OX=9606 GN=NR3C1 PE=1 SV=1	2	1	2	1	777	85.6	6.38	6.63	1	1
P46926	Glucosamine-6-phosphate isomerase 1 OS=Homo sapiens OX=9606 GN=GNPDA1 PE=1 SV=1	15	4	13	3	289	32.6	6.92	31.67	4	1
Q8TDQ7	Glucosamine-6-phosphate isomerase 2 OS=Homo sapiens OX=9606 GN=GNPDA2 PE=1 SV=1	9	2	6	1	276	31.1	6.95	17.34	2	1
P11413	Glucose-6-phosphate 1-dehydrogenase OS=Homo sapiens OX=9606 GN=G6PD PE=1 SV=4	43	18	80	18	515	59.2	6.84	220.88	18	1
P06744	Glucose-6-phosphate isomerase OS=Homo sapiens OX=9606 GN=GPI PE=1 SV=4	38	16	107	16	558	63.1	8.32	340.64	16	1
Q3B7J2	Glucose-fructose oxidoreductase domain-containing protein 2 OS=Homo sapiens OX=9606 GN=GFOD2 PE=2 SV=1	6	1	1	1	385	42.2	6.44	2.09	1	1
Q9NWU2	Glucose-induced degradation protein 8 homolog OS=Homo sapiens OX=9606 GN=GID8 PE=1 SV=1	19	3	4	3	228	26.7	4.97	10.8	3	1
P14314	Glucosidase 2 subunit beta OS=Homo sapiens OX=9606 GN=PRKCSH PE=1 SV=2	40	15	90	15	528	59.4	4.41	309.68	15	1
P00367	Glutamate dehydrogenase 1, mitochondrial OS=Homo sapiens OX=9606 GN=GLUD1 PE=1 SV=2	38	16	62	16	558	61.4	7.8	185.69	16	1
P49448	Glutamate dehydrogenase 2, mitochondrial OS=Homo sapiens OX=9606 GN=GLUD2 PE=1 SV=2	20	9	35	9	558	61.4	8.46	100.43	9	1
Q13224	Glutamate receptor ionotropic, NMDA 2B OS=Homo sapiens OX=9606 GN=GRIN2B PE=1 SV=3	1	1	1	1	1484	166.3	6.93	0	1	1
P48506	Glutamate--cysteine ligase catalytic subunit OS=Homo sapiens OX=9606 GN=GCLC PE=1 SV=2	12	6	11	6	637	72.7	6.09	33.46	6	1
P48507	Glutamate--cysteine ligase regulatory subunit OS=Homo sapiens OX=9606 GN=GCLM PE=1 SV=1	11	2	5	2	274	30.7	6.02	16.07	2	1
Q9BQ67	Glutamate-rich WD repeat-containing protein 1 OS=Homo sapiens OX=9606 GN=GRWD1 PE=1 SV=1	23	5	13	5	446	49.4	4.92	40.92	5	1
O94925	Glutaminase kidney isoform, mitochondrial OS=Homo sapiens OX=9606 GN=GLS PE=1 SV=1	17	7	22	7	669	73.4	7.77	82.33	7	1
Q8NB37	Glutamine amidotransferase-like class 1 domain-containing protein 1 OS=Homo sapiens OX=9606 GN=GATD1 PE=1 SV=1	14	2	7	2	220	23.3	6.61	16.01	2	1
P0DPI2	Glutamine amidotransferase-like class 1 domain-containing protein 3, mitochondrial OS=Homo sapiens OX=9606 GN=GATD3 PE=1 SV=1	13	2	5	2	268	28.2	8.27	23.86	2	1
P15104	Glutamine synthetase OS=Homo sapiens OX=9606 GN=GLUL PE=1 SV=4	4	1	3	1	373	42	6.89	9.44	1	1
Q06210	Glutamine--fructose-6-phosphate aminotransferase [isomerizing] 1 OS=Homo sapiens OX=9606 GN=GFPT1 PE=1 SV=3	25	13	50	10	699	78.8	7.11	127.48	13	1
O94808	Glutamine--fructose-6-phosphate aminotransferase [isomerizing] 2 OS=Homo sapiens OX=9606 GN=GFPT2 PE=1 SV=3	13	7	31	4	682	76.9	7.37	82.94	7	1
P47897	Glutamine--tRNA ligase OS=Homo sapiens OX=9606 GN=QARS1 PE=1 SV=1	25	13	38	13	775	87.7	7.15	133.73	13	1
Q9H0R6	Glutamyl-tRNA(Gln) amidotransferase subunit A, mitochondrial OS=Homo sapiens OX=9606 GN=QRSL1 PE=1 SV=2	8	2	3	2	528	57.4	5.68	7.13	2	1
O75879	Glutamyl-tRNA(Gln) amidotransferase subunit B, mitochondrial OS=Homo sapiens OX=9606 GN=GATB PE=1 SV=1	6	1	3	1	557	61.8	8.63	6.12	1	1
O43716	Glutamyl-tRNA(Gln) amidotransferase subunit C, mitochondrial OS=Homo sapiens OX=9606 GN=GATC PE=1 SV=1	13	1	1	1	136	15.1	5.05	3.71	1	1
O76003	Glutaredoxin-3 OS=Homo sapiens OX=9606 GN=GLRX3 PE=1 SV=2	23	7	38	7	335	37.4	5.39	110.93	7	1
Q86SX6	Glutaredoxin-related protein 5, mitochondrial OS=Homo sapiens OX=9606 GN=GLRX5 PE=1 SV=2	9	1	3	1	157	16.6	6.79	11.68	1	1
Q92947	Glutaryl-CoA dehydrogenase, mitochondrial OS=Homo sapiens OX=9606 GN=GCDH PE=1 SV=1	14	3	5	2	438	48.1	8.06	14.42	3	1
P36269	Glutathione hydrolase 5 proenzyme OS=Homo sapiens OX=9606 GN=GGT5 PE=1 SV=2	6	1	1	1	586	62.2	7.55	2.43	1	1
Q9UJ14	Glutathione hydrolase 7 OS=Homo sapiens OX=9606 GN=GGT7 PE=1 SV=2	3	1	1	1	662	70.4	5.1	2.81	1	1
P07203	Glutathione peroxidase 1 OS=Homo sapiens OX=9606 GN=GPX1 PE=1 SV=4	25	3	12	3	203	22.1	6.55	25.62	3	1
P00390	Glutathione reductase, mitochondrial OS=Homo sapiens OX=9606 GN=GSR PE=1 SV=2	33	9	41	9	522	56.2	8.5	162.98	9	1
Q9Y2Q3	Glutathione S-transferase kappa 1 OS=Homo sapiens OX=9606 GN=GSTK1 PE=1 SV=3	24	4	19	4	226	25.5	8.41	57.47	4	1
O43813	Glutathione S-transferase LANCL1 OS=Homo sapiens OX=9606 GN=LANCL1 PE=1 SV=1	5	2	6	2	399	45.3	7.75	13.97	2	1
P09488	Glutathione S-transferase Mu 1 OS=Homo sapiens OX=9606 GN=GSTM1 PE=1 SV=3	11	2	5	2	218	25.7	6.7	10.11	2	1
P21266	Glutathione S-transferase Mu 3 OS=Homo sapiens OX=9606 GN=GSTM3 PE=1 SV=3	30	6	22	6	225	26.5	5.54	59.18	6	1
Q03013	Glutathione S-transferase Mu 4 OS=Homo sapiens OX=9606 GN=GSTM4 PE=1 SV=3	8	1	3	1	218	25.5	5.9	6.62	1	1
P46439	Glutathione S-transferase Mu 5 OS=Homo sapiens OX=9606 GN=GSTM5 PE=1 SV=3	11	2	5	2	218	25.7	7.39	10.11	2	1
P78417	Glutathione S-transferase omega-1 OS=Homo sapiens OX=9606 GN=GSTO1 PE=1 SV=2	25	6	17	6	241	27.5	6.6	29.09	6	1
P09211	Glutathione S-transferase P OS=Homo sapiens OX=9606 GN=GSTP1 PE=1 SV=2	64	9	78	9	210	23.3	5.64	270.02	9	1
P0CG29	Glutathione S-transferase theta-2 OS=Homo sapiens OX=9606 GN=GSTT2 PE=1 SV=1	11	2	6	2	244	27.5	7.02	16.05	2	1
P0CG30	Glutathione S-transferase theta-2B OS=Homo sapiens OX=9606 GN=GSTT2B PE=1 SV=1	11	2	6	2	244	27.5	6.4	16.05	2	1
P48637	Glutathione synthetase OS=Homo sapiens OX=9606 GN=GSS PE=1 SV=1	39	13	77	13	474	52.4	5.92	233.93	13	1
P04406	Glyceraldehyde-3-phosphate dehydrogenase OS=Homo sapiens OX=9606 GN=GAPDH PE=1 SV=3	76	23	691	23	335	36	8.46	2560.09	23	1
O14556	Glyceraldehyde-3-phosphate dehydrogenase, testis-specific OS=Homo sapiens OX=9606 GN=GAPDHS PE=1 SV=2	2	1	21	1	408	44.5	8.19	36.71	1	1
Q8N335	Glycerol-3-phosphate dehydrogenase 1-like protein OS=Homo sapiens OX=9606 GN=GPD1L PE=1 SV=1	8	2	6	2	351	38.4	7.02	17.1	2	1
P43304	Glycerol-3-phosphate dehydrogenase, mitochondrial OS=Homo sapiens OX=9606 GN=GPD2 PE=1 SV=3	15	7	15	7	727	80.8	7.69	39.88	7	1
A6NDG6	Glycerol-3-phosphate phosphatase OS=Homo sapiens OX=9606 GN=PGP PE=1 SV=1	26	6	19	6	321	34	6.14	58.43	6	1
P41250	Glycine--tRNA ligase OS=Homo sapiens OX=9606 GN=GARS1 PE=1 SV=3	27	14	53	14	739	83.1	7.03	149.13	14	1
P13807	Glycogen [starch] synthase, muscle OS=Homo sapiens OX=9606 GN=GYS1 PE=1 SV=2	13	6	23	6	737	83.7	6.18	62.6	6	1
P11216	Glycogen phosphorylase, brain form OS=Homo sapiens OX=9606 GN=PYGB PE=1 SV=5	36	23	118	20	843	96.6	6.86	352.38	23	1
P06737	Glycogen phosphorylase, liver form OS=Homo sapiens OX=9606 GN=PYGL PE=1 SV=4	35	21	78	18	847	97.1	7.17	210.4	21	1
P11217	Glycogen phosphorylase, muscle form OS=Homo sapiens OX=9606 GN=PYGM PE=1 SV=6	6	5	19	2	842	97	7.03	44.45	5	1
P49840	Glycogen synthase kinase-3 alpha OS=Homo sapiens OX=9606 GN=GSK3A PE=1 SV=2	11	3	4	3	483	50.9	8.75	11.88	3	1
P49841	Glycogen synthase kinase-3 beta OS=Homo sapiens OX=9606 GN=GSK3B PE=1 SV=2	17	3	8	3	420	46.7	8.78	19.88	3	1
P46976	Glycogenin-1 OS=Homo sapiens OX=9606 GN=GYG1 PE=1 SV=4	4	1	1	1	350	39.4	5.53	3.26	1	1
O75063	Glycosaminoglycan xylosylkinase OS=Homo sapiens OX=9606 GN=FAM20B PE=1 SV=1	5	1	1	1	409	46.4	6.87	3.85	1	1
O43292	Glycosylphosphatidylinositol anchor attachment 1 protein OS=Homo sapiens OX=9606 GN=GPAA1 PE=1 SV=3	2	1	3	1	621	67.6	8.06	6.91	1	1
P30419	Glycylpeptide N-tetradecanoyltransferase 1 OS=Homo sapiens OX=9606 GN=NMT1 PE=1 SV=2	20	6	19	6	496	56.8	7.8	55.65	6	1
O60551	Glycylpeptide N-tetradecanoyltransferase 2 OS=Homo sapiens OX=9606 GN=NMT2 PE=1 SV=1	7	2	8	2	498	56.9	7.58	25.51	2	1
Q9HC38	Glyoxalase domain-containing protein 4 OS=Homo sapiens OX=9606 GN=GLOD4 PE=1 SV=1	26	6	26	6	313	34.8	5.6	66.04	6	1
Q9UBQ7	Glyoxylate reductase/hydroxypyruvate reductase OS=Homo sapiens OX=9606 GN=GRHPR PE=1 SV=1	25	5	19	5	328	35.6	7.39	85.33	5	1
P49915	GMP synthase [glutamine-hydrolyzing] OS=Homo sapiens OX=9606 GN=GMPS PE=1 SV=1	29	13	60	13	693	76.7	6.87	180.48	13	1
Q92896	Golgi apparatus protein 1 OS=Homo sapiens OX=9606 GN=GLG1 PE=1 SV=2	13	9	27	9	1179	134.5	6.9	86.03	9	1
Q8NBJ4	Golgi membrane protein 1 OS=Homo sapiens OX=9606 GN=GOLM1 PE=1 SV=1	3	1	2	1	401	45.3	4.97	6.55	1	1
P0CG08	Golgi pH regulator B OS=Homo sapiens OX=9606 GN=GPR89B PE=1 SV=1	5	2	5	2	455	52.9	9.28	8.41	2	1
Q9H4A6	Golgi phosphoprotein 3 OS=Homo sapiens OX=9606 GN=GOLPH3 PE=1 SV=1	9	2	6	2	298	33.8	6.44	21.53	2	1
Q9H8Y8	Golgi reassembly-stacking protein 2 OS=Homo sapiens OX=9606 GN=GORASP2 PE=1 SV=3	10	3	7	3	452	47.1	4.82	21.11	3	1
Q9H3P7	Golgi resident protein GCP60 OS=Homo sapiens OX=9606 GN=ACBD3 PE=1 SV=4	15	5	15	5	528	60.6	5.06	46.15	5	1
Q7L5D6	Golgi to ER traffic protein 4 homolog OS=Homo sapiens OX=9606 GN=GET4 PE=1 SV=1	8	2	9	2	327	36.5	5.41	32.44	2	1
Q9HD26	Golgi-associated PDZ and coiled-coil motif-containing protein OS=Homo sapiens OX=9606 GN=GOPC PE=1 SV=1	6	2	4	2	462	50.5	5.92	12.09	2	1
Q08379	Golgin subfamily A member 2 OS=Homo sapiens OX=9606 GN=GOLGA2 PE=1 SV=3	9	4	7	4	1002	113	5.02	20.26	4	1
Q08378	Golgin subfamily A member 3 OS=Homo sapiens OX=9606 GN=GOLGA3 PE=1 SV=2	6	6	16	6	1498	167.3	5.44	47.43	6	1
Q13439	Golgin subfamily A member 4 OS=Homo sapiens OX=9606 GN=GOLGA4 PE=1 SV=1	1	1	3	1	2230	261	5.39	8.94	1	1
Q8TBA6	Golgin subfamily A member 5 OS=Homo sapiens OX=9606 GN=GOLGA5 PE=1 SV=3	4	2	4	2	731	83	5.83	14.65	2	1
Q7Z5G4	Golgin subfamily A member 7 OS=Homo sapiens OX=9606 GN=GOLGA7 PE=1 SV=2	11	1	2	1	137	15.8	7.05	5.81	1	1
Q14789	Golgin subfamily B member 1 OS=Homo sapiens OX=9606 GN=GOLGB1 PE=1 SV=2	4	7	11	7	3259	375.8	5	34.14	7	1
Q9NX62	Golgi-resident adenosine 3',5'-bisphosphate 3'-phosphatase OS=Homo sapiens OX=9606 GN=BPNT2 PE=1 SV=1	12	2	6	2	359	38.7	6.86	16.47	2	1
Q92538	Golgi-specific brefeldin A-resistance guanine nucleotide exchange factor 1 OS=Homo sapiens OX=9606 GN=GBF1 PE=1 SV=2	10	10	25	10	1859	206.3	5.73	76.1	10	1
Q92917	G-patch domain and KOW motifs-containing protein OS=Homo sapiens OX=9606 GN=GPKOW PE=1 SV=2	21	5	10	5	476	52.2	6.15	38.37	5	1
Q9H3S5	GPI mannosyltransferase 1 OS=Homo sapiens OX=9606 GN=PIGM PE=1 SV=1	3	1	2	1	423	49.4	9.11	5.61	1	1
Q96S52	GPI transamidase component PIG-S OS=Homo sapiens OX=9606 GN=PIGS PE=1 SV=3	4	1	1	1	555	61.6	6.49	2.17	1	1
Q969N2	GPI transamidase component PIG-T OS=Homo sapiens OX=9606 GN=PIGT PE=1 SV=1	4	2	6	2	578	65.7	8.38	16.06	2	1
Q92643	GPI-anchor transamidase OS=Homo sapiens OX=9606 GN=PIGK PE=1 SV=2	6	2	4	2	395	45.2	6.16	7.9	2	1
Q9UHW5	GPN-loop GTPase 3 OS=Homo sapiens OX=9606 GN=GPN3 PE=1 SV=2	6	1	2	1	284	32.7	4.5	8.88	1	1
Q86YR5	G-protein-signaling modulator 1 OS=Homo sapiens OX=9606 GN=GPSM1 PE=1 SV=2	7	3	5	3	675	74.5	6.54	17.37	3	1
Q6Y7W6	GRB10-interacting GYF protein 2 OS=Homo sapiens OX=9606 GN=GIGYF2 PE=1 SV=1	7	6	10	6	1299	150	5.54	28.35	6	1
Q12849	G-rich sequence factor 1 OS=Homo sapiens OX=9606 GN=GRSF1 PE=1 SV=3	6	2	3	2	480	53.1	6.19	8.9	2	1
Q96CN9	GRIP and coiled-coil domain-containing protein 1 OS=Homo sapiens OX=9606 GN=GCC1 PE=1 SV=1	3	1	2	1	775	87.8	5.45	2.17	1	1
Q8IWJ2	GRIP and coiled-coil domain-containing protein 2 OS=Homo sapiens OX=9606 GN=GCC2 PE=1 SV=4	2	3	3	3	1684	195.8	5.14	5.49	3	1
Q4V328	GRIP1-associated protein 1 OS=Homo sapiens OX=9606 GN=GRIPAP1 PE=1 SV=2	5	2	5	2	841	95.9	5.11	9.85	2	1
Q8TAE8	Growth arrest and DNA damage-inducible proteins-interacting protein 1 OS=Homo sapiens OX=9606 GN=GADD45GIP1 PE=1 SV=1	11	2	11	2	222	25.4	10.02	28.77	2	1
P62993	Growth factor receptor-bound protein 2 OS=Homo sapiens OX=9606 GN=GRB2 PE=1 SV=1	30	4	19	4	217	25.2	6.32	58.71	4	1
Q9HAV7	GrpE protein homolog 1, mitochondrial OS=Homo sapiens OX=9606 GN=GRPEL1 PE=1 SV=2	21	3	17	3	217	24.3	8.12	46.12	3	1
Q8TAA5	GrpE protein homolog 2, mitochondrial OS=Homo sapiens OX=9606 GN=GRPEL2 PE=1 SV=1	5	1	2	1	225	25.4	7.72	4.94	1	1
Q9UIJ7	GTP:AMP phosphotransferase AK3, mitochondrial OS=Homo sapiens OX=9606 GN=AK3 PE=1 SV=4	7	1	5	1	227	25.6	9.16	19.32	1	1
O75616	GTPase Era, mitochondrial OS=Homo sapiens OX=9606 GN=ERAL1 PE=1 SV=2	4	1	3	1	437	48.3	8.84	11.67	1	1
P01112	GTPase HRas OS=Homo sapiens OX=9606 GN=HRAS PE=1 SV=1	34	4	15	1	189	21.3	5.31	45.18	4	1
P01116	GTPase KRas OS=Homo sapiens OX=9606 GN=KRAS PE=1 SV=1	20	2	7	1	189	21.6	6.77	15.52	2	1
P01111	GTPase NRas OS=Homo sapiens OX=9606 GN=NRAS PE=1 SV=1	34	4	14	1	189	21.2	5.17	38.75	4	1
Q14C86	GTPase-activating protein and VPS9 domain-containing protein 1 OS=Homo sapiens OX=9606 GN=GAPVD1 PE=1 SV=2	12	10	28	10	1478	164.9	5.22	90.3	10	1
P62826	GTP-binding nuclear protein Ran OS=Homo sapiens OX=9606 GN=RAN PE=1 SV=3	26	6	44	6	216	24.4	7.49	121.17	6	1
O00178	GTP-binding protein 1 OS=Homo sapiens OX=9606 GN=GTPBP1 PE=1 SV=3	11	5	12	5	669	72.4	8.34	27.34	5	1
A4D1E9	GTP-binding protein 10 OS=Homo sapiens OX=9606 GN=GTPBP10 PE=1 SV=1	10	2	6	2	387	42.9	9.03	18.88	2	1
Q9BZE4	GTP-binding protein 4 OS=Homo sapiens OX=9606 GN=GTPBP4 PE=1 SV=3	14	6	14	6	634	73.9	9.5	37.47	6	1
Q15382	GTP-binding protein Rheb OS=Homo sapiens OX=9606 GN=RHEB PE=1 SV=1	18	3	16	3	184	20.5	5.92	49.16	3	1
Q9NR31	GTP-binding protein SAR1a OS=Homo sapiens OX=9606 GN=SAR1A PE=1 SV=1	27	4	34	2	198	22.4	6.68	129.92	4	1
Q9Y6B6	GTP-binding protein SAR1b OS=Homo sapiens OX=9606 GN=SAR1B PE=1 SV=1	24	4	15	2	198	22.4	6.11	40.94	4	1
Q14353	Guanidinoacetate N-methyltransferase OS=Homo sapiens OX=9606 GN=GAMT PE=1 SV=1	6	1	1	1	236	26.3	6.14	2.19	1	1
P52735	Guanine nucleotide exchange factor VAV2 OS=Homo sapiens OX=9606 GN=VAV2 PE=1 SV=2	5	3	8	3	878	101.2	7.08	19.94	3	1
P63096	Guanine nucleotide-binding protein G(i) subunit alpha-1 OS=Homo sapiens OX=9606 GN=GNAI1 PE=1 SV=2	19	6	25	1	354	40.3	5.97	57.98	6	1
P04899	Guanine nucleotide-binding protein G(i) subunit alpha-2 OS=Homo sapiens OX=9606 GN=GNAI2 PE=1 SV=3	38	10	53	5	355	40.4	5.54	162.67	10	1
P08754	Guanine nucleotide-binding protein G(i) subunit alpha-3 OS=Homo sapiens OX=9606 GN=GNAI3 PE=1 SV=3	31	8	29	3	354	40.5	5.69	74.21	8	1
P50151	Guanine nucleotide-binding protein G(I)/G(S)/G(O) subunit gamma-10 OS=Homo sapiens OX=9606 GN=GNG10 PE=1 SV=1	22	1	2	1	68	7.2	7.85	4.37	1	1
Q9UBI6	Guanine nucleotide-binding protein G(I)/G(S)/G(O) subunit gamma-12 OS=Homo sapiens OX=9606 GN=GNG12 PE=1 SV=3	60	3	6	3	72	8	8.97	10.21	3	1
P62873	Guanine nucleotide-binding protein G(I)/G(S)/G(T) subunit beta-1 OS=Homo sapiens OX=9606 GN=GNB1 PE=1 SV=3	56	11	67	7	340	37.4	6	233.43	11	1
P62879	Guanine nucleotide-binding protein G(I)/G(S)/G(T) subunit beta-2 OS=Homo sapiens OX=9606 GN=GNB2 PE=1 SV=3	47	10	70	6	340	37.3	6	233.31	10	1
P50148	Guanine nucleotide-binding protein G(q) subunit alpha OS=Homo sapiens OX=9606 GN=GNAQ PE=1 SV=4	9	3	8	1	359	42.1	5.68	14.93	3	1
P63092	Guanine nucleotide-binding protein G(s) subunit alpha isoforms short OS=Homo sapiens OX=9606 GN=GNAS PE=1 SV=1	42	11	39	10	394	45.6	5.82	114.71	11	1
Q5JWF2	Guanine nucleotide-binding protein G(s) subunit alpha isoforms XLas OS=Homo sapiens OX=9606 GN=GNAS PE=1 SV=2	16	11	39	10	1037	111	5.03	114.71	11	1
P29992	Guanine nucleotide-binding protein subunit alpha-11 OS=Homo sapiens OX=9606 GN=GNA11 PE=1 SV=2	14	4	11	2	359	42.1	5.69	24.55	4	1
Q14344	Guanine nucleotide-binding protein subunit alpha-13 OS=Homo sapiens OX=9606 GN=GNA13 PE=1 SV=2	7	2	4	1	377	44	8	9.82	2	1
Q9HAV0	Guanine nucleotide-binding protein subunit beta-4 OS=Homo sapiens OX=9606 GN=GNB4 PE=1 SV=3	18	4	14	1	340	37.5	6	39.23	4	1
Q9BYB4	Guanine nucleotide-binding protein subunit beta-like protein 1 OS=Homo sapiens OX=9606 GN=GNB1L PE=1 SV=2	5	1	1	1	327	35.6	7.97	2.69	1	1
P36915	Guanine nucleotide-binding protein-like 1 OS=Homo sapiens OX=9606 GN=GNL1 PE=1 SV=2	11	5	20	5	607	68.6	5.8	47.73	5	1
Q9BVP2	Guanine nucleotide-binding protein-like 3 OS=Homo sapiens OX=9606 GN=GNL3 PE=1 SV=2	16	5	14	5	549	62	9.16	44.26	5	1
Q9NVN8	Guanine nucleotide-binding protein-like 3-like protein OS=Homo sapiens OX=9606 GN=GNL3L PE=1 SV=1	9	3	6	3	582	65.5	8.44	16.75	3	1
Q16774	Guanylate kinase OS=Homo sapiens OX=9606 GN=GUK1 PE=1 SV=2	6	1	2	1	197	21.7	6.55	5	1	1
P32455	Guanylate-binding protein 1 OS=Homo sapiens OX=9606 GN=GBP1 PE=1 SV=2	1	1	1	1	592	67.9	6.32	2.04	1	1
Q96PP8	Guanylate-binding protein 5 OS=Homo sapiens OX=9606 GN=GBP5 PE=1 SV=1	2	1	1	1	586	66.6	5.55	2.06	1	1
Q9NY12	H/ACA ribonucleoprotein complex subunit 1 OS=Homo sapiens OX=9606 GN=GAR1 PE=1 SV=1	18	3	16	3	217	22.3	10.92	47.14	3	1
Q9NX24	H/ACA ribonucleoprotein complex subunit 2 OS=Homo sapiens OX=9606 GN=NHP2 PE=1 SV=1	31	3	6	3	153	17.2	8.22	14.36	3	1
O60832	H/ACA ribonucleoprotein complex subunit DKC1 OS=Homo sapiens OX=9606 GN=DKC1 PE=1 SV=3	7	3	13	3	514	57.6	9.42	35.47	3	1
Q9BXW7	Haloacid dehalogenase-like hydrolase domain-containing 5 OS=Homo sapiens OX=9606 GN=HDHD5 PE=1 SV=1	16	4	14	4	423	46.3	8.13	53.83	4	1
Q9H0R4	Haloacid dehalogenase-like hydrolase domain-containing protein 2 OS=Homo sapiens OX=9606 GN=HDHD2 PE=1 SV=1	24	3	14	3	259	28.5	6.24	45.39	3	1
Q96CS2	HAUS augmin-like complex subunit 1 OS=Homo sapiens OX=9606 GN=HAUS1 PE=1 SV=1	4	1	2	1	278	31.8	5.53	6.7	1	1
Q9H6D7	HAUS augmin-like complex subunit 4 OS=Homo sapiens OX=9606 GN=HAUS4 PE=1 SV=1	3	1	1	1	363	42.4	5.68	2.13	1	1
Q7Z4H7	HAUS augmin-like complex subunit 6 OS=Homo sapiens OX=9606 GN=HAUS6 PE=1 SV=2	9	5	10	5	955	108.6	6.47	29.68	5	1
Q99871	HAUS augmin-like complex subunit 7 OS=Homo sapiens OX=9606 GN=HAUS7 PE=1 SV=4	4	1	1	1	358	39.8	4.75	3.31	1	1
Q9BT25	HAUS augmin-like complex subunit 8 OS=Homo sapiens OX=9606 GN=HAUS8 PE=1 SV=3	14	3	11	3	410	44.8	7.06	37.77	3	1
Q9Y450	HBS1-like protein OS=Homo sapiens OX=9606 GN=HBS1L PE=1 SV=1	8	3	12	3	684	75.4	6.61	44.31	3	1
O00165	HCLS1-associated protein X-1 OS=Homo sapiens OX=9606 GN=HAX1 PE=1 SV=2	9	1	2	1	279	31.6	4.92	10.36	1	1
Q53T59	HCLS1-binding protein 3 OS=Homo sapiens OX=9606 GN=HS1BP3 PE=1 SV=1	13	2	8	2	392	42.8	5.01	31.36	2	1
Q9H583	HEAT repeat-containing protein 1 OS=Homo sapiens OX=9606 GN=HEATR1 PE=1 SV=3	6	9	20	9	2144	242.2	6.54	57.73	9	1
Q7Z4Q2	HEAT repeat-containing protein 3 OS=Homo sapiens OX=9606 GN=HEATR3 PE=1 SV=2	2	1	3	1	680	74.5	5.11	0	1	1
Q6AI08	HEAT repeat-containing protein 6 OS=Homo sapiens OX=9606 GN=HEATR6 PE=1 SV=1	1	1	2	1	1181	128.7	7.03	4.03	1	1
O43301	Heat shock 70 kDa protein 12A OS=Homo sapiens OX=9606 GN=HSPA12A PE=1 SV=2	2	1	3	1	675	74.9	6.77	6.87	1	1
P48723	Heat shock 70 kDa protein 13 OS=Homo sapiens OX=9606 GN=HSPA13 PE=1 SV=1	5	1	3	1	471	51.9	5.76	4.72	1	1
Q0VDF9	Heat shock 70 kDa protein 14 OS=Homo sapiens OX=9606 GN=HSPA14 PE=1 SV=1	12	3	3	3	509	54.8	5.59	7.45	3	1
P0DMV9	Heat shock 70 kDa protein 1B OS=Homo sapiens OX=9606 GN=HSPA1B PE=1 SV=1	54	28	266	23	641	70	5.66	881.97	28	1
P34932	Heat shock 70 kDa protein 4 OS=Homo sapiens OX=9606 GN=HSPA4 PE=1 SV=4	51	28	176	27	840	94.3	5.19	624.13	28	1
O95757	Heat shock 70 kDa protein 4L OS=Homo sapiens OX=9606 GN=HSPA4L PE=1 SV=3	9	5	25	2	839	94.5	5.88	74.92	5	1
P11142	Heat shock cognate 71 kDa protein OS=Homo sapiens OX=9606 GN=HSPA8 PE=1 SV=1	60	31	320	20	646	70.9	5.52	986.14	31	1
Q00613	Heat shock factor protein 1 OS=Homo sapiens OX=9606 GN=HSF1 PE=1 SV=1	8	2	3	2	529	57.2	5.19	9.05	2	1
O75506	Heat shock factor-binding protein 1 OS=Homo sapiens OX=9606 GN=HSBP1 PE=1 SV=1	33	1	3	1	76	8.5	4.36	12.52	1	1
Q92598	Heat shock protein 105 kDa OS=Homo sapiens OX=9606 GN=HSPH1 PE=1 SV=1	45	30	144	28	858	96.8	5.39	431.11	30	1
Q12931	Heat shock protein 75 kDa, mitochondrial OS=Homo sapiens OX=9606 GN=TRAP1 PE=1 SV=3	38	20	105	19	704	80.1	8.21	333.81	20	1
P04792	Heat shock protein beta-1 OS=Homo sapiens OX=9606 GN=HSPB1 PE=1 SV=2	59	11	125	11	205	22.8	6.4	533.29	11	1
Q9UJY1	Heat shock protein beta-8 OS=Homo sapiens OX=9606 GN=HSPB8 PE=1 SV=1	6	1	2	1	196	21.6	5.12	3.42	1	1
Q14568	Heat shock protein HSP 90-alpha A2 OS=Homo sapiens OX=9606 GN=HSP90AA2P PE=1 SV=2	18	5	212	2	343	39.3	4.65	575.12	5	1
P07900	Heat shock protein HSP 90-alpha OS=Homo sapiens OX=9606 GN=HSP90AA1 PE=1 SV=5	59	42	666	28	732	84.6	5.02	2125.9	42	1
P08238	Heat shock protein HSP 90-beta OS=Homo sapiens OX=9606 GN=HSP90AB1 PE=1 SV=4	55	39	556	23	724	83.2	5.03	1751.14	39	1
P54652	Heat shock-related 70 kDa protein 2 OS=Homo sapiens OX=9606 GN=HSPA2 PE=1 SV=1	27	16	129	5	639	70	5.74	363.16	16	1
Q9Y4B4	Helicase ARIP4 OS=Homo sapiens OX=9606 GN=RAD54L2 PE=1 SV=4	1	1	3	1	1467	162.7	6.09	6.97	1	1
Q9HCE1	Helicase MOV-10 OS=Homo sapiens OX=9606 GN=MOV10 PE=1 SV=2	6	4	6	4	1003	113.6	8.82	17.74	4	1
Q6ZRS2	Helicase SRCAP OS=Homo sapiens OX=9606 GN=SRCAP PE=1 SV=3	1	3	10	3	3230	343.3	5.96	20.43	3	1
Q14527	Helicase-like transcription factor OS=Homo sapiens OX=9606 GN=HLTF PE=1 SV=2	5	3	8	3	1009	113.9	8.6	21.93	3	1
P30519	Heme oxygenase 2 OS=Homo sapiens OX=9606 GN=HMOX2 PE=1 SV=2	35	8	26	8	316	36	5.41	66.36	8	1
Q9NRV9	Heme-binding protein 1 OS=Homo sapiens OX=9606 GN=HEBP1 PE=1 SV=1	8	1	4	1	189	21.1	5.8	13.43	1	1
Q9Y5Z4	Heme-binding protein 2 OS=Homo sapiens OX=9606 GN=HEBP2 PE=1 SV=1	19	3	9	3	205	22.9	4.63	22.04	3	1
Q7LGA3	Heparan sulfate 2-O-sulfotransferase 1 OS=Homo sapiens OX=9606 GN=HS2ST1 PE=1 SV=1	4	1	2	1	356	41.9	8.69	6.81	1	1
P08581	Hepatocyte growth factor receptor OS=Homo sapiens OX=9606 GN=MET PE=1 SV=4	2	2	3	2	1390	155.4	7.33	11.04	2	1
O14964	Hepatocyte growth factor-regulated tyrosine kinase substrate OS=Homo sapiens OX=9606 GN=HGS PE=1 SV=1	9	4	7	4	777	86.1	6.16	20.66	4	1
P51858	Hepatoma-derived growth factor OS=Homo sapiens OX=9606 GN=HDGF PE=1 SV=1	51	10	43	10	240	26.8	4.73	183.58	10	1
Q7Z4V5	Hepatoma-derived growth factor-related protein 2 OS=Homo sapiens OX=9606 GN=HDGFL2 PE=1 SV=1	6	3	10	3	671	74.3	7.49	27.66	3	1
Q9Y3E1	Hepatoma-derived growth factor-related protein 3 OS=Homo sapiens OX=9606 GN=HDGFL3 PE=1 SV=1	7	1	4	1	203	22.6	7.99	10.37	1	1
Q5SSJ5	Heterochromatin protein 1-binding protein 3 OS=Homo sapiens OX=9606 GN=HP1BP3 PE=1 SV=1	8	5	15	5	553	61.2	9.67	36.64	5	1
Q99729	Heterogeneous nuclear ribonucleoprotein A/B OS=Homo sapiens OX=9606 GN=HNRNPAB PE=1 SV=2	19	5	34	4	332	36.2	8.21	100.75	5	1
Q13151	Heterogeneous nuclear ribonucleoprotein A0 OS=Homo sapiens OX=9606 GN=HNRNPA0 PE=1 SV=1	34	6	26	5	305	30.8	9.29	91.19	6	1
P09651	Heterogeneous nuclear ribonucleoprotein A1 OS=Homo sapiens OX=9606 GN=HNRNPA1 PE=1 SV=5	38	13	61	6	372	38.7	9.13	165.34	13	1
Q32P51	Heterogeneous nuclear ribonucleoprotein A1-like 2 OS=Homo sapiens OX=9606 GN=HNRNPA1L2 PE=2 SV=2	26	8	47	3	320	34.2	9	125.94	8	1
A0A2R8Y4L2	Heterogeneous nuclear ribonucleoprotein A1-like 3 OS=Homo sapiens OX=9606 GN=HNRNPA1L3 PE=4 SV=1	46	8	40	1	275	29.2	9.48	103.83	8	1
P51991	Heterogeneous nuclear ribonucleoprotein A3 OS=Homo sapiens OX=9606 GN=HNRNPA3 PE=1 SV=2	21	8	38	7	378	39.6	9.01	101.93	8	1
O60812	Heterogeneous nuclear ribonucleoprotein C-like 1 OS=Homo sapiens OX=9606 GN=HNRNPCL1 PE=1 SV=1	12	5	25	5	293	32.1	5.06	69.5	5	1
B2RXH8	Heterogeneous nuclear ribonucleoprotein C-like 2 OS=Homo sapiens OX=9606 GN=HNRNPCL2 PE=1 SV=1	12	5	25	5	293	32.1	5.44	69.5	5	1
B7ZW38	Heterogeneous nuclear ribonucleoprotein C-like 3 OS=Homo sapiens OX=9606 GN=HNRNPCL3 PE=2 SV=1	12	5	25	5	293	32	5.68	69.5	5	1
Q14103	Heterogeneous nuclear ribonucleoprotein D0 OS=Homo sapiens OX=9606 GN=HNRNPD PE=1 SV=1	27	9	51	8	355	38.4	7.81	147.3	9	1
O14979	Heterogeneous nuclear ribonucleoprotein D-like OS=Homo sapiens OX=9606 GN=HNRNPDL PE=1 SV=3	8	3	17	2	420	46.4	9.57	49.56	3	1
P52597	Heterogeneous nuclear ribonucleoprotein F OS=Homo sapiens OX=9606 GN=HNRNPF PE=1 SV=3	34	9	60	7	415	45.6	5.58	160.33	9	1
P31943	Heterogeneous nuclear ribonucleoprotein H OS=Homo sapiens OX=9606 GN=HNRNPH1 PE=1 SV=4	34	11	315	5	449	49.2	6.3	1004.08	11	1
P55795	Heterogeneous nuclear ribonucleoprotein H2 OS=Homo sapiens OX=9606 GN=HNRNPH2 PE=1 SV=1	28	9	67	4	449	49.2	6.3	204.85	9	1
P31942	Heterogeneous nuclear ribonucleoprotein H3 OS=Homo sapiens OX=9606 GN=HNRNPH3 PE=1 SV=2	28	7	41	7	346	36.9	6.87	115.3	7	1
P61978	Heterogeneous nuclear ribonucleoprotein K OS=Homo sapiens OX=9606 GN=HNRNPK PE=1 SV=1	49	20	151	20	463	50.9	5.54	436.38	20	1
P14866	Heterogeneous nuclear ribonucleoprotein L OS=Homo sapiens OX=9606 GN=HNRNPL PE=1 SV=2	41	15	57	14	589	64.1	8.22	242.14	15	1
Q8WVV9	Heterogeneous nuclear ribonucleoprotein L-like OS=Homo sapiens OX=9606 GN=HNRNPLL PE=1 SV=1	19	5	12	4	542	60	7.72	37.59	5	1
P52272	Heterogeneous nuclear ribonucleoprotein M OS=Homo sapiens OX=9606 GN=HNRNPM PE=1 SV=3	38	24	126	24	730	77.5	8.7	349.13	24	1
O60506	Heterogeneous nuclear ribonucleoprotein Q OS=Homo sapiens OX=9606 GN=SYNCRIP PE=1 SV=2	32	15	72	12	623	69.6	8.59	201.1	15	1
O43390	Heterogeneous nuclear ribonucleoprotein R OS=Homo sapiens OX=9606 GN=HNRNPR PE=1 SV=1	28	15	81	12	633	70.9	8.13	216.94	15	1
Q00839	Heterogeneous nuclear ribonucleoprotein U OS=Homo sapiens OX=9606 GN=HNRNPU PE=1 SV=6	29	19	116	19	825	90.5	6	337.87	19	1
Q9BUJ2	Heterogeneous nuclear ribonucleoprotein U-like protein 1 OS=Homo sapiens OX=9606 GN=HNRNPUL1 PE=1 SV=2	19	10	25	10	856	95.7	6.92	72.84	10	1
Q1KMD3	Heterogeneous nuclear ribonucleoprotein U-like protein 2 OS=Homo sapiens OX=9606 GN=HNRNPUL2 PE=1 SV=1	21	12	44	12	747	85.1	4.91	122.78	12	1
P22626	Heterogeneous nuclear ribonucleoproteins A2/B1 OS=Homo sapiens OX=9606 GN=HNRNPA2B1 PE=1 SV=2	56	16	120	15	353	37.4	8.95	330.63	16	1
P07910	Heterogeneous nuclear ribonucleoproteins C1/C2 OS=Homo sapiens OX=9606 GN=HNRNPC PE=1 SV=4	27	10	56	10	306	33.7	5.08	158.96	10	1
Q2TB90	Hexokinase HKDC1 OS=Homo sapiens OX=9606 GN=HKDC1 PE=1 SV=3	1	1	7	1	917	102.5	7.12	14.92	1	1
P19367	Hexokinase-1 OS=Homo sapiens OX=9606 GN=HK1 PE=1 SV=3	20	14	60	13	917	102.4	6.8	163.17	14	1
P52789	Hexokinase-2 OS=Homo sapiens OX=9606 GN=HK2 PE=1 SV=2	5	3	9	2	917	102.3	6.05	26.72	3	1
P30825	High affinity cationic amino acid transporter 1 OS=Homo sapiens OX=9606 GN=SLC7A1 PE=1 SV=1	2	1	3	1	629	67.6	5.43	7.29	1	1
Q9NP66	High mobility group protein 20A OS=Homo sapiens OX=9606 GN=HMG20A PE=1 SV=1	9	1	3	1	347	40.1	6.49	15.12	1	1
P09429	High mobility group protein B1 OS=Homo sapiens OX=9606 GN=HMGB1 PE=1 SV=3	26	7	28	7	215	24.9	5.74	79.73	7	1
P26583	High mobility group protein B2 OS=Homo sapiens OX=9606 GN=HMGB2 PE=1 SV=2	19	4	18	4	209	24	7.81	46.89	4	1
O15347	High mobility group protein B3 OS=Homo sapiens OX=9606 GN=HMGB3 PE=1 SV=4	20	3	5	3	200	23	8.37	14.89	3	1
P17096	High mobility group protein HMG-I/HMG-Y OS=Homo sapiens OX=9606 GN=HMGA1 PE=1 SV=3	23	2	6	2	107	11.7	10.32	15.02	2	1
P37235	Hippocalcin-like protein 1 OS=Homo sapiens OX=9606 GN=HPCAL1 PE=1 SV=3	29	5	18	5	193	22.3	5.35	50.5	5	1
P04196	Histidine-rich glycoprotein OS=Homo sapiens OX=9606 GN=HRG PE=1 SV=1	1	1	3	1	525	59.5	7.5	3.68	1	1
P12081	Histidine--tRNA ligase, cytoplasmic OS=Homo sapiens OX=9606 GN=HARS1 PE=1 SV=2	45	15	63	11	509	57.4	5.88	151.77	15	1
P49590	Histidine--tRNA ligase, mitochondrial OS=Homo sapiens OX=9606 GN=HARS2 PE=1 SV=1	15	6	21	2	506	56.9	8.24	46.43	6	1
O95251	Histone acetyltransferase KAT7 OS=Homo sapiens OX=9606 GN=KAT7 PE=1 SV=1	6	2	3	2	611	70.6	8.85	9.88	2	1
Q09472	Histone acetyltransferase p300 OS=Homo sapiens OX=9606 GN=EP300 PE=1 SV=2	3	4	4	4	2414	264	8.5	10.24	4	1
O14929	Histone acetyltransferase type B catalytic subunit OS=Homo sapiens OX=9606 GN=HAT1 PE=1 SV=2	21	6	26	6	419	49.5	5.69	89.75	6	1
Q9NVP2	Histone chaperone ASF1B OS=Homo sapiens OX=9606 GN=ASF1B PE=1 SV=1	24	3	10	3	202	22.4	4.56	30.19	3	1
Q13547	Histone deacetylase 1 OS=Homo sapiens OX=9606 GN=HDAC1 PE=1 SV=1	17	4	14	3	482	55.1	5.48	38.48	4	1
Q92769	Histone deacetylase 2 OS=Homo sapiens OX=9606 GN=HDAC2 PE=1 SV=2	17	4	20	3	488	55.3	5.91	64.15	4	1
P56524	Histone deacetylase 4 OS=Homo sapiens OX=9606 GN=HDAC4 PE=1 SV=3	1	1	3	1	1084	119	6.96	1.62	1	1
Q9BY41	Histone deacetylase 8 OS=Homo sapiens OX=9606 GN=HDAC8 PE=1 SV=2	5	1	1	1	377	41.7	5.63	2.49	1	1
O00422	Histone deacetylase complex subunit SAP18 OS=Homo sapiens OX=9606 GN=SAP18 PE=1 SV=1	12	1	2	1	153	17.6	9.35	4.55	1	1
P07305	Histone H1.0 OS=Homo sapiens OX=9606 GN=H1-0 PE=1 SV=3	11	2	13	2	194	20.9	10.84	31.91	2	1
Q02539	Histone H1.1 OS=Homo sapiens OX=9606 GN=H1-1 PE=1 SV=3	12	4	37	1	215	21.8	10.99	79.31	4	1
Q92522	Histone H1.10 OS=Homo sapiens OX=9606 GN=H1-10 PE=1 SV=1	17	3	8	3	213	22.5	10.76	23.13	3	1
P16403	Histone H1.2 OS=Homo sapiens OX=9606 GN=H1-2 PE=1 SV=2	18	6	69	3	213	21.4	10.93	173.34	6	1
P16402	Histone H1.3 OS=Homo sapiens OX=9606 GN=H1-3 PE=1 SV=2	17	6	69	3	221	22.3	11.02	173.34	6	1
P10412	Histone H1.4 OS=Homo sapiens OX=9606 GN=H1-4 PE=1 SV=2	17	6	69	3	219	21.9	11.03	173.34	6	1
P16401	Histone H1.5 OS=Homo sapiens OX=9606 GN=H1-5 PE=1 SV=3	15	5	40	5	226	22.6	10.92	111	5	1
Q96QV6	Histone H2A type 1-A OS=Homo sapiens OX=9606 GN=H2AC1 PE=1 SV=3	40	6	57	2	131	14.2	10.86	119.93	6	1
P04908	Histone H2A type 1-B/E OS=Homo sapiens OX=9606 GN=H2AC8 PE=1 SV=2	63	7	121	2	130	14.1	11.05	378.14	7	1
Q93077	Histone H2A type 1-C OS=Homo sapiens OX=9606 GN=H2AC6 PE=1 SV=3	68	8	135	2	130	14.1	11.05	390.25	8	1
Q6FI13	Histone H2A type 2-A OS=Homo sapiens OX=9606 GN=H2AC19 PE=1 SV=3	68	8	124	2	130	14.1	10.9	328.65	8	1
Q16777	Histone H2A type 2-C OS=Homo sapiens OX=9606 GN=H2AC20 PE=1 SV=4	64	7	98	2	129	14	10.9	277.16	7	1
Q7L7L0	Histone H2A type 3 OS=Homo sapiens OX=9606 GN=H2AC25 PE=1 SV=3	63	7	121	2	130	14.1	11.05	378.14	7	1
Q71UI9	Histone H2A.V OS=Homo sapiens OX=9606 GN=H2AZ2 PE=1 SV=3	43	4	38	2	128	13.5	10.58	94.96	4	1
P0C0S5	Histone H2A.Z OS=Homo sapiens OX=9606 GN=H2AZ1 PE=1 SV=2	43	4	38	2	128	13.5	10.58	94.96	4	1
P33778	Histone H2B type 1-B OS=Homo sapiens OX=9606 GN=H2BC3 PE=1 SV=2	52	7	722	1	126	13.9	10.32	539.85	7	1
P62807	Histone H2B type 1-C/E/F/G/I OS=Homo sapiens OX=9606 GN=H2BC10 PE=1 SV=4	53	8	744	2	126	13.9	10.32	598.5	8	1
P58876	Histone H2B type 1-D OS=Homo sapiens OX=9606 GN=H2BC5 PE=1 SV=2	53	8	744	2	126	13.9	10.32	598.5	8	1
Q93079	Histone H2B type 1-H OS=Homo sapiens OX=9606 GN=H2BC9 PE=1 SV=3	53	8	744	2	126	13.9	10.32	598.5	8	1
P06899	Histone H2B type 1-J OS=Homo sapiens OX=9606 GN=H2BC11 PE=1 SV=3	52	7	722	1	126	13.9	10.32	539.85	7	1
O60814	Histone H2B type 1-K OS=Homo sapiens OX=9606 GN=H2BC12 PE=1 SV=3	53	8	744	2	126	13.9	10.32	598.5	8	1
Q99880	Histone H2B type 1-L OS=Homo sapiens OX=9606 GN=H2BC13 PE=1 SV=3	48	7	737	2	126	13.9	10.32	591.24	7	1
Q99879	Histone H2B type 1-M OS=Homo sapiens OX=9606 GN=H2BC14 PE=1 SV=3	53	8	744	2	126	14	10.32	598.5	8	1
Q99877	Histone H2B type 1-N OS=Homo sapiens OX=9606 GN=H2BC15 PE=1 SV=3	53	8	744	2	126	13.9	10.32	598.5	8	1
P23527	Histone H2B type 1-O OS=Homo sapiens OX=9606 GN=H2BC17 PE=1 SV=3	52	7	722	1	126	13.9	10.32	539.85	7	1
Q16778	Histone H2B type 2-E OS=Homo sapiens OX=9606 GN=H2BC21 PE=1 SV=3	52	7	722	1	126	13.9	10.32	539.85	7	1
Q5QNW6	Histone H2B type 2-F OS=Homo sapiens OX=9606 GN=H2BC18 PE=1 SV=3	53	8	744	2	126	13.9	10.32	598.5	8	1
Q8N257	Histone H2B type 3-B OS=Homo sapiens OX=9606 GN=H2BC26 PE=1 SV=3	41	5	560	1	126	13.9	10.32	480.71	5	1
P57053	Histone H2B type F-S OS=Homo sapiens OX=9606 GN=H2BC12L PE=1 SV=2	53	8	744	2	126	13.9	10.37	598.5	8	1
P68431	Histone H3.1 OS=Homo sapiens OX=9606 GN=H3C12 PE=1 SV=2	37	4	153	1	136	15.4	11.12	156.52	4	1
Q71DI3	Histone H3.2 OS=Homo sapiens OX=9606 GN=H3C13 PE=1 SV=3	37	4	149	1	136	15.4	11.27	128.22	4	1
P62805	Histone H4 OS=Homo sapiens OX=9606 GN=H4C16 PE=1 SV=2	52	7	669	7	103	11.4	11.36	1125.23	7	1
Q9NWY4	Histone PARylation factor 1 OS=Homo sapiens OX=9606 GN=HPF1 PE=1 SV=2	5	1	1	1	346	39.4	6.8	2.59	1	1
Q86X55	Histone-arginine methyltransferase CARM1 OS=Homo sapiens OX=9606 GN=CARM1 PE=1 SV=3	5	3	10	3	608	65.8	6.73	25.94	3	1
Q09028	Histone-binding protein RBBP4 OS=Homo sapiens OX=9606 GN=RBBP4 PE=1 SV=3	20	7	33	2	425	47.6	4.89	91.19	7	1
Q16576	Histone-binding protein RBBP7 OS=Homo sapiens OX=9606 GN=RBBP7 PE=1 SV=1	30	9	39	4	425	47.8	5.05	103.34	9	1
Q8NEZ4	Histone-lysine N-methyltransferase 2C OS=Homo sapiens OX=9606 GN=KMT2C PE=1 SV=3	0	1	3	1	4911	541	6.49	3.76	1	1
Q9H9B1	Histone-lysine N-methyltransferase EHMT1 OS=Homo sapiens OX=9606 GN=EHMT1 PE=1 SV=4	2	1	3	1	1298	141.4	5.76	12.4	1	1
Q96KQ7	Histone-lysine N-methyltransferase EHMT2 OS=Homo sapiens OX=9606 GN=EHMT2 PE=1 SV=3	2	1	2	1	1210	132.3	5.45	6.71	1	1
O15047	Histone-lysine N-methyltransferase SETD1A OS=Homo sapiens OX=9606 GN=SETD1A PE=1 SV=3	3	2	4	2	1707	185.9	5.14	8.29	2	1
Q9H7B4	Histone-lysine N-methyltransferase SMYD3 OS=Homo sapiens OX=9606 GN=SMYD3 PE=1 SV=4	5	1	4	1	428	49.1	7.25	9.25	1	1
Q6GMV2	Histone-lysine N-trimethyltransferase SMYD5 OS=Homo sapiens OX=9606 GN=SMYD5 PE=1 SV=2	3	1	3	1	418	47.3	5.05	8.24	1	1
O43719	HIV Tat-specific factor 1 OS=Homo sapiens OX=9606 GN=HTATSF1 PE=1 SV=1	1	1	2	1	755	85.8	4.4	3.51	1	1
P04439	HLA class I histocompatibility antigen, A alpha chain OS=Homo sapiens OX=9606 GN=HLA-A PE=1 SV=2	10	2	6	1	365	40.8	6	24.35	2	1
P10321	HLA class I histocompatibility antigen, C alpha chain OS=Homo sapiens OX=9606 GN=HLA-C PE=1 SV=3	13	3	11	2	366	40.6	6.04	39.3	3	1
Q8WY36	HMG box transcription factor BBX OS=Homo sapiens OX=9606 GN=BBX PE=1 SV=1	5	3	5	3	941	105.1	8.79	10.78	3	1
P53701	Holocytochrome c-type synthase OS=Homo sapiens OX=9606 GN=HCCS PE=1 SV=1	6	1	2	1	268	30.6	6.68	6.93	1	1
P39880	Homeobox protein cut-like 1 OS=Homo sapiens OX=9606 GN=CUX1 PE=1 SV=3	3	3	9	3	1505	164.1	5.9	31.2	3	1
O14529	Homeobox protein cut-like 2 OS=Homo sapiens OX=9606 GN=CUX2 PE=1 SV=4	0	1	2	1	1486	161.6	5.48	0	1	1
Q15583	Homeobox protein TGIF1 OS=Homo sapiens OX=9606 GN=TGIF1 PE=1 SV=3	2	1	2	1	401	43	8.92	4.08	1	1
P51610	Host cell factor 1 OS=Homo sapiens OX=9606 GN=HCFC1 PE=1 SV=2	10	9	27	9	2035	208.6	7.46	89.73	9	1
P50502	Hsc70-interacting protein OS=Homo sapiens OX=9606 GN=ST13 PE=1 SV=2	18	6	24	6	369	41.3	5.27	60.2	6	1
Q9NZL4	Hsp70-binding protein 1 OS=Homo sapiens OX=9606 GN=HSPBP1 PE=1 SV=2	35	8	26	8	359	39.3	5.21	76.19	8	1
Q16543	Hsp90 co-chaperone Cdc37 OS=Homo sapiens OX=9606 GN=CDC37 PE=1 SV=1	35	12	44	12	378	44.4	5.25	122.54	12	1
O00291	Huntingtin-interacting protein 1 OS=Homo sapiens OX=9606 GN=HIP1 PE=1 SV=5	3	2	5	2	1037	116.1	5.3	16.38	2	1
O75146	Huntingtin-interacting protein 1-related protein OS=Homo sapiens OX=9606 GN=HIP1R PE=1 SV=2	5	3	6	3	1068	119.3	6.67	15.56	3	1
Q9NX55	Huntingtin-interacting protein K OS=Homo sapiens OX=9606 GN=HYPK PE=1 SV=3	33	2	7	2	121	13.6	4.82	18.1	2	1
O75330	Hyaluronan mediated motility receptor OS=Homo sapiens OX=9606 GN=HMMR PE=1 SV=2	7	3	6	3	724	84	5.83	8.92	3	1
Q92839	Hyaluronan synthase 1 OS=Homo sapiens OX=9606 GN=HAS1 PE=1 SV=2	1	1	2	1	578	64.8	9.19	4.53	1	1
Q16836	Hydroxyacyl-coenzyme A dehydrogenase, mitochondrial OS=Homo sapiens OX=9606 GN=HADH PE=1 SV=3	7	2	4	2	314	34.3	8.85	8.77	2	1
Q16775	Hydroxyacylglutathione hydrolase, mitochondrial OS=Homo sapiens OX=9606 GN=HAGH PE=1 SV=2	15	3	8	3	308	33.8	8.12	22.31	3	1
Q6YN16	Hydroxysteroid dehydrogenase-like protein 2 OS=Homo sapiens OX=9606 GN=HSDL2 PE=1 SV=1	18	5	19	5	418	45.4	7.99	66.35	5	1
P00492	Hypoxanthine-guanine phosphoribosyltransferase OS=Homo sapiens OX=9606 GN=HPRT1 PE=1 SV=2	57	9	32	8	218	24.6	6.68	95.38	9	1
Q9Y4L1	Hypoxia up-regulated protein 1 OS=Homo sapiens OX=9606 GN=HYOU1 PE=1 SV=1	33	22	108	22	999	111.3	5.22	303.34	22	1
Q9NWT6	Hypoxia-inducible factor 1-alpha inhibitor OS=Homo sapiens OX=9606 GN=HIF1AN PE=1 SV=2	11	2	2	2	349	40.3	5.57	7.47	2	1
Q9Y5U9	Immediate early response 3-interacting protein 1 OS=Homo sapiens OX=9606 GN=IER3IP1 PE=1 SV=1	24	1	6	1	82	9	8.22	27.45	1	1
Q8WZA9	Immunity-related GTPase family Q protein OS=Homo sapiens OX=9606 GN=IRGQ PE=1 SV=1	13	4	13	4	623	62.7	4.88	46.48	4	1
Q969P0	Immunoglobulin superfamily member 8 OS=Homo sapiens OX=9606 GN=IGSF8 PE=1 SV=1	2	1	3	1	613	65	8	8.23	1	1
P78318	Immunoglobulin-binding protein 1 OS=Homo sapiens OX=9606 GN=IGBP1 PE=1 SV=1	14	4	11	4	339	39.2	5.38	33.1	4	1
P52292	Importin subunit alpha-1 OS=Homo sapiens OX=9606 GN=KPNA2 PE=1 SV=1	35	12	68	12	529	57.8	5.4	261.37	12	1
O00629	Importin subunit alpha-3 OS=Homo sapiens OX=9606 GN=KPNA4 PE=1 SV=1	31	8	24	6	521	57.9	4.96	93.04	8	1
O00505	Importin subunit alpha-4 OS=Homo sapiens OX=9606 GN=KPNA3 PE=1 SV=2	25	8	28	6	521	57.8	4.94	80.45	8	1
P52294	Importin subunit alpha-5 OS=Homo sapiens OX=9606 GN=KPNA1 PE=1 SV=3	6	2	10	1	538	60.2	5.01	37.73	2	1
O15131	Importin subunit alpha-6 OS=Homo sapiens OX=9606 GN=KPNA5 PE=1 SV=3	4	1	3	1	539	60.6	5.12	14.92	1	1
O60684	Importin subunit alpha-7 OS=Homo sapiens OX=9606 GN=KPNA6 PE=1 SV=1	11	5	14	4	536	60	4.98	42.99	5	1
Q14974	Importin subunit beta-1 OS=Homo sapiens OX=9606 GN=KPNB1 PE=1 SV=2	31	21	112	21	876	97.1	4.78	324.29	21	1
Q9UI26	Importin-11 OS=Homo sapiens OX=9606 GN=IPO11 PE=1 SV=1	7	5	12	5	975	112.5	5.25	31.46	5	1
Q8TEX9	Importin-4 OS=Homo sapiens OX=9606 GN=IPO4 PE=1 SV=2	21	14	43	14	1081	118.6	4.96	137.4	14	1
O00410	Importin-5 OS=Homo sapiens OX=9606 GN=IPO5 PE=1 SV=4	28	22	83	20	1097	123.6	4.94	235.41	22	1
O95373	Importin-7 OS=Homo sapiens OX=9606 GN=IPO7 PE=1 SV=1	15	10	44	10	1038	119.4	4.82	139.05	10	1
O15397	Importin-8 OS=Homo sapiens OX=9606 GN=IPO8 PE=1 SV=2	3	2	3	2	1037	119.9	5.16	7.21	2	1
Q96P70	Importin-9 OS=Homo sapiens OX=9606 GN=IPO9 PE=1 SV=3	11	7	24	7	1041	115.9	4.81	79.87	7	1
Q8NBJ7	Inactive C-alpha-formylglycine-generating enzyme 2 OS=Homo sapiens OX=9606 GN=SUMF2 PE=1 SV=2	5	1	2	1	301	33.8	8	6.31	1	1
Q13308	Inactive tyrosine-protein kinase 7 OS=Homo sapiens OX=9606 GN=PTK7 PE=1 SV=2	8	5	14	5	1070	118.3	7.09	40.13	5	1
Q07820	Induced myeloid leukemia cell differentiation protein Mcl-1 OS=Homo sapiens OX=9606 GN=MCL1 PE=1 SV=3	6	1	1	1	350	37.3	5.66	3	1	1
Q70UQ0	Inhibitor of nuclear factor kappa-B kinase-interacting protein OS=Homo sapiens OX=9606 GN=IKBIP PE=1 SV=1	20	6	27	6	350	39.3	9.17	76.22	6	1
Q9Y2U8	Inner nuclear membrane protein Man1 OS=Homo sapiens OX=9606 GN=LEMD3 PE=1 SV=2	4	3	10	3	911	99.9	7.55	34.11	3	1
Q9H2U2	Inorganic pyrophosphatase 2, mitochondrial OS=Homo sapiens OX=9606 GN=PPA2 PE=1 SV=2	13	3	7	3	334	37.9	7.39	18.47	3	1
Q15181	Inorganic pyrophosphatase OS=Homo sapiens OX=9606 GN=PPA1 PE=1 SV=2	50	12	43	12	289	32.6	5.86	139.27	12	1
Q9BY32	Inosine triphosphate pyrophosphatase OS=Homo sapiens OX=9606 GN=ITPA PE=1 SV=2	53	5	21	5	194	21.4	5.66	67.98	5	1
P20839	Inosine-5'-monophosphate dehydrogenase 1 OS=Homo sapiens OX=9606 GN=IMPDH1 PE=1 SV=2	24	9	18	8	514	55.4	6.9	50.93	9	1
P12268	Inosine-5'-monophosphate dehydrogenase 2 OS=Homo sapiens OX=9606 GN=IMPDH2 PE=1 SV=2	40	16	75	15	514	55.8	6.9	227.03	16	1
Q14573	Inositol 1,4,5-trisphosphate receptor type 3 OS=Homo sapiens OX=9606 GN=ITPR3 PE=1 SV=2	7	8	24	8	2671	303.9	6.48	84.76	8	1
P29218	Inositol monophosphatase 1 OS=Homo sapiens OX=9606 GN=IMPA1 PE=1 SV=1	4	1	1	1	277	30.2	5.26	1.64	1	1
P49441	Inositol polyphosphate 1-phosphatase OS=Homo sapiens OX=9606 GN=INPP1 PE=1 SV=1	3	1	6	1	399	44	5.26	17.61	1	1
Q01968	Inositol polyphosphate 5-phosphatase OCRL OS=Homo sapiens OX=9606 GN=OCRL PE=1 SV=3	4	2	4	2	901	104.1	6.55	13.9	2	1
Q96PE3	Inositol polyphosphate-4-phosphatase type I A OS=Homo sapiens OX=9606 GN=INPP4A PE=1 SV=1	2	1	1	1	977	109.9	6.96	3.48	1	1
Q14642	Inositol polyphosphate-5-phosphatase A OS=Homo sapiens OX=9606 GN=INPP5A PE=1 SV=1	7	1	1	1	412	47.8	7.03	0	1	1
Q9NPH2	Inositol-3-phosphate synthase 1 OS=Homo sapiens OX=9606 GN=ISYNA1 PE=1 SV=1	5	1	3	1	558	61	5.76	14.7	1	1
Q13572	Inositol-tetrakisphosphate 1-kinase OS=Homo sapiens OX=9606 GN=ITPK1 PE=1 SV=2	3	1	1	1	414	45.6	6.16	2.42	1	1
P35568	Insulin receptor substrate 1 OS=Homo sapiens OX=9606 GN=IRS1 PE=1 SV=1	4	3	5	3	1242	131.5	8.54	15.75	3	1
P14735	Insulin-degrading enzyme OS=Homo sapiens OX=9606 GN=IDE PE=1 SV=4	9	5	14	5	1019	117.9	6.61	39.76	5	1
Q9NZI8	Insulin-like growth factor 2 mRNA-binding protein 1 OS=Homo sapiens OX=9606 GN=IGF2BP1 PE=1 SV=2	16	6	25	5	577	63.4	9.2	80.03	6	1
Q9Y6M1	Insulin-like growth factor 2 mRNA-binding protein 2 OS=Homo sapiens OX=9606 GN=IGF2BP2 PE=1 SV=2	21	9	28	8	599	66.1	8.46	79.54	9	1
O00425	Insulin-like growth factor 2 mRNA-binding protein 3 OS=Homo sapiens OX=9606 GN=IGF2BP3 PE=1 SV=2	14	5	19	4	579	63.7	8.87	63.01	5	1
Q8N201	Integrator complex subunit 1 OS=Homo sapiens OX=9606 GN=INTS1 PE=1 SV=2	2	2	3	2	2190	244.1	6.13	7.83	2	1
Q9H0H0	Integrator complex subunit 2 OS=Homo sapiens OX=9606 GN=INTS2 PE=1 SV=2	2	2	5	2	1204	134.2	6.05	14.28	2	1
Q68E01	Integrator complex subunit 3 OS=Homo sapiens OX=9606 GN=INTS3 PE=1 SV=1	5	3	8	3	1043	118	5.8	21.79	3	1
Q96HW7	Integrator complex subunit 4 OS=Homo sapiens OX=9606 GN=INTS4 PE=1 SV=2	2	1	3	1	963	108.1	6.44	12.11	1	1
Q6P9B9	Integrator complex subunit 5 OS=Homo sapiens OX=9606 GN=INTS5 PE=1 SV=1	1	1	2	1	1019	107.9	7.05	1.78	1	1
Q9UL03	Integrator complex subunit 6 OS=Homo sapiens OX=9606 GN=INTS6 PE=1 SV=1	4	1	3	1	887	100.3	8.62	15.91	1	1
Q75QN2	Integrator complex subunit 8 OS=Homo sapiens OX=9606 GN=INTS8 PE=1 SV=1	1	1	2	1	995	113	7.05	3.63	1	1
P26006	Integrin alpha-3 OS=Homo sapiens OX=9606 GN=ITGA3 PE=1 SV=5	3	3	10	3	1051	116.5	6.77	23.73	3	1
P08648	Integrin alpha-5 OS=Homo sapiens OX=9606 GN=ITGA5 PE=1 SV=2	3	2	6	2	1049	114.5	5.77	22.49	2	1
P23229	Integrin alpha-6 OS=Homo sapiens OX=9606 GN=ITGA6 PE=1 SV=5	1	1	2	1	1130	126.5	6.61	4.45	1	1
P06756	Integrin alpha-V OS=Homo sapiens OX=9606 GN=ITGAV PE=1 SV=2	7	4	11	4	1048	116	5.68	28.56	4	1
P05556	Integrin beta-1 OS=Homo sapiens OX=9606 GN=ITGB1 PE=1 SV=2	22	14	59	14	798	88.4	5.39	169.13	14	1
P16144	Integrin beta-4 OS=Homo sapiens OX=9606 GN=ITGB4 PE=1 SV=5	2	2	4	2	1822	202	6.09	11.93	2	1
[truncated: 2,656 more rows]

## Sheet: Table S2 Conditioned Medium ID
Table S2. Database search results for conditioned medium proteins.
Accession	Description	Coverage [%]	# Peptides	# PSMs	# Unique Peptides	# AAs	MW [kDa]	calc. pI	Score Sequest HT: Sequest HT	# Peptides (by Search Engine): Sequest HT	# Protein Groups
Q04446	1,4-alpha-glucan-branching enzyme OS=Homo sapiens OX=9606 GN=GBE1 PE=1 SV=3	16	9	25	9	702	80.4	6.32	57.76	9	1
P61604	10 kDa heat shock protein, mitochondrial OS=Homo sapiens OX=9606 GN=HSPE1 PE=1 SV=2	54	6	104	6	102	10.9	8.92	285.47	6	1
Q15029	116 kDa U5 small nuclear ribonucleoprotein component OS=Homo sapiens OX=9606 GN=EFTUD2 PE=1 SV=1	6	5	8	5	972	109.4	5	17.79	5	1
Q9NRX4	14 kDa phosphohistidine phosphatase OS=Homo sapiens OX=9606 GN=PHPT1 PE=1 SV=1	47	4	36	4	125	13.8	6.07	114.47	4	1
P31946	14-3-3 protein beta/alpha OS=Homo sapiens OX=9606 GN=YWHAB PE=1 SV=3	70	14	269	9	246	28.1	4.83	749.37	14	1
P62258	14-3-3 protein epsilon OS=Homo sapiens OX=9606 GN=YWHAE PE=1 SV=1	51	14	328	12	255	29.2	4.74	896.34	14	1
Q04917	14-3-3 protein eta OS=Homo sapiens OX=9606 GN=YWHAH PE=1 SV=4	44	10	157	7	246	28.2	4.84	355.93	10	1
P61981	14-3-3 protein gamma OS=Homo sapiens OX=9606 GN=YWHAG PE=1 SV=2	58	12	208	9	247	28.3	4.89	565.79	12	1
P31947	14-3-3 protein sigma OS=Homo sapiens OX=9606 GN=SFN PE=1 SV=1	13	4	113	1	248	27.8	4.74	232.39	4	1
P27348	14-3-3 protein theta OS=Homo sapiens OX=9606 GN=YWHAQ PE=1 SV=1	50	14	220	10	245	27.7	4.78	540.06	14	1
P63104	14-3-3 protein zeta/delta OS=Homo sapiens OX=9606 GN=YWHAZ PE=1 SV=1	71	17	390	13	245	27.7	4.79	1154.55	17	1
Q9C0C2	182 kDa tankyrase-1-binding protein OS=Homo sapiens OX=9606 GN=TNKS1BP1 PE=1 SV=4	3	3	12	3	1729	181.7	4.86	33.26	3	1
Q00722	1-phosphatidylinositol 4,5-bisphosphate phosphodiesterase beta-2 OS=Homo sapiens OX=9606 GN=PLCB2 PE=1 SV=2	1	1	1	1	1185	133.9	6.29	2.38	1	1
Q99460	26S proteasome non-ATPase regulatory subunit 1 OS=Homo sapiens OX=9606 GN=PSMD1 PE=1 SV=2	4	2	7	2	953	105.8	5.39	22.02	2	1
O00232	26S proteasome non-ATPase regulatory subunit 12 OS=Homo sapiens OX=9606 GN=PSMD12 PE=1 SV=3	3	1	2	1	456	52.9	7.65	4.47	1	1
Q13200	26S proteasome non-ATPase regulatory subunit 2 OS=Homo sapiens OX=9606 GN=PSMD2 PE=1 SV=3	6	4	11	4	908	100.1	5.2	20.96	4	1
O43242	26S proteasome non-ATPase regulatory subunit 3 OS=Homo sapiens OX=9606 GN=PSMD3 PE=1 SV=2	8	3	5	3	534	60.9	8.44	9.35	3	1
P55036	26S proteasome non-ATPase regulatory subunit 4 OS=Homo sapiens OX=9606 GN=PSMD4 PE=1 SV=1	4	1	1	1	377	40.7	4.79	2.87	1	1
Q16401	26S proteasome non-ATPase regulatory subunit 5 OS=Homo sapiens OX=9606 GN=PSMD5 PE=1 SV=3	9	3	13	3	504	56.2	5.48	32.73	3	1
Q15008	26S proteasome non-ATPase regulatory subunit 6 OS=Homo sapiens OX=9606 GN=PSMD6 PE=1 SV=1	5	2	7	2	389	45.5	5.62	1.82	2	1
O00233	26S proteasome non-ATPase regulatory subunit 9 OS=Homo sapiens OX=9606 GN=PSMD9 PE=1 SV=3	15	3	13	3	223	24.7	6.95	25.68	3	1
P62333	26S proteasome regulatory subunit 10B OS=Homo sapiens OX=9606 GN=PSMC6 PE=1 SV=1	4	1	1	1	389	44.1	7.49	2.45	1	1
P17980	26S proteasome regulatory subunit 6A OS=Homo sapiens OX=9606 GN=PSMC3 PE=1 SV=3	9	3	10	3	439	49.2	5.24	25.67	3	1
P35998	26S proteasome regulatory subunit 7 OS=Homo sapiens OX=9606 GN=PSMC2 PE=1 SV=3	3	1	2	1	433	48.6	5.95	4.86	1	1
Q13442	28 kDa heat- and acid-stable phosphoprotein OS=Homo sapiens OX=9606 GN=PDAP1 PE=1 SV=1	43	7	52	7	181	20.6	8.87	155.1	7	1
P26439	3 beta-hydroxysteroid dehydrogenase/Delta 5-->4-isomerase type 2 OS=Homo sapiens OX=9606 GN=HSD3B2 PE=1 SV=2	2	1	3	1	372	42	8.03	4.48	1	1
O95861	3'(2'),5'-bisphosphate nucleotidase 1 OS=Homo sapiens OX=9606 GN=BPNT1 PE=1 SV=1	7	2	7	2	308	33.4	5.69	16.66	2	1
P31937	3-hydroxyisobutyrate dehydrogenase, mitochondrial OS=Homo sapiens OX=9606 GN=HIBADH PE=1 SV=2	11	3	6	3	336	35.3	8.13	15.42	3	1
Q6NVY1	3-hydroxyisobutyryl-CoA hydrolase, mitochondrial OS=Homo sapiens OX=9606 GN=HIBCH PE=1 SV=2	5	2	7	2	386	43.5	8.19	7.47	2	1
P42765	3-ketoacyl-CoA thiolase, mitochondrial OS=Homo sapiens OX=9606 GN=ACAA2 PE=1 SV=2	30	9	35	9	397	41.9	8.09	88.51	9	1
Q9BRK5	45 kDa calcium-binding protein OS=Homo sapiens OX=9606 GN=SDF4 PE=1 SV=1	30	8	59	8	362	41.8	4.86	131.46	8	1
P49189	4-trimethylaminobutyraldehyde dehydrogenase OS=Homo sapiens OX=9606 GN=ALDH9A1 PE=1 SV=3	5	2	2	2	494	53.8	5.87	2.25	2	1
Q9H0D6	5'-3' exoribonuclease 2 OS=Homo sapiens OX=9606 GN=XRN2 PE=1 SV=1	10	6	22	6	950	108.5	7.47	53.35	6	1
Q5TFE4	5'-nucleotidase domain-containing protein 1 OS=Homo sapiens OX=9606 GN=NT5DC1 PE=1 SV=1	3	1	1	1	455	51.8	6.35	1.97	1	1
P10809	60 kDa heat shock protein, mitochondrial OS=Homo sapiens OX=9606 GN=HSPD1 PE=1 SV=2	33	15	84	15	573	61	5.87	241.23	15	1
P52209	6-phosphogluconate dehydrogenase, decarboxylating OS=Homo sapiens OX=9606 GN=PGD PE=1 SV=3	25	9	36	9	483	53.1	7.23	88.75	9	1
O95336	6-phosphogluconolactonase OS=Homo sapiens OX=9606 GN=PGLS PE=1 SV=2	51	9	72	9	258	27.5	6.05	212.22	9	1
P08253	72 kDa type IV collagenase OS=Homo sapiens OX=9606 GN=MMP2 PE=1 SV=2	31	13	82	13	660	73.8	5.47	228.53	13	1
Q969T7	7-methylguanosine phosphate-specific 5'-nucleotidase OS=Homo sapiens OX=9606 GN=NT5C3B PE=1 SV=4	6	1	1	1	300	34.4	6.38	4.68	1	1
Q9UHI8	A disintegrin and metalloproteinase with thrombospondin motifs 1 OS=Homo sapiens OX=9606 GN=ADAMTS1 PE=1 SV=4	3	1	1	1	967	105.3	6.83	3.44	1	1
Q9UKP4	A disintegrin and metalloproteinase with thrombospondin motifs 7 OS=Homo sapiens OX=9606 GN=ADAMTS7 PE=1 SV=2	2	3	12	3	1686	184	6.2	31.61	3	1
Q9BWD1	Acetyl-CoA acetyltransferase, cytosolic OS=Homo sapiens OX=9606 GN=ACAT2 PE=1 SV=2	36	10	108	10	397	41.3	6.92	380.79	10	1
P24752	Acetyl-CoA acetyltransferase, mitochondrial OS=Homo sapiens OX=9606 GN=ACAT1 PE=1 SV=1	9	3	5	3	427	45.2	8.85	12.15	3	1
P39687	Acidic leucine-rich nuclear phosphoprotein 32 family member A OS=Homo sapiens OX=9606 GN=ANP32A PE=1 SV=1	38	9	122	6	249	28.6	4.09	467.42	9	1
Q92688	Acidic leucine-rich nuclear phosphoprotein 32 family member B OS=Homo sapiens OX=9606 GN=ANP32B PE=1 SV=1	33	8	76	5	251	28.8	4.06	233.08	8	1
Q9BTT0	Acidic leucine-rich nuclear phosphoprotein 32 family member E OS=Homo sapiens OX=9606 GN=ANP32E PE=1 SV=1	9	2	8	2	268	30.7	3.85	20.67	2	1
Q99798	Aconitate hydratase, mitochondrial OS=Homo sapiens OX=9606 GN=ACO2 PE=1 SV=2	9	4	14	4	780	85.4	7.61	38.83	4	1
P68032	Actin, alpha cardiac muscle 1 OS=Homo sapiens OX=9606 GN=ACTC1 PE=1 SV=1	25	9	269	1	377	42	5.39	656.58	9	1
P68133	Actin, alpha skeletal muscle OS=Homo sapiens OX=9606 GN=ACTA1 PE=1 SV=1	25	9	269	1	377	42	5.39	656.58	9	1
P62736	Actin, aortic smooth muscle OS=Homo sapiens OX=9606 GN=ACTA2 PE=1 SV=1	22	8	235	1	377	42	5.39	600.57	8	1
P60709	Actin, cytoplasmic 1 OS=Homo sapiens OX=9606 GN=ACTB PE=1 SV=1	52	15	363	7	375	41.7	5.48	953.67	15	1
P63261	Actin, cytoplasmic 2 OS=Homo sapiens OX=9606 GN=ACTG1 PE=1 SV=1	52	15	363	7	375	41.8	5.48	953.67	15	1
P63267	Actin, gamma-enteric smooth muscle OS=Homo sapiens OX=9606 GN=ACTG2 PE=1 SV=1	22	8	235	1	376	41.9	5.48	600.57	8	1
O96019	Actin-like protein 6A OS=Homo sapiens OX=9606 GN=ACTL6A PE=1 SV=1	10	2	7	2	429	47.4	5.6	26.91	2	1
Q92747	Actin-related protein 2/3 complex subunit 1A OS=Homo sapiens OX=9606 GN=ARPC1A PE=1 SV=2	6	2	2	2	370	41.5	8.18	1.82	2	1
O15143	Actin-related protein 2/3 complex subunit 1B OS=Homo sapiens OX=9606 GN=ARPC1B PE=1 SV=3	6	2	19	2	372	40.9	8.35	38.48	2	1
O15144	Actin-related protein 2/3 complex subunit 2 OS=Homo sapiens OX=9606 GN=ARPC2 PE=1 SV=1	29	5	18	5	300	34.3	7.36	34.26	5	1
O15145	Actin-related protein 2/3 complex subunit 3 OS=Homo sapiens OX=9606 GN=ARPC3 PE=1 SV=3	13	2	4	2	178	20.5	8.59	5.88	2	1
P59998	Actin-related protein 2/3 complex subunit 4 OS=Homo sapiens OX=9606 GN=ARPC4 PE=1 SV=3	21	4	23	4	168	19.7	8.43	39.05	4	1
P61158	Actin-related protein 3 OS=Homo sapiens OX=9606 GN=ACTR3 PE=1 SV=3	23	5	36	5	418	47.3	5.88	125.6	5	1
P53999	Activated RNA polymerase II transcriptional coactivator p15 OS=Homo sapiens OX=9606 GN=SUB1 PE=1 SV=3	34	3	15	3	127	14.4	9.6	54.98	3	1
O95433	Activator of 90 kDa heat shock protein ATPase homolog 1 OS=Homo sapiens OX=9606 GN=AHSA1 PE=1 SV=1	20	5	52	5	338	38.3	5.53	168.73	5	1
O14561	Acyl carrier protein, mitochondrial OS=Homo sapiens OX=9606 GN=NDUFAB1 PE=1 SV=3	10	1	3	1	156	17.4	4.93	8.39	1	1
P13798	Acylamino-acid-releasing enzyme OS=Homo sapiens OX=9606 GN=APEH PE=1 SV=4	24	11	41	11	732	81.2	5.48	112.38	11	1
P07108	Acyl-CoA-binding protein OS=Homo sapiens OX=9606 GN=DBI PE=1 SV=2	62	4	32	4	87	10	6.57	98.42	4	1
P07311	Acylphosphatase-1 OS=Homo sapiens OX=9606 GN=ACYP1 PE=1 SV=2	35	3	22	3	99	11.3	9.31	52.09	3	1
O75608	Acyl-protein thioesterase 1 OS=Homo sapiens OX=9606 GN=LYPLA1 PE=1 SV=1	6	1	9	1	230	24.7	6.77	28.67	1	1
Q6UY14	ADAMTS-like protein 4 OS=Homo sapiens OX=9606 GN=ADAMTSL4 PE=1 SV=2	2	2	5	2	1074	116.5	8.34	11.78	2	1
P46108	Adapter molecule crk OS=Homo sapiens OX=9606 GN=CRK PE=1 SV=2	37	7	40	7	304	33.8	5.55	126.93	7	1
Q9BX68	Adenosine 5'-monophosphoramidase HINT2 OS=Homo sapiens OX=9606 GN=HINT2 PE=1 SV=1	38	4	10	4	163	17.2	9.16	28.75	4	1
P00813	Adenosine deaminase OS=Homo sapiens OX=9606 GN=ADA PE=1 SV=3	15	3	10	3	363	40.7	5.95	12.93	3	1
P55263	Adenosine kinase OS=Homo sapiens OX=9606 GN=ADK PE=1 SV=2	8	2	6	2	362	40.5	6.7	16.16	2	1
Q96HN2	Adenosylhomocysteinase 3 OS=Homo sapiens OX=9606 GN=AHCYL2 PE=1 SV=1	1	1	5	1	611	66.7	7.36	6.68	1	1
P23526	Adenosylhomocysteinase OS=Homo sapiens OX=9606 GN=AHCY PE=1 SV=4	32	13	130	13	432	47.7	6.34	316.88	13	1
P54819	Adenylate kinase 2, mitochondrial OS=Homo sapiens OX=9606 GN=AK2 PE=1 SV=2	33	7	65	7	239	26.5	7.81	192.66	7	1
P00568	Adenylate kinase isoenzyme 1 OS=Homo sapiens OX=9606 GN=AK1 PE=1 SV=3	24	4	9	4	194	21.6	8.63	20.23	4	1
P30566	Adenylosuccinate lyase OS=Homo sapiens OX=9606 GN=ADSL PE=1 SV=2	2	1	1	1	484	54.9	7.11	2.1	1	1
P30520	Adenylosuccinate synthetase isozyme 2 OS=Homo sapiens OX=9606 GN=ADSS2 PE=1 SV=3	11	4	19	4	456	50.1	6.55	54.37	4	1
Q01518	Adenylyl cyclase-associated protein 1 OS=Homo sapiens OX=9606 GN=CAP1 PE=1 SV=5	15	5	36	5	475	51.9	8.06	93.13	5	1
O94910	Adhesion G protein-coupled receptor L1 OS=Homo sapiens OX=9606 GN=ADGRL1 PE=1 SV=1	1	1	5	1	1474	162.6	6.6	13.59	1	1
Q86SQ4	Adhesion G-protein coupled receptor G6 OS=Homo sapiens OX=9606 GN=ADGRG6 PE=1 SV=3	9	8	88	8	1221	136.6	7.87	249.34	8	1
Q9GZN8	Adipose-secreted signaling protein OS=Homo sapiens OX=9606 GN=ADISSP PE=1 SV=3	14	2	13	2	174	19.3	6.84	19.8	2	1
Q9BW91	ADP-ribose pyrophosphatase, mitochondrial OS=Homo sapiens OX=9606 GN=NUDT9 PE=1 SV=1	3	1	3	1	350	39.1	8.22	6.27	1	1
P84077	ADP-ribosylation factor 1 OS=Homo sapiens OX=9606 GN=ARF1 PE=1 SV=2	22	3	18	3	181	20.7	6.8	46.03	3	1
P61204	ADP-ribosylation factor 3 OS=Homo sapiens OX=9606 GN=ARF3 PE=1 SV=2	22	3	18	3	181	20.6	7.43	46.03	3	1
P84085	ADP-ribosylation factor 5 OS=Homo sapiens OX=9606 GN=ARF5 PE=1 SV=2	6	1	5	1	180	20.5	6.79	9.06	1	1
Q8N6T3	ADP-ribosylation factor GTPase-activating protein 1 OS=Homo sapiens OX=9606 GN=ARFGAP1 PE=1 SV=2	4	1	1	1	406	44.6	5.66	3.77	1	1
Q8N6H7	ADP-ribosylation factor GTPase-activating protein 2 OS=Homo sapiens OX=9606 GN=ARFGAP2 PE=1 SV=1	2	1	2	1	521	56.7	7.99	2.35	1	1
Q9NP61	ADP-ribosylation factor GTPase-activating protein 3 OS=Homo sapiens OX=9606 GN=ARFGAP3 PE=1 SV=1	2	1	2	1	516	56.9	7.36	2.35	1	1
Q9NX46	ADP-ribosylhydrolase ARH3 OS=Homo sapiens OX=9606 GN=ADPRS PE=1 SV=1	15	4	24	4	363	38.9	5.07	58.25	4	1
Q9UKK9	ADP-sugar pyrophosphatase OS=Homo sapiens OX=9606 GN=NUDT5 PE=1 SV=1	17	4	28	4	219	24.3	4.94	69.76	4	1
O43488	Aflatoxin B1 aldehyde reductase member 2 OS=Homo sapiens OX=9606 GN=AKR7A2 PE=1 SV=3	21	4	9	4	359	39.6	7.17	30.78	4	1
O95154	Aflatoxin B1 aldehyde reductase member 3 OS=Homo sapiens OX=9606 GN=AKR7A3 PE=1 SV=2	3	1	1	1	331	37.2	7.15	2.6	1	1
Q8NHP1	Aflatoxin B1 aldehyde reductase member 4 OS=Homo sapiens OX=9606 GN=AKR7L PE=1 SV=7	8	2	3	2	331	36.9	6.87	7.71	2	1
O00468	Agrin OS=Homo sapiens OX=9606 GN=AGRN PE=1 SV=6	48	69	1015	69	2068	217.2	6.39	3250.91	69	1
O00170	AH receptor-interacting protein OS=Homo sapiens OX=9606 GN=AIP PE=1 SV=3	4	1	1	1	330	37.6	6.42	2.01	1	1
Q02952	A-kinase anchor protein 12 OS=Homo sapiens OX=9606 GN=AKAP12 PE=1 SV=4	14	16	116	16	1782	191.4	4.41	368.52	16	1
Q9ULX6	A-kinase anchor protein 8-like OS=Homo sapiens OX=9606 GN=AKAP8L PE=1 SV=4	2	1	1	1	646	71.6	5.05	2.22	1	1
P49588	Alanine--tRNA ligase, cytoplasmic OS=Homo sapiens OX=9606 GN=AARS1 PE=1 SV=2	7	5	24	5	968	106.7	5.53	52.6	5	1
P02768	Albumin OS=Homo sapiens OX=9606 GN=ALB PE=1 SV=2	5	4	73	4	609	69.3	6.28	186.15	4	1
P11766	Alcohol dehydrogenase class-3 OS=Homo sapiens OX=9606 GN=ADH5 PE=1 SV=4	17	4	25	4	374	39.7	7.49	64.21	4	1
P00352	Aldehyde dehydrogenase 1A1 OS=Homo sapiens OX=9606 GN=ALDH1A1 PE=1 SV=2	2	1	1	1	501	54.8	6.73	1.83	1	1
Q8IZ83	Aldehyde dehydrogenase family 16 member A1 OS=Homo sapiens OX=9606 GN=ALDH16A1 PE=1 SV=2	1	1	5	1	802	85.1	6.79	9.53	1	1
P30837	Aldehyde dehydrogenase X, mitochondrial OS=Homo sapiens OX=9606 GN=ALDH1B1 PE=1 SV=4	2	1	1	1	517	57.2	6.99	1.83	1	1
P05091	Aldehyde dehydrogenase, mitochondrial OS=Homo sapiens OX=9606 GN=ALDH2 PE=1 SV=2	4	2	2	2	517	56.3	7.05	4.57	2	1
P14550	Aldo-keto reductase family 1 member A1 OS=Homo sapiens OX=9606 GN=AKR1A1 PE=1 SV=3	6	2	5	2	325	36.6	6.79	9.77	2	1
P15121	Aldo-keto reductase family 1 member B1 OS=Homo sapiens OX=9606 GN=AKR1B1 PE=1 SV=3	49	11	57	11	316	35.8	6.98	128.12	11	1
C9JRZ8	Aldo-keto reductase family 1 member B15 OS=Homo sapiens OX=9606 GN=AKR1B15 PE=1 SV=2	3	1	20	1	316	36.5	6.7	46.79	1	1
P26572	Alpha-1,3-mannosyl-glycoprotein 2-beta-N-acetylglucosaminyltransferase OS=Homo sapiens OX=9606 GN=MGAT1 PE=1 SV=2	14	5	14	5	445	50.8	9.16	29	5	1
Q10469	Alpha-1,6-mannosyl-glycoprotein 2-beta-N-acetylglucosaminyltransferase OS=Homo sapiens OX=9606 GN=MGAT2 PE=1 SV=1	25	10	57	10	447	51.5	8.76	120.11	10	1
Q09328	Alpha-1,6-mannosylglycoprotein 6-beta-N-acetylglucosaminyltransferase A OS=Homo sapiens OX=9606 GN=MGAT5 PE=1 SV=1	3	2	3	2	741	84.5	8.12	8.93	2	1
P02765	Alpha-2-HS-glycoprotein OS=Homo sapiens OX=9606 GN=AHSG PE=1 SV=2	5	3	34	3	367	39.3	5.72	87.99	3	1
P01023	Alpha-2-macroglobulin OS=Homo sapiens OX=9606 GN=A2M PE=1 SV=3	1	2	8	2	1474	163.2	6.46	18.02	2	1
P12814	Alpha-actinin-1 OS=Homo sapiens OX=9606 GN=ACTN1 PE=1 SV=2	59	46	638	26	892	103	5.41	1898.28	46	1
P35609	Alpha-actinin-2 OS=Homo sapiens OX=9606 GN=ACTN2 PE=1 SV=1	16	14	149	1	894	103.8	5.45	393.61	14	1
Q08043	Alpha-actinin-3 OS=Homo sapiens OX=9606 GN=ACTN3 PE=1 SV=2	11	9	118	0	901	103.2	5.52	317.89	9	1
O43707	Alpha-actinin-4 OS=Homo sapiens OX=9606 GN=ACTN4 PE=1 SV=2	60	49	662	32	911	104.8	5.44	1990.64	49	1
P35611	Alpha-adducin OS=Homo sapiens OX=9606 GN=ADD1 PE=1 SV=2	2	1	1	1	737	80.9	5.83	2.74	1	1
P61163	Alpha-centractin OS=Homo sapiens OX=9606 GN=ACTR1A PE=1 SV=1	15	3	7	3	376	42.6	6.64	20.29	3	1
P06733	Alpha-enolase OS=Homo sapiens OX=9606 GN=ENO1 PE=1 SV=2	75	33	2107	29	434	47.1	7.39	6897.05	33	1
P06280	Alpha-galactosidase A OS=Homo sapiens OX=9606 GN=GLA PE=1 SV=1	14	4	14	4	429	48.7	5.6	37.24	4	1
Q9C0B1	Alpha-ketoglutarate-dependent dioxygenase FTO OS=Homo sapiens OX=9606 GN=FTO PE=1 SV=3	12	4	5	4	505	58.2	5.22	10.45	4	1
Q16706	Alpha-mannosidase 2 OS=Homo sapiens OX=9606 GN=MAN2A1 PE=1 SV=2	8	6	17	6	1144	131.1	7.58	56.62	6	1
P49641	Alpha-mannosidase 2x OS=Homo sapiens OX=9606 GN=MAN2A2 PE=1 SV=3	1	1	1	1	1150	130.5	6.84	2.8	1	1
P17050	Alpha-N-acetylgalactosaminidase OS=Homo sapiens OX=9606 GN=NAGA PE=1 SV=2	8	3	8	3	411	46.5	5.19	18.77	3	1
Q9NVD7	Alpha-parvin OS=Homo sapiens OX=9606 GN=PARVA PE=1 SV=1	4	1	2	1	372	42.2	5.95	5.12	1	1
P54920	Alpha-soluble NSF attachment protein OS=Homo sapiens OX=9606 GN=NAPA PE=1 SV=3	13	3	5	3	295	33.2	5.36	9.75	3	1
P08195	Amino acid transporter heavy chain SLC3A2 OS=Homo sapiens OX=9606 GN=SLC3A2 PE=1 SV=3	26	11	77	11	630	68	5.01	193.69	11	1
Q12904	Aminoacyl tRNA synthase complex-interacting multifunctional protein 1 OS=Homo sapiens OX=9606 GN=AIMP1 PE=1 SV=2	4	1	1	1	312	34.3	8.43	2.2	1	1
Q03154	Aminoacylase-1 OS=Homo sapiens OX=9606 GN=ACY1 PE=1 SV=1	15	4	17	4	408	45.9	6.18	33.2	4	1
Q9H4A4	Aminopeptidase B OS=Homo sapiens OX=9606 GN=RNPEP PE=1 SV=2	29	13	51	13	650	72.5	5.74	142.49	13	1
Q01433	AMP deaminase 2 OS=Homo sapiens OX=9606 GN=AMPD2 PE=1 SV=3	1	1	1	1	825	94.8	6.55	1.68	1	1
P15514	Amphiregulin OS=Homo sapiens OX=9606 GN=AREG PE=1 SV=2	21	4	46	4	252	27.9	7.4	125.95	4	1
P51693	Amyloid beta precursor like protein 1 OS=Homo sapiens OX=9606 GN=APLP1 PE=1 SV=3	3	1	2	1	650	72.1	5.8	6.94	1	1
Q06481	Amyloid beta precursor like protein 2 OS=Homo sapiens OX=9606 GN=APLP2 PE=1 SV=2	4	3	28	3	763	86.9	4.79	71.1	3	1
P05067	Amyloid-beta precursor protein OS=Homo sapiens OX=9606 GN=APP PE=1 SV=3	24	14	178	14	770	86.9	4.82	497.56	14	1
Q6FI81	Anamorsin OS=Homo sapiens OX=9606 GN=CIAPIN1 PE=1 SV=2	13	2	9	2	312	33.6	5.62	29.85	2	1
Q8NHZ8	Anaphase-promoting complex subunit CDC26 OS=Homo sapiens OX=9606 GN=CDC26 PE=1 SV=1	28	1	1	1	85	9.8	6.81	2.23	1	1
Q9BY76	Angiopoietin-related protein 4 OS=Homo sapiens OX=9606 GN=ANGPTL4 PE=1 SV=2	21	6	46	6	406	45.2	8.85	125.05	6	1
P04083	Annexin A1 OS=Homo sapiens OX=9606 GN=ANXA1 PE=1 SV=2	37	10	72	10	346	38.7	7.02	199.56	10	1
P50995	Annexin A11 OS=Homo sapiens OX=9606 GN=ANXA11 PE=1 SV=1	2	1	2	1	505	54.4	7.65	3.75	1	1
P07355	Annexin A2 OS=Homo sapiens OX=9606 GN=ANXA2 PE=1 SV=2	48	17	273	17	339	38.6	7.75	890.21	17	1
P12429	Annexin A3 OS=Homo sapiens OX=9606 GN=ANXA3 PE=1 SV=3	3	1	1	1	323	36.4	5.92	2.29	1	1
P08758	Annexin A5 OS=Homo sapiens OX=9606 GN=ANXA5 PE=1 SV=2	63	17	158	17	320	35.9	5.05	355.48	17	1
P08133	Annexin A6 OS=Homo sapiens OX=9606 GN=ANXA6 PE=1 SV=3	1	1	1	1	673	75.8	5.6	1.88	1	1
P13928	Annexin A8 OS=Homo sapiens OX=9606 GN=ANXA8 PE=1 SV=3	13	3	5	3	327	36.9	5.78	10.99	3	1
Q5VT79	Annexin A8-like protein 1 OS=Homo sapiens OX=9606 GN=ANXA8L1 PE=1 SV=2	20	4	6	4	327	36.9	5.78	14.28	4	1
P03973	Antileukoproteinase OS=Homo sapiens OX=9606 GN=SLPI PE=1 SV=2	33	5	44	5	132	14.3	8.75	110.58	5	1
P01008	Antithrombin-III OS=Homo sapiens OX=9606 GN=SERPINC1 PE=1 SV=1	2	1	4	1	464	52.6	6.71	0	1	1
Q10567	AP-1 complex subunit beta-1 OS=Homo sapiens OX=9606 GN=AP1B1 PE=1 SV=3	16	12	39	5	949	104.5	5.06	104.09	12	1
O43747	AP-1 complex subunit gamma-1 OS=Homo sapiens OX=9606 GN=AP1G1 PE=1 SV=5	5	4	21	4	822	91.3	6.8	24.66	4	1
Q9BXS5	AP-1 complex subunit mu-1 OS=Homo sapiens OX=9606 GN=AP1M1 PE=1 SV=3	13	4	9	4	423	48.6	7.3	22.51	4	1
P61966	AP-1 complex subunit sigma-1A OS=Homo sapiens OX=9606 GN=AP1S1 PE=1 SV=1	10	1	2	1	158	18.7	5.73	8.53	1	1
O95782	AP-2 complex subunit alpha-1 OS=Homo sapiens OX=9606 GN=AP2A1 PE=1 SV=3	9	7	19	4	977	107.5	7.03	50.3	7	1
O94973	AP-2 complex subunit alpha-2 OS=Homo sapiens OX=9606 GN=AP2A2 PE=1 SV=2	4	4	7	1	939	103.9	6.96	14	4	1
P63010	AP-2 complex subunit beta OS=Homo sapiens OX=9606 GN=AP2B1 PE=1 SV=1	17	11	31	4	937	104.5	5.38	82.73	11	1
Q96CW1	AP-2 complex subunit mu OS=Homo sapiens OX=9606 GN=AP2M1 PE=1 SV=2	6	2	4	2	435	49.6	9.54	6.14	2	1
O00203	AP-3 complex subunit beta-1 OS=Homo sapiens OX=9606 GN=AP3B1 PE=1 SV=3	3	3	13	3	1094	121.2	6.04	28.42	3	1
P05090	Apolipoprotein D OS=Homo sapiens OX=9606 GN=APOD PE=1 SV=1	24	4	68	4	189	21.3	5.15	171.27	4	1
Q9BZZ5	Apoptosis inhibitor 5 OS=Homo sapiens OX=9606 GN=API5 PE=1 SV=3	22	7	39	7	524	59	7.34	102.21	7	1
Q07812	Apoptosis regulator BAX OS=Homo sapiens OX=9606 GN=BAX PE=1 SV=1	7	1	2	1	192	21.2	5.22	5.2	1	1
O95831	Apoptosis-inducing factor 1, mitochondrial OS=Homo sapiens OX=9606 GN=AIFM1 PE=1 SV=1	18	7	30	7	613	66.9	8.95	78.3	7	1
Q9UKV3	Apoptotic chromatin condensation inducer in the nucleus OS=Homo sapiens OX=9606 GN=ACIN1 PE=1 SV=2	3	2	6	2	1341	151.8	6.43	24.71	2	1
P52594	Arf-GAP domain and FG repeat-containing protein 1 OS=Homo sapiens OX=9606 GN=AGFG1 PE=1 SV=2	2	1	2	1	562	58.2	8.63	3.95	1	1
P54136	Arginine--tRNA ligase, cytoplasmic OS=Homo sapiens OX=9606 GN=RARS1 PE=1 SV=2	8	4	11	4	660	75.3	6.68	30.9	4	1
P15289	Arylsulfatase A OS=Homo sapiens OX=9606 GN=ARSA PE=1 SV=3	3	1	1	1	507	53.6	6.07	3.09	1	1
O43776	Asparagine--tRNA ligase, cytoplasmic OS=Homo sapiens OX=9606 GN=NARS1 PE=1 SV=1	24	10	31	10	548	62.9	6.25	80.4	10	1
P17174	Aspartate aminotransferase, cytoplasmic OS=Homo sapiens OX=9606 GN=GOT1 PE=1 SV=3	49	15	88	15	413	46.2	7.01	248.27	15	1
P00505	Aspartate aminotransferase, mitochondrial OS=Homo sapiens OX=9606 GN=GOT2 PE=1 SV=3	31	12	119	12	430	47.5	9.01	323	12	1
P14868	Aspartate--tRNA ligase, cytoplasmic OS=Homo sapiens OX=9606 GN=DARS1 PE=1 SV=2	6	2	5	2	501	57.1	6.55	12.98	2	1
Q9ULA0	Aspartyl aminopeptidase OS=Homo sapiens OX=9606 GN=DNPEP PE=1 SV=2	15	4	10	4	485	53.4	7.58	26.32	4	1
Q12797	Aspartyl/asparaginyl beta-hydroxylase OS=Homo sapiens OX=9606 GN=ASPH PE=1 SV=3	3	1	1	1	758	85.8	5.01	3.8	1	1
Q15121	Astrocytic phosphoprotein PEA-15 OS=Homo sapiens OX=9606 GN=PEA15 PE=1 SV=2	35	4	9	4	130	15	5.02	26.48	4	1
Q99700	Ataxin-2 OS=Homo sapiens OX=9606 GN=ATXN2 PE=1 SV=2	1	1	1	1	1313	140.2	9.57	2.32	1	1
Q8WWM7	Ataxin-2-like protein OS=Homo sapiens OX=9606 GN=ATXN2L PE=1 SV=2	2	1	3	1	1075	113.3	8.59	10.66	1	1
Q8N5M1	ATP synthase mitochondrial F1 complex assembly factor 2 OS=Homo sapiens OX=9606 GN=ATPAF2 PE=1 SV=1	4	1	6	1	289	32.8	7.09	16.62	1	1
P25705	ATP synthase subunit alpha, mitochondrial OS=Homo sapiens OX=9606 GN=ATP5F1A PE=1 SV=1	6	2	4	2	553	59.7	9.13	12.6	2	1
P06576	ATP synthase subunit beta, mitochondrial OS=Homo sapiens OX=9606 GN=ATP5F1B PE=1 SV=3	25	9	33	9	529	56.5	5.4	87.87	9	1
P18859	ATP synthase-coupling factor 6, mitochondrial OS=Homo sapiens OX=9606 GN=ATP5PF PE=1 SV=1	13	1	2	1	108	12.6	9.52	5.3	1	1
Q9UII2	ATPase inhibitor, mitochondrial OS=Homo sapiens OX=9606 GN=ATP5IF1 PE=1 SV=1	10	1	1	1	106	12.2	9.35	0	1	1
P61221	ATP-binding cassette sub-family E member 1 OS=Homo sapiens OX=9606 GN=ABCE1 PE=1 SV=1	2	1	1	1	599	67.3	8.34	2.3	1	1
Q8NE71	ATP-binding cassette sub-family F member 1 OS=Homo sapiens OX=9606 GN=ABCF1 PE=1 SV=2	3	2	4	2	845	95.9	6.8	10.75	2	1
P53396	ATP-citrate synthase OS=Homo sapiens OX=9606 GN=ACLY PE=1 SV=3	6	6	37	6	1101	120.8	7.33	72.33	6	1
P17858	ATP-dependent 6-phosphofructokinase, liver type OS=Homo sapiens OX=9606 GN=PFKL PE=1 SV=6	11	7	32	7	780	85	7.5	76.94	7	1
P08237	ATP-dependent 6-phosphofructokinase, muscle type OS=Homo sapiens OX=9606 GN=PFKM PE=1 SV=2	1	1	3	1	780	85.1	7.99	0	1	1
Q08211	ATP-dependent RNA helicase A OS=Homo sapiens OX=9606 GN=DHX9 PE=1 SV=4	12	11	35	11	1270	140.9	6.84	95.89	11	1
Q92499	ATP-dependent RNA helicase DDX1 OS=Homo sapiens OX=9606 GN=DDX1 PE=1 SV=2	5	3	6	3	740	82.4	7.23	12.78	3	1
O00148	ATP-dependent RNA helicase DDX39A OS=Homo sapiens OX=9606 GN=DDX39A PE=1 SV=2	21	7	76	7	427	49.1	5.68	188.51	7	1
Q86XP3	ATP-dependent RNA helicase DDX42 OS=Homo sapiens OX=9606 GN=DDX42 PE=1 SV=1	14	7	16	7	938	102.9	7.02	42.92	7	1
O43143	ATP-dependent RNA helicase DHX15 OS=Homo sapiens OX=9606 GN=DHX15 PE=1 SV=2	5	4	14	4	795	90.9	7.46	32.55	4	1
O75882	Attractin OS=Homo sapiens OX=9606 GN=ATRN PE=1 SV=2	12	13	121	13	1429	158.4	7.31	356.07	13	1
O95816	BAG family molecular chaperone regulator 2 OS=Homo sapiens OX=9606 GN=BAG2 PE=1 SV=1	5	1	3	1	211	23.8	6.7	6.8	1	1
O95817	BAG family molecular chaperone regulator 3 OS=Homo sapiens OX=9606 GN=BAG3 PE=1 SV=3	5	2	8	2	575	61.6	6.95	25.33	2	1
Q9UQB8	BAR/IMD domain-containing adapter protein 2 OS=Homo sapiens OX=9606 GN=BAIAP2 PE=1 SV=1	2	1	6	1	552	60.8	8.9	14.01	1	1
P50895	Basal cell adhesion molecule OS=Homo sapiens OX=9606 GN=BCAM PE=1 SV=2	16	8	40	8	628	67.4	5.81	104.39	8	1
P98160	Basement membrane-specific heparan sulfate proteoglycan core protein OS=Homo sapiens OX=9606 GN=HSPG2 PE=1 SV=4	27	73	422	73	4391	468.5	6.51	1160.57	73	1
P35613	Basigin OS=Homo sapiens OX=9606 GN=BSG PE=1 SV=2	19	5	40	5	385	42.2	5.66	109.02	5	1
P51572	B-cell receptor-associated protein 31 OS=Homo sapiens OX=9606 GN=BCAP31 PE=1 SV=3	6	1	8	1	246	28	8.44	26.97	1	1
Q9NYF8	Bcl-2-associated transcription factor 1 OS=Homo sapiens OX=9606 GN=BCLAF1 PE=1 SV=2	7	4	8	4	920	106.1	9.98	18.34	4	1
Q9BXK5	Bcl-2-like protein 13 OS=Homo sapiens OX=9606 GN=BCL2L13 PE=1 SV=1	5	2	10	2	485	52.7	4.44	23.63	2	1
Q6Y288	Beta-1,3-glucosyltransferase OS=Homo sapiens OX=9606 GN=B3GLCT PE=1 SV=2	4	1	2	1	498	56.5	7.5	5.75	1	1
P15291	Beta-1,4-galactosyltransferase 1 OS=Homo sapiens OX=9606 GN=B4GALT1 PE=1 SV=5	36	8	144	7	398	43.9	8.65	508.89	8	1
O60512	Beta-1,4-galactosyltransferase 3 OS=Homo sapiens OX=9606 GN=B4GALT3 PE=1 SV=2	8	2	2	2	393	43.9	9.25	5.12	2	1
O43286	Beta-1,4-galactosyltransferase 5 OS=Homo sapiens OX=9606 GN=B4GALT5 PE=1 SV=1	12	4	34	3	388	45.1	8.15	81.97	4	1
Q9UBX8	Beta-1,4-galactosyltransferase 6 OS=Homo sapiens OX=9606 GN=B4GALT6 PE=1 SV=1	2	1	1	1	382	44.9	8.43	1.98	1	1
Q9UBV7	Beta-1,4-galactosyltransferase 7 OS=Homo sapiens OX=9606 GN=B4GALT7 PE=1 SV=1	2	1	2	1	327	37.4	8.98	1.94	1	1
O43505	Beta-1,4-glucuronyltransferase 1 OS=Homo sapiens OX=9606 GN=B4GAT1 PE=1 SV=1	30	8	40	8	415	47.1	7.2	111	8	1
P61769	Beta-2-microglobulin OS=Homo sapiens OX=9606 GN=B2M PE=1 SV=1	57	7	505	7	119	13.7	6.52	2452.98	7	1
Q562R1	Beta-actin-like protein 2 OS=Homo sapiens OX=9606 GN=ACTBL2 PE=1 SV=2	11	3	90	1	376	42	5.59	254.08	3	1
P60022	Beta-defensin 1 OS=Homo sapiens OX=9606 GN=DEFB1 PE=1 SV=1	34	1	5	1	68	7.4	8.6	18.09	1	1
P13929	Beta-enolase OS=Homo sapiens OX=9606 GN=ENO3 PE=1 SV=5	17	5	1026	1	434	47	7.71	3304.61	5	1
P16278	Beta-galactosidase OS=Homo sapiens OX=9606 GN=GLB1 PE=1 SV=2	11	6	27	6	677	76	6.57	77.11	6	1
P08236	Beta-glucuronidase OS=Homo sapiens OX=9606 GN=GUSB PE=1 SV=2	2	2	7	2	651	74.7	7.02	14.17	2	1
P06865	Beta-hexosaminidase subunit alpha OS=Homo sapiens OX=9606 GN=HEXA PE=1 SV=2	22	8	41	8	529	60.7	5.16	97.55	8	1
P07686	Beta-hexosaminidase subunit beta OS=Homo sapiens OX=9606 GN=HEXB PE=1 SV=4	10	4	19	4	556	63.1	6.76	35.17	4	1
P55957	BH3-interacting domain death agonist OS=Homo sapiens OX=9606 GN=BID PE=1 SV=1	7	1	3	1	195	22	5.44	10.09	1	1
P07814	Bifunctional glutamate/proline--tRNA ligase OS=Homo sapiens OX=9606 GN=EPRS1 PE=1 SV=5	4	4	10	4	1512	170.5	7.33	22.45	4	1
P22234	Bifunctional phosphoribosylaminoimidazole carboxylase/phosphoribosylaminoimidazole succinocarboxamide synthetase OS=Homo sapiens OX=9606 GN=PAICS PE=1 SV=3	20	8	26	8	425	47	7.23	58.68	8	1
P31939	Bifunctional purine biosynthesis protein ATIC OS=Homo sapiens OX=9606 GN=ATIC PE=1 SV=3	12	5	11	5	592	64.6	6.71	23.09	5	1
P53004	Biliverdin reductase A OS=Homo sapiens OX=9606 GN=BLVRA PE=1 SV=2	20	5	27	5	296	33.4	6.44	52.39	5	1
P43251	Biotinidase OS=Homo sapiens OX=9606 GN=BTD PE=1 SV=2	15	6	45	6	543	61.1	6.25	116.82	6	1
O75503	Bis(monoacylglycero)phosphate synthase CLN5 OS=Homo sapiens OX=9606 GN=CLN5 PE=1 SV=2	6	2	3	2	358	41.5	7.4	2.6	2	1
Q13867	Bleomycin hydrolase OS=Homo sapiens OX=9606 GN=BLMH PE=1 SV=1	5	2	4	2	455	52.5	6.27	7.68	2	1
Q9H3K6	BolA-like protein 2 OS=Homo sapiens OX=9606 GN=BOLA2 PE=1 SV=1	51	3	22	3	86	10.1	6.52	53.87	3	1
P13497	Bone morphogenetic protein 1 OS=Homo sapiens OX=9606 GN=BMP1 PE=1 SV=2	7	6	39	6	986	111.2	6.9	117.78	6	1
Q15155	BOS complex subunit NOMO1 OS=Homo sapiens OX=9606 GN=NOMO1 PE=1 SV=5	2	2	4	2	1222	134.2	5.81	10.61	2	1
Q5JPE7	BOS complex subunit NOMO2 OS=Homo sapiens OX=9606 GN=NOMO2 PE=1 SV=1	2	2	4	2	1267	139.4	5.76	10.61	2	1
P69849	BOS complex subunit NOMO3 OS=Homo sapiens OX=9606 GN=NOMO3 PE=1 SV=2	2	2	4	2	1222	134	5.67	10.61	2	1
P80723	Brain acid soluble protein 1 OS=Homo sapiens OX=9606 GN=BASP1 PE=1 SV=2	57	6	71	6	227	22.7	4.63	281.01	6	1
O15382	Branched-chain-amino-acid aminotransferase, mitochondrial OS=Homo sapiens OX=9606 GN=BCAT2 PE=1 SV=2	22	4	9	4	392	44.3	8.65	19.84	4	1
Q9P287	BRCA2 and CDKN1A-interacting protein OS=Homo sapiens OX=9606 GN=BCCIP PE=1 SV=1	20	4	7	4	314	36	4.61	17.1	4	1
Q9Y6D5	Brefeldin A-inhibited guanine nucleotide-exchange protein 2 OS=Homo sapiens OX=9606 GN=ARFGEF2 PE=1 SV=3	2	1	1	1	1785	201.9	6.33	0	1	1
Q5VW32	BRO1 domain-containing protein BROX OS=Homo sapiens OX=9606 GN=BROX PE=1 SV=1	7	2	3	2	411	46.4	7.65	9.05	2	1
Q96CX2	BTB/POZ domain-containing protein KCTD12 OS=Homo sapiens OX=9606 GN=KCTD12 PE=1 SV=1	12	3	10	3	325	35.7	5.64	24.55	3	1
Q14681	BTB/POZ domain-containing protein KCTD2 OS=Homo sapiens OX=9606 GN=KCTD2 PE=1 SV=3	10	1	1	1	263	28.5	5.29	4.06	1	1
O43670	BUB3-interacting and GLEBS motif-containing protein ZNF207 OS=Homo sapiens OX=9606 GN=ZNF207 PE=1 SV=1	3	1	9	1	478	50.7	9.1	26.6	1	1
Q96EU7	C1GALT1-specific chaperone 1 OS=Homo sapiens OX=9606 GN=C1GALT1C1 PE=1 SV=1	3	1	1	1	318	36.4	6.84	2.04	1	1
O75973	C1q-related factor OS=Homo sapiens OX=9606 GN=C1QL1 PE=1 SV=1	21	3	15	3	258	26.4	5.57	47.18	3	1
P11586	C-1-tetrahydrofolate synthase, cytoplasmic OS=Homo sapiens OX=9606 GN=MTHFD1 PE=1 SV=4	4	3	10	3	935	101.5	7.3	28.56	3	1
Q9HCU4	Cadherin EGF LAG seven-pass G-type receptor 2 OS=Homo sapiens OX=9606 GN=CELSR2 PE=1 SV=1	0	1	7	1	2923	317.3	5.31	12.68	1	1
P19022	Cadherin-2 OS=Homo sapiens OX=9606 GN=CDH2 PE=1 SV=4	21	13	91	13	906	99.7	4.81	260.76	13	1
P55283	Cadherin-4 OS=Homo sapiens OX=9606 GN=CDH4 PE=1 SV=2	5	3	13	3	916	100.2	4.82	36.8	3	1
Q9Y376	Calcium-binding protein 39 OS=Homo sapiens OX=9606 GN=CAB39 PE=1 SV=1	18	6	14	6	341	39.8	6.89	23.96	6	1
Q9H9S4	Calcium-binding protein 39-like OS=Homo sapiens OX=9606 GN=CAB39L PE=1 SV=3	3	1	2	1	337	39.1	8.4	3.8	1	1
Q9Y2V2	Calcium-regulated heat-stable protein 1 OS=Homo sapiens OX=9606 GN=CARHSP1 PE=1 SV=2	11	1	9	1	147	15.9	8.21	17.39	1	1
Q9HB71	Calcyclin-binding protein OS=Homo sapiens OX=9606 GN=CACYBP PE=1 SV=2	30	5	33	5	228	26.2	8.25	63.8	5	1
Q05682	Caldesmon OS=Homo sapiens OX=9606 GN=CALD1 PE=1 SV=3	10	6	15	6	793	93.2	5.66	26.29	6	1
P0DP25	Calmodulin-3 OS=Homo sapiens OX=9606 GN=CALM3 PE=1 SV=1	31	6	118	6	149	16.8	4.22	394.25	6	1
P27482	Calmodulin-like protein 3 OS=Homo sapiens OX=9606 GN=CALML3 PE=1 SV=2	5	1	13	1	149	16.9	4.42	18.43	1	1
P27824	Calnexin OS=Homo sapiens OX=9606 GN=CANX PE=1 SV=2	12	5	26	5	592	67.5	4.6	78.61	5	1
P04632	Calpain small subunit 1 OS=Homo sapiens OX=9606 GN=CAPNS1 PE=1 SV=1	4	1	9	1	268	28.3	5.2	17.12	1	1
P07384	Calpain-1 catalytic subunit OS=Homo sapiens OX=9606 GN=CAPN1 PE=1 SV=1	6	3	3	3	714	81.8	5.67	7.06	3	1
P17655	Calpain-2 catalytic subunit OS=Homo sapiens OX=9606 GN=CAPN2 PE=1 SV=6	10	6	18	6	700	79.9	4.98	40.27	6	1
P20810	Calpastatin OS=Homo sapiens OX=9606 GN=CAST PE=1 SV=4	10	5	21	5	708	76.5	5.07	52.8	5	1
Q99439	Calponin-2 OS=Homo sapiens OX=9606 GN=CNN2 PE=1 SV=4	6	1	12	1	309	33.7	7.33	34.53	1	1
Q15417	Calponin-3 OS=Homo sapiens OX=9606 GN=CNN3 PE=1 SV=1	9	2	12	2	329	36.4	6.05	25.62	2	1
P27797	Calreticulin OS=Homo sapiens OX=9606 GN=CALR PE=1 SV=1	48	17	290	17	417	48.1	4.44	847.77	17	1
O94985	Calsyntenin-1 OS=Homo sapiens OX=9606 GN=CLSTN1 PE=1 SV=1	40	27	461	27	981	109.7	4.91	1477.74	27	1
Q9BQT9	Calsyntenin-3 OS=Homo sapiens OX=9606 GN=CLSTN3 PE=1 SV=1	19	12	73	12	956	106	5.44	187.06	12	1
O43852	Calumenin OS=Homo sapiens OX=9606 GN=CALU PE=1 SV=2	48	15	144	15	315	37.1	4.64	415.07	15	1
P17612	cAMP-dependent protein kinase catalytic subunit alpha OS=Homo sapiens OX=9606 GN=PRKACA PE=1 SV=2	6	2	7	2	351	40.6	8.79	16.04	2	1
P22694	cAMP-dependent protein kinase catalytic subunit beta OS=Homo sapiens OX=9606 GN=PRKACB PE=1 SV=2	3	1	2	1	351	40.6	8.78	2.16	1	1
Q14444	Caprin-1 OS=Homo sapiens OX=9606 GN=CAPRIN1 PE=1 SV=2	3	1	2	1	709	78.3	5.25	5.54	1	1
Q8NCH0	Carbohydrate sulfotransferase 14 OS=Homo sapiens OX=9606 GN=CHST14 PE=1 SV=2	28	9	61	9	376	43	9.48	153.4	9	1
Q7LFX5	Carbohydrate sulfotransferase 15 OS=Homo sapiens OX=9606 GN=CHST15 PE=1 SV=1	2	1	1	1	561	64.9	8.29	2.13	1	1
Q9Y2D0	Carbonic anhydrase 5B, mitochondrial OS=Homo sapiens OX=9606 GN=CA5B PE=1 SV=1	5	1	2	1	317	36.4	7.81	2.58	1	1
Q16790	Carbonic anhydrase 9 OS=Homo sapiens OX=9606 GN=CA9 PE=1 SV=2	13	3	29	3	459	49.7	4.72	91.19	3	1
P16152	Carbonyl reductase [NADPH] 1 OS=Homo sapiens OX=9606 GN=CBR1 PE=1 SV=3	47	9	59	6	277	30.4	8.32	187.8	9	1
O75828	Carbonyl reductase [NADPH] 3 OS=Homo sapiens OX=9606 GN=CBR3 PE=1 SV=3	19	4	14	1	277	30.8	6.18	33.15	4	1
Q96DG6	Carboxymethylenebutenolidase homolog OS=Homo sapiens OX=9606 GN=CMBL PE=1 SV=1	10	2	12	2	245	28	7.18	22.03	2	1
Q9UI42	Carboxypeptidase A4 OS=Homo sapiens OX=9606 GN=CPA4 PE=1 SV=2	23	8	44	8	421	47.3	6.7	128.1	8	1
P16870	Carboxypeptidase E OS=Homo sapiens OX=9606 GN=CPE PE=1 SV=1	43	16	242	16	476	53.1	5.14	832.58	16	1
O75718	Cartilage-associated protein OS=Homo sapiens OX=9606 GN=CRTAP PE=1 SV=1	2	1	1	1	401	46.5	5.73	1.98	1	1
Q9H8G2	Caspase activity and apoptosis inhibitor 1 OS=Homo sapiens OX=9606 GN=CAAP1 PE=1 SV=2	5	1	1	1	361	38.3	4.72	3.08	1	1
P42574	Caspase-3 OS=Homo sapiens OX=9606 GN=CASP3 PE=1 SV=2	7	2	4	2	277	31.6	6.54	9.02	2	1
P55212	Caspase-6 OS=Homo sapiens OX=9606 GN=CASP6 PE=1 SV=2	3	1	2	1	293	33.3	6.93	3.85	1	1
P35221	Catenin alpha-1 OS=Homo sapiens OX=9606 GN=CTNNA1 PE=1 SV=1	2	1	3	1	906	100	6.29	8.83	1	1
P35222	Catenin beta-1 OS=Homo sapiens OX=9606 GN=CTNNB1 PE=1 SV=1	4	3	8	3	781	85.4	5.86	10.11	3	1
P07858	Cathepsin B OS=Homo sapiens OX=9606 GN=CTSB PE=1 SV=3	33	8	51	8	339	37.8	6.3	128.17	8	1
P07339	Cathepsin D OS=Homo sapiens OX=9606 GN=CTSD PE=1 SV=1	46	15	286	15	412	44.5	6.54	769.42	15	1
Q9UBX1	Cathepsin F OS=Homo sapiens OX=9606 GN=CTSF PE=1 SV=1	3	1	3	1	484	53.3	8.22	8.31	1	1
O60911	Cathepsin L2 OS=Homo sapiens OX=9606 GN=CTSV PE=1 SV=2	10	4	37	4	334	37.3	8.76	84.74	4	1
Q9UBR2	Cathepsin Z OS=Homo sapiens OX=9606 GN=CTSZ PE=1 SV=1	35	10	125	10	303	33.8	7.11	342.14	10	1
P11717	Cation-independent mannose-6-phosphate receptor OS=Homo sapiens OX=9606 GN=IGF2R PE=1 SV=3	2	3	10	3	2491	274.2	5.94	23.81	3	1
Q6NZI2	Caveolae-associated protein 1 OS=Homo sapiens OX=9606 GN=CAVIN1 PE=1 SV=1	5	1	2	1	390	43.5	5.6	5.91	1	1
P62633	CCHC-type zinc finger nucleic acid binding protein OS=Homo sapiens OX=9606 GN=CNBP PE=1 SV=1	28	4	19	4	177	19.5	7.71	46.21	4	1
O00622	CCN family member 1 OS=Homo sapiens OX=9606 GN=CCN1 PE=1 SV=1	18	4	41	4	381	42	8.21	123.17	4	1
P29279	CCN family member 2 OS=Homo sapiens OX=9606 GN=CCN2 PE=1 SV=2	7	2	21	2	349	38.1	8	49.43	2	1
P48745	CCN family member 3 OS=Homo sapiens OX=9606 GN=CCN3 PE=1 SV=1	10	2	7	2	357	39.1	7.72	22.48	2	1
Q6YHK3	CD109 antigen OS=Homo sapiens OX=9606 GN=CD109 PE=1 SV=2	31	33	471	33	1445	161.6	5.85	1408.46	33	1
P48509	CD151 antigen OS=Homo sapiens OX=9606 GN=CD151 PE=1 SV=3	4	1	1	1	253	28.3	7.47	1.88	1	1
Q13740	CD166 antigen OS=Homo sapiens OX=9606 GN=ALCAM PE=1 SV=2	14	5	23	5	583	65.1	6.25	69.76	5	1
O95400	CD2 antigen cytoplasmic tail-binding protein 2 OS=Homo sapiens OX=9606 GN=CD2BP2 PE=1 SV=1	4	1	3	1	341	37.6	4.61	7.62	1	1
Q5ZPR3	CD276 antigen OS=Homo sapiens OX=9606 GN=CD276 PE=1 SV=1	5	1	2	1	534	57.2	4.91	5.28	1	1
Q9Y5K6	CD2-associated protein OS=Homo sapiens OX=9606 GN=CD2AP PE=1 SV=1	2	1	1	1	639	71.4	6.4	2.28	1	1
P16070	CD44 antigen OS=Homo sapiens OX=9606 GN=CD44 PE=1 SV=3	4	3	30	3	742	81.5	5.33	68.27	3	1
P13987	CD59 glycoprotein OS=Homo sapiens OX=9606 GN=CD59 PE=1 SV=1	9	1	1	1	128	14.2	6.48	2.1	1	1
P60033	CD81 antigen OS=Homo sapiens OX=9606 GN=CD81 PE=1 SV=1	25	3	18	3	236	25.8	5.29	48.25	3	1
P21926	CD9 antigen OS=Homo sapiens OX=9606 GN=CD9 PE=1 SV=4	15	2	11	2	228	25.4	7.15	31.96	2	1
P14209	CD99 antigen OS=Homo sapiens OX=9606 GN=CD99 PE=1 SV=1	5	1	5	1	185	18.8	4.75	13.31	1	1
Q8NFZ8	Cell adhesion molecule 4 OS=Homo sapiens OX=9606 GN=CADM4 PE=1 SV=1	16	4	8	4	388	42.8	6.3	18.73	4	1
Q8N163	Cell cycle and apoptosis regulator protein 2 OS=Homo sapiens OX=9606 GN=CCAR2 PE=1 SV=2	11	7	29	7	923	102.8	5.22	59.8	7	1
P60953	Cell division control protein 42 homolog OS=Homo sapiens OX=9606 GN=CDC42 PE=1 SV=2	41	5	31	4	191	21.2	6.55	89.46	5	1
Q99459	Cell division cycle 5-like protein OS=Homo sapiens OX=9606 GN=CDC5L PE=1 SV=2	3	2	3	2	802	92.2	8.18	4.76	2	1
Q7Z7K6	Centromere protein V OS=Homo sapiens OX=9606 GN=CENPV PE=1 SV=1	9	1	2	1	275	29.9	9.73	8.18	1	1
Q9C0F1	Centrosomal protein of 44 kDa OS=Homo sapiens OX=9606 GN=CEP44 PE=1 SV=2	2	1	7	1	390	44.1	5.21	8.77	1	1
Q9BY43	Charged multivesicular body protein 4a OS=Homo sapiens OX=9606 GN=CHMP4A PE=1 SV=3	6	1	2	1	222	25.1	4.7	5.74	1	1
Q9H444	Charged multivesicular body protein 4b OS=Homo sapiens OX=9606 GN=CHMP4B PE=1 SV=1	18	3	14	3	224	24.9	4.82	44.76	3	1
Q9NZZ3	Charged multivesicular body protein 5 OS=Homo sapiens OX=9606 GN=CHMP5 PE=1 SV=1	8	1	3	1	219	24.6	4.83	8.86	1	1
Q9BWS9	Chitinase domain-containing protein 1 OS=Homo sapiens OX=9606 GN=CHID1 PE=1 SV=1	10	3	18	3	393	44.9	8.63	52.03	3	1
O00299	Chloride intracellular channel protein 1 OS=Homo sapiens OX=9606 GN=CLIC1 PE=1 SV=4	56	10	75	10	241	26.9	5.17	221.59	10	1
Q9Y696	Chloride intracellular channel protein 4 OS=Homo sapiens OX=9606 GN=CLIC4 PE=1 SV=4	33	6	52	5	253	28.8	5.59	182.65	6	1
Q9NZA1	Chloride intracellular channel protein 5 OS=Homo sapiens OX=9606 GN=CLIC5 PE=1 SV=3	6	2	2	1	410	46.5	4.82	3.15	2	1
Q96NY7	Chloride intracellular channel protein 6 OS=Homo sapiens OX=9606 GN=CLIC6 PE=1 SV=3	4	2	2	1	704	73	4.37	3.15	2	1
P83916	Chromobox protein homolog 1 OS=Homo sapiens OX=9606 GN=CBX1 PE=1 SV=1	38	4	26	4	185	21.4	4.93	86.13	4	1
Q13185	Chromobox protein homolog 3 OS=Homo sapiens OX=9606 GN=CBX3 PE=1 SV=4	43	6	79	5	183	20.8	5.33	261.11	6	1
P45973	Chromobox protein homolog 5 OS=Homo sapiens OX=9606 GN=CBX5 PE=1 SV=1	28	4	26	3	191	22.2	5.86	86.85	4	1
Q6ZTR5	Cilia- and flagella-associated protein 47 OS=Homo sapiens OX=9606 GN=CFAP47 PE=1 SV=5	0	1	1	1	3187	361.4	7.56	2.56	1	1
H7BZ55	Ciliary rootlet coiled-coil protein 2 OS=Homo sapiens OX=9606 GN=CROCC2 PE=1 SV=4	1	1	1	1	1653	185.5	5.5	2.94	1	1
Q8N0X4	Citramalyl-CoA lyase, mitochondrial OS=Homo sapiens OX=9606 GN=CLYBL PE=1 SV=2	6	1	1	1	340	37.3	8.73	2.09	1	1
O75390	Citrate synthase, mitochondrial OS=Homo sapiens OX=9606 GN=CS PE=1 SV=2	15	6	24	6	466	51.7	8.32	41.53	6	1
O60271	C-Jun-amino-terminal kinase-interacting protein 4 OS=Homo sapiens OX=9606 GN=SPAG9 PE=1 SV=4	4	2	4	2	1321	146.1	5.15	16.75	2	1
O60641	Clathrin coat assembly protein AP180 OS=Homo sapiens OX=9606 GN=SNAP91 PE=1 SV=2	1	1	3	1	907	92.4	4.86	7.17	1	1
Q00610	Clathrin heavy chain 1 OS=Homo sapiens OX=9606 GN=CLTC PE=1 SV=5	22	26	125	26	1675	191.5	5.69	297.61	26	1
P53675	Clathrin heavy chain 2 OS=Homo sapiens OX=9606 GN=CLTCL1 PE=1 SV=2	3	5	23	5	1640	186.9	5.85	54.06	5	1
P09496	Clathrin light chain A OS=Homo sapiens OX=9606 GN=CLTA PE=1 SV=1	7	2	13	2	248	27.1	4.51	26.16	2	1
P09497	Clathrin light chain B OS=Homo sapiens OX=9606 GN=CLTB PE=1 SV=1	4	1	8	1	229	25.2	4.64	12.51	1	1
O43809	Cleavage and polyadenylation specificity factor subunit 5 OS=Homo sapiens OX=9606 GN=NUDT21 PE=1 SV=1	34	6	19	6	227	26.2	8.82	53.02	6	1
Q05048	Cleavage stimulation factor subunit 1 OS=Homo sapiens OX=9606 GN=CSTF1 PE=1 SV=1	7	2	6	2	431	48.3	6.58	16.71	2	1
Q12996	Cleavage stimulation factor subunit 3 OS=Homo sapiens OX=9606 GN=CSTF3 PE=1 SV=1	4	2	4	2	717	82.9	8.12	10.18	2	1
P10909	Clusterin OS=Homo sapiens OX=9606 GN=CLU PE=1 SV=1	26	10	111	10	449	52.5	6.27	328.8	10	1
Q99417	c-Myc-binding protein OS=Homo sapiens OX=9606 GN=MYCBP PE=1 SV=3	55	4	17	4	103	12	5.91	35.5	4	1
Q14019	Coactosin-like protein OS=Homo sapiens OX=9606 GN=COTL1 PE=1 SV=3	52	6	109	6	142	15.9	5.67	342.78	6	1
P53621	Coatomer subunit alpha OS=Homo sapiens OX=9606 GN=COPA PE=1 SV=2	8	8	23	8	1224	138.3	7.66	55.58	8	1
P53618	Coatomer subunit beta OS=Homo sapiens OX=9606 GN=COPB1 PE=1 SV=3	2	2	3	2	953	107.1	6.05	4.44	2	1
P35606	Coatomer subunit beta' OS=Homo sapiens OX=9606 GN=COPB2 PE=1 SV=2	5	3	12	3	906	102.4	5.27	28.94	3	1
P48444	Coatomer subunit delta OS=Homo sapiens OX=9606 GN=ARCN1 PE=1 SV=1	13	6	37	6	511	57.2	6.21	86.46	6	1
O14579	Coatomer subunit epsilon OS=Homo sapiens OX=9606 GN=COPE PE=1 SV=3	15	3	8	3	308	34.5	5.12	20.79	3	1
Q9Y678	Coatomer subunit gamma-1 OS=Homo sapiens OX=9606 GN=COPG1 PE=1 SV=1	7	4	11	4	874	97.7	5.47	25.28	4	1
Q9UBF2	Coatomer subunit gamma-2 OS=Homo sapiens OX=9606 GN=COPG2 PE=1 SV=1	1	1	3	1	871	97.6	5.81	4.48	1	1
O00748	Cocaine esterase OS=Homo sapiens OX=9606 GN=CES2 PE=1 SV=1	10	3	7	3	559	61.8	6.1	18.68	3	1
O43405	Cochlin OS=Homo sapiens OX=9606 GN=COCH PE=1 SV=1	10	5	40	5	550	59.4	7.96	92.44	5	1
P23528	Cofilin-1 OS=Homo sapiens OX=9606 GN=CFL1 PE=1 SV=3	59	10	185	6	166	18.5	8.09	682.75	10	1
Q9Y281	Cofilin-2 OS=Homo sapiens OX=9606 GN=CFL2 PE=1 SV=1	51	8	68	4	166	18.7	7.88	184.16	8	1
Q8N3U4	Cohesin subunit SA-2 OS=Homo sapiens OX=9606 GN=STAG2 PE=1 SV=3	3	3	6	3	1231	141.2	5.43	16.25	3	1
Q96CT7	Coiled-coil domain-containing protein 124 OS=Homo sapiens OX=9606 GN=CCDC124 PE=1 SV=1	16	2	8	2	223	25.8	9.54	23.71	2	1
Q96EE4	Coiled-coil domain-containing protein 126 OS=Homo sapiens OX=9606 GN=CCDC126 PE=1 SV=2	9	1	2	1	140	15.7	9.88	5.85	1	1
Q96M89	Coiled-coil domain-containing protein 138 OS=Homo sapiens OX=9606 GN=CCDC138 PE=1 SV=1	2	1	2	1	665	76.2	8.53	2.75	1	1
Q2TAC2	Coiled-coil domain-containing protein 57 OS=Homo sapiens OX=9606 GN=CCDC57 PE=1 SV=3	1	1	1	1	915	103	6.55	1.78	1	1
Q76M96	Coiled-coil domain-containing protein 80 OS=Homo sapiens OX=9606 GN=CCDC80 PE=1 SV=1	3	2	10	2	950	108.1	9.72	18.62	2	1
Q9Y6H1	Coiled-coil-helix-coiled-coil-helix domain-containing protein 2 OS=Homo sapiens OX=9606 GN=CHCHD2 PE=1 SV=1	27	2	9	2	151	15.5	9.22	26.3	2	1
Q14011	Cold-inducible RNA-binding protein OS=Homo sapiens OX=9606 GN=CIRBP PE=1 SV=1	27	3	7	3	172	18.6	9.51	13.3	3	1
P02461	Collagen alpha-1(III) chain OS=Homo sapiens OX=9606 GN=COL3A1 PE=1 SV=4	7	7	93	7	1466	138.5	6.61	275.36	7	1
P20908	Collagen alpha-1(V) chain OS=Homo sapiens OX=9606 GN=COL5A1 PE=1 SV=3	12	15	157	15	1838	183.4	5.06	501.4	15	1
P12109	Collagen alpha-1(VI) chain OS=Homo sapiens OX=9606 GN=COL6A1 PE=1 SV=3	41	31	1056	31	1028	108.5	5.43	3360.7	31	1
P27658	Collagen alpha-1(VIII) chain OS=Homo sapiens OX=9606 GN=COL8A1 PE=1 SV=2	1	1	4	1	744	73.3	9.61	7.38	1	1
Q99715	Collagen alpha-1(XII) chain OS=Homo sapiens OX=9606 GN=COL12A1 PE=1 SV=2	32	67	406	67	3063	332.9	5.53	1102.19	67	1
P39060	Collagen alpha-1(XVIII) chain OS=Homo sapiens OX=9606 GN=COL18A1 PE=1 SV=5	13	14	87	14	1754	178.1	6.01	251.55	14	1
P08572	Collagen alpha-2(IV) chain OS=Homo sapiens OX=9606 GN=COL4A2 PE=1 SV=4	4	4	37	4	1712	167.4	8.66	111.27	4	1
P05997	Collagen alpha-2(V) chain OS=Homo sapiens OX=9606 GN=COL5A2 PE=1 SV=3	4	5	19	5	1499	144.8	6.46	60.27	5	1
P12110	Collagen alpha-2(VI) chain OS=Homo sapiens OX=9606 GN=COL6A2 PE=1 SV=4	12	11	151	11	1019	108.5	6.21	419.52	11	1
Q14031	Collagen alpha-6(IV) chain OS=Homo sapiens OX=9606 GN=COL4A6 PE=1 SV=3	1	1	2	1	1691	163.7	9.2	4.63	1	1
Q9BXJ3	Complement C1q tumor necrosis factor-related protein 4 OS=Homo sapiens OX=9606 GN=C1QTNF4 PE=1 SV=2	12	1	1	1	329	35.2	8.27	0	1	1
P00736	Complement C1r subcomponent OS=Homo sapiens OX=9606 GN=C1R PE=1 SV=2	31	12	77	11	705	80.1	6.21	262.43	12	1
Q9NZP8	Complement C1r subcomponent-like protein OS=Homo sapiens OX=9606 GN=C1RL PE=1 SV=2	10	4	17	3	487	53.5	7.2	29.3	4	1
P09871	Complement C1s subcomponent OS=Homo sapiens OX=9606 GN=C1S PE=1 SV=1	9	4	23	4	688	76.6	4.96	61.26	4	1
P01024	Complement C3 OS=Homo sapiens OX=9606 GN=C3 PE=1 SV=2	58	85	1451	85	1663	187	6.4	4354.9	85	1
P0C0L4	Complement C4-A OS=Homo sapiens OX=9606 GN=C4A PE=1 SV=2	12	13	35	13	1744	192.7	7.08	79.08	13	1
P0C0L5	Complement C4-B OS=Homo sapiens OX=9606 GN=C4B PE=1 SV=2	11	12	33	12	1744	192.6	7.27	74.4	12	1
Q07021	Complement component 1 Q subcomponent-binding protein, mitochondrial OS=Homo sapiens OX=9606 GN=C1QBP PE=1 SV=1	26	4	62	4	282	31.3	4.84	264.32	4	1
P08174	Complement decay-accelerating factor OS=Homo sapiens OX=9606 GN=CD55 PE=1 SV=4	5	2	7	2	381	41.4	7.59	10.46	2	1
P00751	Complement factor B OS=Homo sapiens OX=9606 GN=CFB PE=1 SV=2	1	1	2	1	764	85.5	7.06	3.92	1	1
Q13098	COP9 signalosome complex subunit 1 OS=Homo sapiens OX=9606 GN=GPS1 PE=1 SV=4	9	4	15	4	491	55.5	6.74	33.82	4	1
P61201	COP9 signalosome complex subunit 2 OS=Homo sapiens OX=9606 GN=COPS2 PE=1 SV=1	3	1	3	1	443	51.6	5.53	5.41	1	1
Q9UNS2	COP9 signalosome complex subunit 3 OS=Homo sapiens OX=9606 GN=COPS3 PE=1 SV=3	5	1	2	1	423	47.8	6.65	6.08	1	1
Q9BT78	COP9 signalosome complex subunit 4 OS=Homo sapiens OX=9606 GN=COPS4 PE=1 SV=1	17	5	30	5	406	46.2	5.83	80.23	5	1
Q92905	COP9 signalosome complex subunit 5 OS=Homo sapiens OX=9606 GN=COPS5 PE=1 SV=4	8	3	12	3	334	37.6	6.54	24.97	3	1
Q7L5N1	COP9 signalosome complex subunit 6 OS=Homo sapiens OX=9606 GN=COPS6 PE=1 SV=1	11	3	7	3	327	36.1	5.73	3.42	3	1
Q9UBW8	COP9 signalosome complex subunit 7a OS=Homo sapiens OX=9606 GN=COPS7A PE=1 SV=1	6	1	2	1	275	30.3	8.22	5.74	1	1
Q99627	COP9 signalosome complex subunit 8 OS=Homo sapiens OX=9606 GN=COPS8 PE=1 SV=1	10	1	5	1	209	23.2	5.38	14.62	1	1
Q99829	Copine-1 OS=Homo sapiens OX=9606 GN=CPNE1 PE=1 SV=1	8	4	41	4	537	59	5.83	73.44	4	1
O14618	Copper chaperone for superoxide dismutase OS=Homo sapiens OX=9606 GN=CCS PE=1 SV=1	5	1	2	1	274	29	5.58	6.19	1	1
O75367	Core histone macro-H2A.1 OS=Homo sapiens OX=9606 GN=MACROH2A1 PE=1 SV=5	3	1	10	1	369	39.2	9.83	20.81	1	1
Q13951	Core-binding factor subunit beta OS=Homo sapiens OX=9606 GN=CBFB PE=1 SV=2	9	1	1	1	182	21.5	6.6	3.12	1	1
Q9BR76	Coronin-1B OS=Homo sapiens OX=9606 GN=CORO1B PE=1 SV=1	3	1	3	1	489	54.2	5.88	7.05	1	1
Q9ULV4	Coronin-1C OS=Homo sapiens OX=9606 GN=CORO1C PE=1 SV=1	32	12	89	12	474	53.2	7.08	218.59	12	1
P08185	Corticosteroid-binding globulin OS=Homo sapiens OX=9606 GN=SERPINA6 PE=1 SV=1	2	1	2	1	405	45.1	6.04	4.26	1	1
Q9P1F3	Costars family protein ABRACL OS=Homo sapiens OX=9606 GN=ABRACL PE=1 SV=1	20	2	20	2	81	9.1	6.29	52.31	2	1
Q9UEE9	Craniofacial development protein 1 OS=Homo sapiens OX=9606 GN=CFDP1 PE=1 SV=1	3	1	6	1	299	33.6	4.81	14.26	1	1
P12277	Creatine kinase B-type OS=Homo sapiens OX=9606 GN=CKB PE=1 SV=1	27	7	65	7	381	42.6	5.59	181.97	7	1
P17540	Creatine kinase S-type, mitochondrial OS=Homo sapiens OX=9606 GN=CKMT2 PE=1 SV=2	4	1	5	1	419	47.5	8.19	14.53	1	1
P12532	Creatine kinase U-type, mitochondrial OS=Homo sapiens OX=9606 GN=CKMT1A PE=1 SV=1	6	2	7	2	417	47	8.34	18.27	2	1
P46109	Crk-like protein OS=Homo sapiens OX=9606 GN=CRKL PE=1 SV=1	29	6	41	6	303	33.8	6.74	100.44	6	1
Q9Y240	C-type lectin domain family 11 member A OS=Homo sapiens OX=9606 GN=CLEC11A PE=1 SV=1	26	7	49	7	323	35.7	5.16	109.17	7	1
Q9H5V8	CUB domain-containing protein 1 OS=Homo sapiens OX=9606 GN=CDCP1 PE=1 SV=3	1	1	1	1	836	92.9	7.96	1.85	1	1
Q13616	Cullin-1 OS=Homo sapiens OX=9606 GN=CUL1 PE=1 SV=2	6	3	7	3	776	89.6	8	16.89	3	1
Q13619	Cullin-4A OS=Homo sapiens OX=9606 GN=CUL4A PE=1 SV=3	6	4	28	4	759	87.6	8.13	61.18	4	1
Q13620	Cullin-4B OS=Homo sapiens OX=9606 GN=CUL4B PE=1 SV=4	13	10	42	10	913	103.9	7.37	95.94	10	1
Q86VP6	Cullin-associated NEDD8-dissociated protein 1 OS=Homo sapiens OX=9606 GN=CAND1 PE=1 SV=2	28	26	242	26	1230	136.3	5.78	626.48	26	1
Q9H2A7	C-X-C motif chemokine 16 OS=Homo sapiens OX=9606 GN=CXCL16 PE=1 SV=4	6	1	2	1	254	27.6	8.78	5.7	1	1
Q9NWV4	CXXC motif containing zinc binding protein OS=Homo sapiens OX=9606 GN=CZIB PE=1 SV=1	29	3	10	3	160	18	5.01	31.41	3	1
P06493	Cyclin-dependent kinase 1 OS=Homo sapiens OX=9606 GN=CDK1 PE=1 SV=3	6	2	8	2	297	34.1	8.4	19.31	2	1
Q9NYV4	Cyclin-dependent kinase 12 OS=Homo sapiens OX=9606 GN=CDK12 PE=1 SV=2	1	1	2	1	1490	164.1	9.44	4.48	1	1
Q14004	Cyclin-dependent kinase 13 OS=Homo sapiens OX=9606 GN=CDK13 PE=1 SV=2	1	1	2	1	1512	164.8	9.69	4.48	1	1
O94921	Cyclin-dependent kinase 14 OS=Homo sapiens OX=9606 GN=CDK14 PE=1 SV=3	2	1	2	1	469	53	8.92	4.48	1	1
Q96Q40	Cyclin-dependent kinase 15 OS=Homo sapiens OX=9606 GN=CDK15 PE=1 SV=2	2	1	2	1	435	49	7.14	4.48	1	1
Q00536	Cyclin-dependent kinase 16 OS=Homo sapiens OX=9606 GN=CDK16 PE=1 SV=1	2	1	2	1	496	55.7	7.62	4.48	1	1
Q00537	Cyclin-dependent kinase 17 OS=Homo sapiens OX=9606 GN=CDK17 PE=1 SV=2	2	1	2	1	523	59.5	9.03	4.48	1	1
Q07002	Cyclin-dependent kinase 18 OS=Homo sapiens OX=9606 GN=CDK18 PE=1 SV=4	2	1	2	1	474	54.4	8.66	4.48	1	1
P24941	Cyclin-dependent kinase 2 OS=Homo sapiens OX=9606 GN=CDK2 PE=1 SV=2	11	3	12	3	298	33.9	8.68	29.76	3	1
Q8IZL9	Cyclin-dependent kinase 20 OS=Homo sapiens OX=9606 GN=CDK20 PE=1 SV=1	2	1	1	1	346	38.7	6.76	2.49	1	1
Q00526	Cyclin-dependent kinase 3 OS=Homo sapiens OX=9606 GN=CDK3 PE=1 SV=1	11	3	12	3	305	35	8.79	29.76	3	1
P11802	Cyclin-dependent kinase 4 OS=Homo sapiens OX=9606 GN=CDK4 PE=1 SV=2	3	1	2	1	303	33.7	7.01	4.48	1	1
Q00535	Cyclin-dependent kinase 5 OS=Homo sapiens OX=9606 GN=CDK5 PE=1 SV=3	3	1	2	1	292	33.3	7.66	4.48	1	1
Q00534	Cyclin-dependent kinase 6 OS=Homo sapiens OX=9606 GN=CDK6 PE=1 SV=1	2	1	2	1	326	36.9	6.46	4.48	1	1
P50750	Cyclin-dependent kinase 9 OS=Homo sapiens OX=9606 GN=CDK9 PE=1 SV=3	2	1	2	1	372	42.8	8.79	4.48	1	1
P42771	Cyclin-dependent kinase inhibitor 2A OS=Homo sapiens OX=9606 GN=CDKN2A PE=1 SV=2	19	2	10	2	156	16.5	5.81	31.19	2	1
P61024	Cyclin-dependent kinases regulatory subunit 1 OS=Homo sapiens OX=9606 GN=CKS1B PE=1 SV=1	20	1	5	1	79	9.7	8.94	10.16	1	1
Q9NUQ9	CYFIP-related Rac1 interactor B OS=Homo sapiens OX=9606 GN=CYRIB PE=1 SV=1	32	5	29	5	324	36.7	6.06	85.48	5	1
P04080	Cystatin-B OS=Homo sapiens OX=9606 GN=CSTB PE=1 SV=2	46	3	43	3	98	11.1	7.56	119.24	3	1
P01034	Cystatin-C OS=Homo sapiens OX=9606 GN=CST3 PE=1 SV=1	64	11	1462	11	146	15.8	8.75	4611.83	11	1
P21291	Cysteine and glycine-rich protein 1 OS=Homo sapiens OX=9606 GN=CSRP1 PE=1 SV=3	36	5	17	5	193	20.6	8.57	45.3	5	1
Q9UHD1	Cysteine and histidine-rich domain-containing protein 1 OS=Homo sapiens OX=9606 GN=CHORDC1 PE=1 SV=2	5	1	1	1	332	37.5	7.87	3.36	1	1
Q16878	Cysteine dioxygenase type 1 OS=Homo sapiens OX=9606 GN=CDO1 PE=1 SV=2	4	1	4	1	200	23	6.6	5.57	1	1
Q9NZV1	Cysteine-rich motor neuron 1 protein OS=Homo sapiens OX=9606 GN=CRIM1 PE=1 SV=1	7	4	11	4	1036	113.7	5.21	30.36	4	1
P52943	Cysteine-rich protein 2 OS=Homo sapiens OX=9606 GN=CRIP2 PE=1 SV=1	9	1	1	1	208	22.5	8.72	3.72	1	1
P07919	Cytochrome b-c1 complex subunit 6, mitochondrial OS=Homo sapiens OX=9606 GN=UQCRH PE=1 SV=2	20	1	3	1	91	10.7	4.44	14.88	1	1
P99999	Cytochrome c OS=Homo sapiens OX=9606 GN=CYCS PE=1 SV=2	50	6	66	6	105	11.7	9.57	175.38	6	1
Q9NYJ1	Cytochrome c oxidase assembly factor 4 homolog, mitochondrial OS=Homo sapiens OX=9606 GN=COA4 PE=1 SV=2	20	1	1	1	87	10.1	6.04	3.15	1	1
Q5JTJ3	Cytochrome c oxidase assembly factor 6 homolog OS=Homo sapiens OX=9606 GN=COA6 PE=1 SV=1	10	1	3	1	125	14.1	8.25	9.19	1	1
P20674	Cytochrome c oxidase subunit 5A, mitochondrial OS=Homo sapiens OX=9606 GN=COX5A PE=1 SV=2	6	1	1	1	150	16.8	6.79	1.89	1	1
P10606	Cytochrome c oxidase subunit 5B, mitochondrial OS=Homo sapiens OX=9606 GN=COX5B PE=1 SV=2	19	2	4	2	129	13.7	8.81	9.11	2	1
P14854	Cytochrome c oxidase subunit 6B1 OS=Homo sapiens OX=9606 GN=COX6B1 PE=1 SV=2	27	2	8	2	86	10.2	7.05	14.41	2	1
P21399	Cytoplasmic aconitate hydratase OS=Homo sapiens OX=9606 GN=ACO1 PE=1 SV=3	11	7	20	7	889	98.3	6.68	46.14	7	1
Q14204	Cytoplasmic dynein 1 heavy chain 1 OS=Homo sapiens OX=9606 GN=DYNC1H1 PE=1 SV=5	1	1	1	1	4646	532.1	6.4	2.52	1	1
Q13409	Cytoplasmic dynein 1 intermediate chain 2 OS=Homo sapiens OX=9606 GN=DYNC1I2 PE=1 SV=3	2	2	13	2	638	71.4	5.2	37.89	2	1
Q14008	Cytoskeleton-associated protein 5 OS=Homo sapiens OX=9606 GN=CKAP5 PE=1 SV=3	1	2	2	2	2032	225.4	7.8	3.74	2	1
P28838	Cytosol aminopeptidase OS=Homo sapiens OX=9606 GN=LAP3 PE=1 SV=3	28	10	76	10	519	56.1	7.93	188.65	10	1
O00154	Cytosolic acyl coenzyme A thioester hydrolase OS=Homo sapiens OX=9606 GN=ACOT7 PE=1 SV=3	10	3	7	3	380	41.8	8.54	17.04	3	1
Q96KP4	Cytosolic non-specific dipeptidase OS=Homo sapiens OX=9606 GN=CNDP2 PE=1 SV=2	25	9	53	9	475	52.8	5.97	147.19	9	1
P0C869	Cytosolic phospholipase A2 beta OS=Homo sapiens OX=9606 GN=PLA2G4B PE=1 SV=2	3	1	1	1	781	87.9	5.96	2.54	1	1
P49902	Cytosolic purine 5'-nucleotidase OS=Homo sapiens OX=9606 GN=NT5C2 PE=1 SV=1	3	1	2	1	561	64.9	6.14	2.92	1	1
O43175	D-3-phosphoglycerate dehydrogenase OS=Homo sapiens OX=9606 GN=PHGDH PE=1 SV=4	9	4	15	4	533	56.6	6.71	25.62	4	1
Q9H993	Damage-control phosphatase ARMT1 OS=Homo sapiens OX=9606 GN=ARMT1 PE=1 SV=1	12	3	6	3	441	51.1	5.76	12.07	3	1
Q8TEA8	D-aminoacyl-tRNA deacylase 1 OS=Homo sapiens OX=9606 GN=DTD1 PE=1 SV=2	8	1	6	1	209	23.4	8.24	20.27	1	1
Q96GG9	DCN1-like protein 1 OS=Homo sapiens OX=9606 GN=DCUN1D1 PE=1 SV=1	14	3	7	3	259	30.1	5.34	20.94	3	1
Q9H773	dCTP pyrophosphatase 1 OS=Homo sapiens OX=9606 GN=DCTPP1 PE=1 SV=1	46	6	27	6	170	18.7	5.03	62.89	6	1
P30046	D-dopachrome decarboxylase OS=Homo sapiens OX=9606 GN=DDT PE=1 SV=3	40	5	136	5	118	12.7	7.3	432.93	5	1
A6NHG4	D-dopachrome decarboxylase-like protein OS=Homo sapiens OX=9606 GN=DDTL PE=2 SV=1	27	4	106	4	134	14.2	6.29	368.23	4	1
Q96HY6	DDRGK domain-containing protein 1 OS=Homo sapiens OX=9606 GN=DDRGK1 PE=1 SV=2	4	1	2	1	314	35.6	5.12	4.7	1	1
Q86X76	Deaminated glutathione amidase OS=Homo sapiens OX=9606 GN=NIT1 PE=1 SV=2	2	1	2	1	327	35.9	7.74	1.73	1	1
Q9BTC0	Death-inducer obliterator 1 OS=Homo sapiens OX=9606 GN=DIDO1 PE=1 SV=5	1	1	1	1	2240	243.7	7.88	4.04	1	1
P07585	Decorin OS=Homo sapiens OX=9606 GN=DCN PE=1 SV=1	40	12	230	12	359	39.7	8.54	732.96	12	1
Q13011	Delta(3,5)-Delta(2,4)-dienoyl-CoA isomerase, mitochondrial OS=Homo sapiens OX=9606 GN=ECH1 PE=1 SV=2	8	2	9	2	328	35.8	8	24.7	2	1
O43583	Density-regulated protein OS=Homo sapiens OX=9606 GN=DENR PE=1 SV=2	13	3	11	3	198	22.1	5.3	27.63	3	1
P32321	Deoxycytidylate deaminase OS=Homo sapiens OX=9606 GN=DCTD PE=1 SV=2	8	1	1	1	178	20	7.56	2.91	1	1
P49366	Deoxyhypusine synthase OS=Homo sapiens OX=9606 GN=DHPS PE=1 SV=1	4	1	3	1	369	40.9	5.36	7.52	1	1
Q6P1N9	Deoxyribonuclease TATDN1 OS=Homo sapiens OX=9606 GN=TATDN1 PE=1 SV=2	4	1	3	1	297	33.6	6.96	7.47	1	1
O00115	Deoxyribonuclease-2-alpha OS=Homo sapiens OX=9606 GN=DNASE2 PE=1 SV=2	3	1	15	1	360	39.6	8.05	40.96	1	1
Q9Y315	Deoxyribose-phosphate aldolase OS=Homo sapiens OX=9606 GN=DERA PE=1 SV=2	4	1	3	1	318	35.2	8.94	7.65	1	1
P33316	Deoxyuridine 5'-triphosphate nucleotidohydrolase, mitochondrial OS=Homo sapiens OX=9606 GN=DUT PE=1 SV=4	27	5	40	5	252	26.5	9.36	119.49	5	1
P17661	Desmin OS=Homo sapiens OX=9606 GN=DES PE=1 SV=3	11	6	85	2	470	53.5	5.27	220.37	6	1
Q14126	Desmoglein-2 OS=Homo sapiens OX=9606 GN=DSG2 PE=1 SV=2	7	5	27	5	1118	122.2	5.24	67.65	5	1
P60981	Destrin OS=Homo sapiens OX=9606 GN=DSTN PE=1 SV=3	17	2	9	2	165	18.5	7.85	18.53	2	1
Q9NR28	Diablo IAP-binding mitochondrial protein OS=Homo sapiens OX=9606 GN=DIABLO PE=1 SV=1	9	2	14	2	239	27.1	5.9	39.96	2	1
O94907	Dickkopf-related protein 1 OS=Homo sapiens OX=9606 GN=DKK1 PE=1 SV=1	45	8	77	8	266	28.7	8.4	261.2	8	1
Q9UBU2	Dickkopf-related protein 2 OS=Homo sapiens OX=9606 GN=DKK2 PE=1 SV=1	4	1	1	1	259	28.4	9.07	2.84	1	1
Q9UBP4	Dickkopf-related protein 3 OS=Homo sapiens OX=9606 GN=DKK3 PE=1 SV=2	31	6	48	6	350	38.4	4.65	152.48	6	1
P09622	Dihydrolipoyl dehydrogenase, mitochondrial OS=Homo sapiens OX=9606 GN=DLD PE=1 SV=2	12	5	32	5	509	54.1	7.85	76.45	5	1
P10515	Dihydrolipoyllysine-residue acetyltransferase component of pyruvate dehydrogenase complex, mitochondrial OS=Homo sapiens OX=9606 GN=DLAT PE=1 SV=3	2	1	1	1	647	69	7.84	2.07	1	1
P36957	Dihydrolipoyllysine-residue succinyltransferase component of 2-oxoglutarate dehydrogenase complex, mitochondrial OS=Homo sapiens OX=9606 GN=DLST PE=1 SV=4	3	1	6	1	453	48.7	8.95	13.02	1	1
P09417	Dihydropteridine reductase OS=Homo sapiens OX=9606 GN=QDPR PE=1 SV=2	7	1	6	1	244	25.8	7.37	20.73	1	1
Q14117	Dihydropyrimidinase OS=Homo sapiens OX=9606 GN=DPYS PE=1 SV=1	1	1	6	1	519	56.6	7.27	4.92	1	1
Q16555	Dihydropyrimidinase-related protein 2 OS=Homo sapiens OX=9606 GN=DPYSL2 PE=1 SV=1	30	10	66	10	572	62.3	6.38	242.26	10	1
Q14195	Dihydropyrimidinase-related protein 3 OS=Homo sapiens OX=9606 GN=DPYSL3 PE=1 SV=1	6	3	10	3	570	61.9	6.49	13.3	3	1
Q8WVM0	Dimethyladenosine transferase 1, mitochondrial OS=Homo sapiens OX=9606 GN=TFB1M PE=1 SV=1	4	1	1	1	346	39.5	9.26	2.54	1	1
Q01459	Di-N-acetylchitobiase OS=Homo sapiens OX=9606 GN=CTBS PE=1 SV=1	4	1	1	1	385	43.7	6.64	3.35	1	1
P53634	Dipeptidyl peptidase 1 OS=Homo sapiens OX=9606 GN=CTSC PE=1 SV=2	9	3	15	3	463	51.8	6.99	24.83	3	1
Q9UHL4	Dipeptidyl peptidase 2 OS=Homo sapiens OX=9606 GN=DPP7 PE=1 SV=3	8	3	15	3	492	54.3	6.32	33.28	3	1
Q9NY33	Dipeptidyl peptidase 3 OS=Homo sapiens OX=9606 GN=DPP3 PE=1 SV=2	27	13	63	13	737	82.5	5.1	189.12	13	1
Q96PD2	Discoidin, CUB and LCCL domain-containing protein 2 OS=Homo sapiens OX=9606 GN=DCBLD2 PE=1 SV=1	3	1	2	1	775	85	7.17	6.45	1	1
O14672	Disintegrin and metalloproteinase domain-containing protein 10 OS=Homo sapiens OX=9606 GN=ADAM10 PE=1 SV=1	9	3	19	3	748	84.1	7.77	51.44	3	1
Q13444	Disintegrin and metalloproteinase domain-containing protein 15 OS=Homo sapiens OX=9606 GN=ADAM15 PE=1 SV=4	9	5	13	5	863	92.9	6.73	38.79	5	1
P78536	Disintegrin and metalloproteinase domain-containing protein 17 OS=Homo sapiens OX=9606 GN=ADAM17 PE=1 SV=1	6	3	18	3	824	93	5.76	57.95	3	1
Q13443	Disintegrin and metalloproteinase domain-containing protein 9 OS=Homo sapiens OX=9606 GN=ADAM9 PE=1 SV=1	6	4	31	4	819	90.5	7.52	80.46	4	1
Q12959	Disks large homolog 1 OS=Homo sapiens OX=9606 GN=DLG1 PE=1 SV=2	2	1	1	1	904	100.4	5.76	3.8	1	1
Q16531	DNA damage-binding protein 1 OS=Homo sapiens OX=9606 GN=DDB1 PE=1 SV=1	32	29	233	29	1140	126.9	5.26	537.62	29	1
Q92466	DNA damage-binding protein 2 OS=Homo sapiens OX=9606 GN=DDB2 PE=1 SV=1	2	1	2	1	427	47.8	9.47	3.88	1	1
O00273	DNA fragmentation factor subunit alpha OS=Homo sapiens OX=9606 GN=DFFA PE=1 SV=1	11	2	6	2	331	36.5	4.79	18.08	2	1
P27695	DNA repair nuclease/redox regulator APEX1 OS=Homo sapiens OX=9606 GN=APEX1 PE=1 SV=2	63	18	195	18	318	35.5	8.12	671.68	18	1
Q9BRX5	DNA replication complex GINS protein PSF3 OS=Homo sapiens OX=9606 GN=GINS3 PE=1 SV=1	6	1	1	1	216	24.5	5.34	2.22	1	1
Q9BRT9	DNA replication complex GINS protein SLD5 OS=Homo sapiens OX=9606 GN=GINS4 PE=1 SV=1	15	2	4	2	223	26	4.98	9.21	2	1
P49736	DNA replication licensing factor MCM2 OS=Homo sapiens OX=9606 GN=MCM2 PE=1 SV=4	11	7	13	7	904	101.8	5.52	29.74	7	1
P25205	DNA replication licensing factor MCM3 OS=Homo sapiens OX=9606 GN=MCM3 PE=1 SV=3	1	1	7	1	808	90.9	5.77	12.21	1	1
P33991	DNA replication licensing factor MCM4 OS=Homo sapiens OX=9606 GN=MCM4 PE=1 SV=5	2	1	4	1	863	96.5	6.74	9.16	1	1
Q14566	DNA replication licensing factor MCM6 OS=Homo sapiens OX=9606 GN=MCM6 PE=1 SV=1	17	11	46	11	821	92.8	5.41	117.85	11	1
P78527	DNA-dependent protein kinase catalytic subunit OS=Homo sapiens OX=9606 GN=PRKDC PE=1 SV=3	2	8	14	8	4128	468.8	7.12	23.47	8	1
O15446	DNA-directed RNA polymerase I subunit RPA34 OS=Homo sapiens OX=9606 GN=POLR1G PE=1 SV=1	5	1	1	1	510	55	8.51	3.08	1	1
Q6EEV4	DNA-directed RNA polymerase II subunit GRINL1A, isoforms 4/5 OS=Homo sapiens OX=9606 GN=POLR2M PE=1 SV=1	9	1	2	1	148	15.1	8.37	4.51	1	1
P62487	DNA-directed RNA polymerase II subunit RPB7 OS=Homo sapiens OX=9606 GN=POLR2G PE=1 SV=1	7	1	2	1	172	19.3	5.54	4.08	1	1
P36954	DNA-directed RNA polymerase II subunit RPB9 OS=Homo sapiens OX=9606 GN=POLR2I PE=1 SV=1	18	1	1	1	125	14.5	5.14	4.61	1	1
Q9UBS4	DnaJ homolog subfamily B member 11 OS=Homo sapiens OX=9606 GN=DNAJB11 PE=1 SV=1	8	3	11	3	358	40.5	6.18	24.67	3	1
Q13217	DnaJ homolog subfamily C member 3 OS=Homo sapiens OX=9606 GN=DNAJC3 PE=1 SV=1	4	1	1	1	504	57.5	6.15	3.13	1	1
O75937	DnaJ homolog subfamily C member 8 OS=Homo sapiens OX=9606 GN=DNAJC8 PE=1 SV=2	32	6	17	6	253	29.8	9.06	44.96	6	1
Q8WXX5	DnaJ homolog subfamily C member 9 OS=Homo sapiens OX=9606 GN=DNAJC9 PE=1 SV=1	35	6	29	6	260	29.9	5.73	62.93	6	1
P04844	Dolichyl-diphosphooligosaccharide--protein glycosyltransferase subunit 2 OS=Homo sapiens OX=9606 GN=RPN2 PE=1 SV=3	2	1	2	1	631	69.2	5.69	4.76	1	1
P55265	Double-stranded RNA-specific adenosine deaminase OS=Homo sapiens OX=9606 GN=ADAR PE=1 SV=4	1	1	2	1	1226	136	8.65	4.95	1	1
Q14919	Dr1-associated corepressor OS=Homo sapiens OX=9606 GN=DRAP1 PE=1 SV=3	5	1	2	1	205	22.3	5.17	4.81	1	1
Q16643	Drebrin OS=Homo sapiens OX=9606 GN=DBN1 PE=1 SV=4	16	6	29	6	649	71.4	4.45	106.83	6	1
Q9UJU6	Drebrin-like protein OS=Homo sapiens OX=9606 GN=DBNL PE=1 SV=1	3	1	4	1	430	48.2	5.05	10.03	1	1
Q13561	Dynactin subunit 2 OS=Homo sapiens OX=9606 GN=DCTN2 PE=1 SV=4	24	7	20	7	401	44.2	5.21	58.25	7	1
Q96JB1	Dynein axonemal heavy chain 8 OS=Homo sapiens OX=9606 GN=DNAH8 PE=1 SV=2	0	2	3	2	4490	514.3	6.32	6.09	2	1
P63167	Dynein light chain 1, cytoplasmic OS=Homo sapiens OX=9606 GN=DYNLL1 PE=1 SV=1	12	1	4	1	89	10.4	7.4	10.01	1	1
Q96FJ2	Dynein light chain 2, cytoplasmic OS=Homo sapiens OX=9606 GN=DYNLL2 PE=1 SV=1	26	2	5	2	89	10.3	7.37	12.55	2	1
Q9NP97	Dynein light chain roadblock-type 1 OS=Homo sapiens OX=9606 GN=DYNLRB1 PE=1 SV=3	29	2	10	2	96	10.9	7.25	26.75	2	1
Q8TF09	Dynein light chain roadblock-type 2 OS=Homo sapiens OX=9606 GN=DYNLRB2 PE=1 SV=1	13	1	5	1	96	10.8	7.5	11.68	1	1
Q8IZA0	Dyslexia-associated protein KIAA0319-like protein OS=Homo sapiens OX=9606 GN=KIAA0319L PE=1 SV=2	2	1	8	1	1049	115.6	6.05	28.6	1	1
Q14118	Dystroglycan 1 OS=Homo sapiens OX=9606 GN=DAG1 PE=1 SV=2	13	7	73	7	895	97.4	8.56	247.51	7	1
Q63HN8	E3 ubiquitin-protein ligase RNF213 OS=Homo sapiens OX=9606 GN=RNF213 PE=1 SV=3	0	1	5	1	5207	591	6.48	9.13	1	1
O94874	E3 UFM1-protein ligase 1 OS=Homo sapiens OX=9606 GN=UFL1 PE=1 SV=2	1	1	1	1	794	89.5	6.79	1.85	1	1
O75071	EF-hand calcium-binding domain-containing protein 14 OS=Homo sapiens OX=9606 GN=EFCAB14 PE=1 SV=1	5	1	2	1	495	55	6.32	6.73	1	1
Q9BUP0	EF-hand domain-containing protein D1 OS=Homo sapiens OX=9606 GN=EFHD1 PE=1 SV=1	5	1	3	1	239	26.9	5.39	4.6	1	1
Q96C19	EF-hand domain-containing protein D2 OS=Homo sapiens OX=9606 GN=EFHD2 PE=1 SV=1	19	4	13	4	240	26.7	5.2	20.99	4	1
Q12805	EGF-containing fibulin-like extracellular matrix protein 1 OS=Homo sapiens OX=9606 GN=EFEMP1 PE=1 SV=2	50	19	624	19	493	54.6	5.07	2332.32	19	1
O95967	EGF-containing fibulin-like extracellular matrix protein 2 OS=Homo sapiens OX=9606 GN=EFEMP2 PE=1 SV=3	27	8	77	8	443	49.4	4.94	212.34	8	1
O43854	EGF-like repeat and discoidin I-like domain-containing protein 3 OS=Homo sapiens OX=9606 GN=EDIL3 PE=1 SV=1	16	5	16	5	480	53.7	7.28	42.64	5	1
Q9H4M9	EH domain-containing protein 1 OS=Homo sapiens OX=9606 GN=EHD1 PE=1 SV=2	4	1	1	1	534	60.6	6.83	0	1	1
Q9Y6E2	eIF5-mimic protein 1 OS=Homo sapiens OX=9606 GN=BZW2 PE=1 SV=1	8	3	11	3	419	48.1	6.68	23.09	3	1
Q7L1Q6	eIF5-mimic protein 2 OS=Homo sapiens OX=9606 GN=BZW1 PE=1 SV=1	2	1	3	1	419	48	5.92	3.37	1	1
Q15717	ELAV-like protein 1 OS=Homo sapiens OX=9606 GN=ELAVL1 PE=1 SV=2	11	3	25	3	326	36.1	9.17	61.99	3	1
Q12926	ELAV-like protein 2 OS=Homo sapiens OX=9606 GN=ELAVL2 PE=1 SV=2	3	1	1	1	359	39.5	9.13	2.85	1	1
P38117	Electron transfer flavoprotein subunit beta OS=Homo sapiens OX=9606 GN=ETFB PE=1 SV=3	10	2	3	2	255	27.8	8.1	8.04	2	1
P68104	Elongation factor 1-alpha 1 OS=Homo sapiens OX=9606 GN=EEF1A1 PE=1 SV=1	28	11	180	11	462	50.1	9.01	512.71	11	1
Q05639	Elongation factor 1-alpha 2 OS=Homo sapiens OX=9606 GN=EEF1A2 PE=1 SV=1	14	6	66	6	463	50.4	9.03	133.73	6	1
P24534	Elongation factor 1-beta OS=Homo sapiens OX=9606 GN=EEF1B2 PE=1 SV=3	48	5	70	5	225	24.7	4.67	333.59	5	1
P29692	Elongation factor 1-delta OS=Homo sapiens OX=9606 GN=EEF1D PE=1 SV=5	37	7	51	7	281	31.1	5.01	166.08	7	1
P26641	Elongation factor 1-gamma OS=Homo sapiens OX=9606 GN=EEF1G PE=1 SV=3	34	12	122	12	437	50.1	6.67	299.69	12	1
P13639	Elongation factor 2 OS=Homo sapiens OX=9606 GN=EEF2 PE=1 SV=4	33	21	296	21	858	95.3	6.83	847.49	21	1
Q15370	Elongin-B OS=Homo sapiens OX=9606 GN=ELOB PE=1 SV=1	28	2	8	2	118	13.1	4.88	22.37	2	1
Q15369	Elongin-C OS=Homo sapiens OX=9606 GN=ELOC PE=1 SV=1	8	1	2	1	112	12.5	4.78	0	1	1
Q9NT22	EMILIN-3 OS=Homo sapiens OX=9606 GN=EMILIN3 PE=1 SV=2	1	1	3	1	766	82.6	7.72	5.91	1	1
Q99961	Endophilin-A2 OS=Homo sapiens OX=9606 GN=SH3GL1 PE=1 SV=1	3	1	2	1	368	41.5	5.43	5.32	1	1
Q9NZ08	Endoplasmic reticulum aminopeptidase 1 OS=Homo sapiens OX=9606 GN=ERAP1 PE=1 SV=3	3	2	3	2	941	107.2	6.46	7.36	2	1
P11021	Endoplasmic reticulum chaperone BiP OS=Homo sapiens OX=9606 GN=HSPA5 PE=1 SV=2	49	31	585	29	654	72.3	5.16	1924.72	31	1
Q9UKM7	Endoplasmic reticulum mannosyl-oligosaccharide 1,2-alpha-mannosidase OS=Homo sapiens OX=9606 GN=MAN1B1 PE=1 SV=2	3	1	2	1	699	79.5	7.72	7.14	1	1
P30040	Endoplasmic reticulum resident protein 29 OS=Homo sapiens OX=9606 GN=ERP29 PE=1 SV=4	34	8	70	8	261	29	7.31	159.79	8	1
Q9BS26	Endoplasmic reticulum resident protein 44 OS=Homo sapiens OX=9606 GN=ERP44 PE=1 SV=1	25	8	40	8	406	46.9	5.26	90.25	8	1
P14625	Endoplasmin OS=Homo sapiens OX=9606 GN=HSP90B1 PE=1 SV=1	43	33	414	31	803	92.4	4.84	1182.01	33	1
Q53H82	Endoribonuclease LACTB2 OS=Homo sapiens OX=9606 GN=LACTB2 PE=1 SV=2	16	3	6	3	288	32.8	6.8	15.25	3	1
O60869	Endothelial differentiation-related factor 1 OS=Homo sapiens OX=9606 GN=EDF1 PE=1 SV=1	16	2	12	2	148	16.4	9.95	30.01	2	1
Q9UNN8	Endothelial protein C receptor OS=Homo sapiens OX=9606 GN=PROCR PE=1 SV=1	26	5	106	5	238	26.7	7.18	286.62	5	1
P20800	Endothelin-2 OS=Homo sapiens OX=9606 GN=EDN2 PE=1 SV=2	6	1	3	1	178	19.9	10.26	7.17	1	1
P84090	Enhancer of rudimentary homolog OS=Homo sapiens OX=9606 GN=ERH PE=1 SV=1	31	3	19	3	104	12.3	5.92	43.25	3	1
Q9UHY7	Enolase-phosphatase E1 OS=Homo sapiens OX=9606 GN=ENOPH1 PE=1 SV=1	12	2	2	2	261	28.9	4.78	4.71	2	1
P42126	Enoyl-CoA delta isomerase 1, mitochondrial OS=Homo sapiens OX=9606 GN=ECI1 PE=1 SV=1	16	3	9	3	302	32.8	8.54	23.32	3	1
P30084	Enoyl-CoA hydratase, mitochondrial OS=Homo sapiens OX=9606 GN=ECHS1 PE=1 SV=4	24	4	41	4	290	31.4	8.07	109.58	4	1
Q8N140	EP300-interacting inhibitor of differentiation 3 OS=Homo sapiens OX=9606 GN=EID3 PE=1 SV=1	3	1	1	1	333	38.1	5.15	0	1	1
P54760	Ephrin type-B receptor 4 OS=Homo sapiens OX=9606 GN=EPHB4 PE=1 SV=2	1	1	3	1	987	108.2	6.9	6.19	1	1
P20827	Ephrin-A1 OS=Homo sapiens OX=9606 GN=EFNA1 PE=1 SV=2	4	1	15	1	205	23.8	6.83	16.14	1	1
P52803	Ephrin-A5 OS=Homo sapiens OX=9606 GN=EFNA5 PE=1 SV=1	6	1	6	1	228	26.3	6.42	21.09	1	1
P98172	Ephrin-B1 OS=Homo sapiens OX=9606 GN=EFNB1 PE=1 SV=1	9	1	3	1	346	38	8.94	13.75	1	1
P52799	Ephrin-B2 OS=Homo sapiens OX=9606 GN=EFNB2 PE=1 SV=1	15	3	4	3	333	36.9	8.85	13.24	3	1
Q15768	Ephrin-B3 OS=Homo sapiens OX=9606 GN=EFNB3 PE=1 SV=1	4	1	2	1	340	35.8	8.6	6.47	1	1
P58107	Epiplakin OS=Homo sapiens OX=9606 GN=EPPK1 PE=1 SV=3	8	7	19	1	5088	555.3	5.62	43.86	7	1
O95208	Epsin-2 OS=Homo sapiens OX=9606 GN=EPN2 PE=1 SV=3	2	1	1	1	641	68.4	7.52	2.7	1	1
Q9H201	Epsin-3 OS=Homo sapiens OX=9606 GN=EPN3 PE=1 SV=1	2	1	3	1	632	68.2	5.91	2.13	1	1
Q96HE7	ERO1-like protein alpha OS=Homo sapiens OX=9606 GN=ERO1A PE=1 SV=2	32	10	40	10	468	54.4	5.68	113.96	10	1
Q86YB8	ERO1-like protein beta OS=Homo sapiens OX=9606 GN=ERO1B PE=1 SV=2	5	2	5	2	467	53.5	7.99	10.2	2	1
P60842	Eukaryotic initiation factor 4A-I OS=Homo sapiens OX=9606 GN=EIF4A1 PE=1 SV=1	11	4	29	1	406	46.1	5.48	60.91	4	1
Q14240	Eukaryotic initiation factor 4A-II OS=Homo sapiens OX=9606 GN=EIF4A2 PE=1 SV=2	15	5	36	2	407	46.4	5.48	86.87	5	1
P38919	Eukaryotic initiation factor 4A-III OS=Homo sapiens OX=9606 GN=EIF4A3 PE=1 SV=4	7	2	10	1	411	46.8	6.73	27.53	2	1
P62495	Eukaryotic peptide chain release factor subunit 1 OS=Homo sapiens OX=9606 GN=ETF1 PE=1 SV=3	9	3	23	3	437	49	5.71	61.35	3	1
P41567	Eukaryotic translation initiation factor 1 OS=Homo sapiens OX=9606 GN=EIF1 PE=1 SV=1	24	2	4	2	113	12.7	7.44	8.45	2	1
O60739	Eukaryotic translation initiation factor 1b OS=Homo sapiens OX=9606 GN=EIF1B PE=1 SV=2	12	1	2	1	113	12.8	7.37	3.99	1	1
P05198	Eukaryotic translation initiation factor 2 subunit 1 OS=Homo sapiens OX=9606 GN=EIF2S1 PE=1 SV=3	17	4	27	4	315	36.1	5.08	60.73	4	1
P20042	Eukaryotic translation initiation factor 2 subunit 2 OS=Homo sapiens OX=9606 GN=EIF2S2 PE=1 SV=2	18	5	37	5	333	38.4	5.8	108.62	5	1
P41091	Eukaryotic translation initiation factor 2 subunit 3 OS=Homo sapiens OX=9606 GN=EIF2S3 PE=1 SV=3	17	5	28	5	472	51.1	8.4	66.82	5	1
Q2VIR3	Eukaryotic translation initiation factor 2 subunit 3B OS=Homo sapiens OX=9606 GN=EIF2S3B PE=1 SV=2	10	3	16	3	472	51.2	8.4	45.39	3	1
Q9BY44	Eukaryotic translation initiation factor 2A OS=Homo sapiens OX=9606 GN=EIF2A PE=1 SV=3	2	1	2	1	585	64.9	8.87	5.61	1	1
Q14152	Eukaryotic translation initiation factor 3 subunit A OS=Homo sapiens OX=9606 GN=EIF3A PE=1 SV=1	5	5	11	5	1382	166.5	6.79	23.46	5	1
P55884	Eukaryotic translation initiation factor 3 subunit B OS=Homo sapiens OX=9606 GN=EIF3B PE=1 SV=3	16	6	18	6	814	92.4	5	50.86	6	1
Q99613	Eukaryotic translation initiation factor 3 subunit C OS=Homo sapiens OX=9606 GN=EIF3C PE=1 SV=1	10	7	11	7	913	105.3	5.68	23.19	7	1
B5ME19	Eukaryotic translation initiation factor 3 subunit C-like protein OS=Homo sapiens OX=9606 GN=EIF3CL PE=1 SV=1	10	7	11	7	914	105.4	5.64	23.19	7	1
O15371	Eukaryotic translation initiation factor 3 subunit D OS=Homo sapiens OX=9606 GN=EIF3D PE=1 SV=1	2	1	3	1	548	63.9	6.05	7	1	1
P60228	Eukaryotic translation initiation factor 3 subunit E OS=Homo sapiens OX=9606 GN=EIF3E PE=1 SV=1	2	1	2	1	445	52.2	6.04	4.87	1	1
O75821	Eukaryotic translation initiation factor 3 subunit G OS=Homo sapiens OX=9606 GN=EIF3G PE=1 SV=2	10	3	9	3	320	35.6	6.13	9.07	3	1
O75822	Eukaryotic translation initiation factor 3 subunit J OS=Homo sapiens OX=9606 GN=EIF3J PE=1 SV=2	14	4	11	4	258	29	4.83	24.88	4	1
Q9UBQ5	Eukaryotic translation initiation factor 3 subunit K OS=Homo sapiens OX=9606 GN=EIF3K PE=1 SV=1	11	2	4	2	218	25	4.93	10.19	2	1
Q9Y262	Eukaryotic translation initiation factor 3 subunit L OS=Homo sapiens OX=9606 GN=EIF3L PE=1 SV=1	6	2	7	2	564	66.7	6.34	6.45	2	1
Q7L2H7	Eukaryotic translation initiation factor 3 subunit M OS=Homo sapiens OX=9606 GN=EIF3M PE=1 SV=1	3	1	1	1	374	42.5	5.63	1.67	1	1
Q04637	Eukaryotic translation initiation factor 4 gamma 1 OS=Homo sapiens OX=9606 GN=EIF4G1 PE=1 SV=4	3	3	13	3	1599	175.4	5.33	39.17	3	1
P23588	Eukaryotic translation initiation factor 4B OS=Homo sapiens OX=9606 GN=EIF4B PE=1 SV=2	13	6	37	6	611	69.1	5.73	107.63	6	1
P06730	Eukaryotic translation initiation factor 4E OS=Homo sapiens OX=9606 GN=EIF4E PE=1 SV=2	8	2	7	2	217	25.1	6.15	17.25	2	1
A6NMX2	Eukaryotic translation initiation factor 4E type 1B OS=Homo sapiens OX=9606 GN=EIF4E1B PE=1 SV=3	3	1	1	1	242	27.6	7.17	1.74	1	1
Q13541	Eukaryotic translation initiation factor 4E-binding protein 1 OS=Homo sapiens OX=9606 GN=EIF4EBP1 PE=1 SV=3	22	1	1	1	118	12.6	5.48	3.04	1	1
Q13542	Eukaryotic translation initiation factor 4E-binding protein 2 OS=Homo sapiens OX=9606 GN=EIF4EBP2 PE=1 SV=1	26	1	2	1	120	12.9	6.67	11.26	1	1
Q15056	Eukaryotic translation initiation factor 4H OS=Homo sapiens OX=9606 GN=EIF4H PE=1 SV=5	15	2	12	2	248	27.4	7.23	42.5	2	1
P55010	Eukaryotic translation initiation factor 5 OS=Homo sapiens OX=9606 GN=EIF5 PE=1 SV=2	6	2	9	2	431	49.2	5.58	17.81	2	1
P63241	Eukaryotic translation initiation factor 5A-1 OS=Homo sapiens OX=9606 GN=EIF5A PE=1 SV=2	46	8	91	8	154	16.8	5.24	259.13	8	1
Q6IS14	Eukaryotic translation initiation factor 5A-1-like OS=Homo sapiens OX=9606 GN=EIF5AL1 PE=1 SV=2	28	4	41	4	154	16.8	5	89.1	4	1
Q9GZV4	Eukaryotic translation initiation factor 5A-2 OS=Homo sapiens OX=9606 GN=EIF5A2 PE=1 SV=3	20	3	38	3	153	16.8	5.58	81.65	3	1
O60841	Eukaryotic translation initiation factor 5B OS=Homo sapiens OX=9606 GN=EIF5B PE=1 SV=4	2	1	1	1	1220	138.7	5.49	2.57	1	1
P56537	Eukaryotic translation initiation factor 6 OS=Homo sapiens OX=9606 GN=EIF6 PE=1 SV=1	57	8	104	8	245	26.6	4.68	370.84	8	1
Q13868	Exosome complex component RRP4 OS=Homo sapiens OX=9606 GN=EXOSC2 PE=1 SV=2	9	2	14	2	293	32.8	7.5	30.02	2	1
Q15024	Exosome complex component RRP42 OS=Homo sapiens OX=9606 GN=EXOSC7 PE=1 SV=3	16	3	9	3	291	31.8	5.19	20.06	3	1
Q96B26	Exosome complex component RRP43 OS=Homo sapiens OX=9606 GN=EXOSC8 PE=1 SV=1	4	1	8	1	276	30	5.3	18.13	1	1
Q06265	Exosome complex component RRP45 OS=Homo sapiens OX=9606 GN=EXOSC9 PE=1 SV=3	8	3	6	3	439	48.9	5.29	10.97	3	1
Q16394	Exostosin-1 OS=Homo sapiens OX=9606 GN=EXT1 PE=1 SV=2	17	7	17	7	746	86.2	9.04	47.69	7	1
Q93063	Exostosin-2 OS=Homo sapiens OX=9606 GN=EXT2 PE=1 SV=1	16	8	37	8	718	82.2	6.55	97.71	8	1
Q9UBQ6	Exostosin-like 2 OS=Homo sapiens OX=9606 GN=EXTL2 PE=1 SV=1	6	1	1	1	330	37.4	8.95	3.47	1	1
O14980	Exportin-1 OS=Homo sapiens OX=9606 GN=XPO1 PE=1 SV=1	10	6	26	6	1071	123.3	6.06	59.29	6	1
P55060	Exportin-2 OS=Homo sapiens OX=9606 GN=CSE1L PE=1 SV=3	27	19	117	19	971	110.3	5.77	361.82	19	1
Q9C0E2	Exportin-4 OS=Homo sapiens OX=9606 GN=XPO4 PE=1 SV=2	1	1	1	1	1151	130.1	5.05	0	1	1
O43592	Exportin-T OS=Homo sapiens OX=9606 GN=XPOT PE=1 SV=2	1	1	2	1	962	109.9	5.39	5.68	1	1
Q9BSJ8	Extended synaptotagmin-1 OS=Homo sapiens OX=9606 GN=ESYT1 PE=1 SV=1	3	2	10	2	1104	122.8	5.83	32.67	2	1
Q16610	Extracellular matrix protein 1 OS=Homo sapiens OX=9606 GN=ECM1 PE=1 SV=2	7	3	13	3	540	60.6	6.71	37.35	3	1
Q8IWU5	Extracellular sulfatase Sulf-2 OS=Homo sapiens OX=9606 GN=SULF2 PE=1 SV=1	3	2	5	2	870	100.4	9.17	11.55	2	1
P15311	Ezrin OS=Homo sapiens OX=9606 GN=EZR PE=1 SV=4	33	21	211	13	586	69.4	6.27	507.38	21	1
Q9Y5B9	FACT complex subunit SPT16 OS=Homo sapiens OX=9606 GN=SUPT16H PE=1 SV=1	8	6	28	6	1047	119.8	5.66	77.17	6	1
Q08945	FACT complex subunit SSRP1 OS=Homo sapiens OX=9606 GN=SSRP1 PE=1 SV=1	19	8	31	8	709	81	6.87	76.82	8	1
P52907	F-actin-capping protein subunit alpha-1 OS=Homo sapiens OX=9606 GN=CAPZA1 PE=1 SV=3	30	6	69	5	286	32.9	5.69	191.94	6	1
P47755	F-actin-capping protein subunit alpha-2 OS=Homo sapiens OX=9606 GN=CAPZA2 PE=1 SV=3	21	4	30	3	286	32.9	5.85	80.22	4	1
P47756	F-actin-capping protein subunit beta OS=Homo sapiens OX=9606 GN=CAPZB PE=1 SV=5	8	2	5	2	272	30.6	6	11.17	2	1
Q96AE4	Far upstream element-binding protein 1 OS=Homo sapiens OX=9606 GN=FUBP1 PE=1 SV=3	11	6	48	6	644	67.5	7.61	100.35	6	1
Q92945	Far upstream element-binding protein 2 OS=Homo sapiens OX=9606 GN=KHSRP PE=1 SV=4	15	7	50	7	711	73.1	7.3	136.49	7	1
P14324	Farnesyl pyrophosphate synthase OS=Homo sapiens OX=9606 GN=FDPS PE=1 SV=4	10	4	39	4	419	48.2	6.15	98.18	4	1
Q16658	Fascin OS=Homo sapiens OX=9606 GN=FSCN1 PE=1 SV=3	34	12	87	12	493	54.5	7.24	215.78	12	1
P49327	Fatty acid synthase OS=Homo sapiens OX=9606 GN=FASN PE=1 SV=3	34	59	474	59	2511	273.3	6.44	1343.68	59	1
Q01469	Fatty acid-binding protein 5 OS=Homo sapiens OX=9606 GN=FABP5 PE=1 SV=3	7	1	2	1	135	15.2	7.01	4.76	1	1
Q9UK22	F-box only protein 2 OS=Homo sapiens OX=9606 GN=FBXO2 PE=1 SV=2	5	1	2	1	296	33.3	4.37	4.77	1	1
O94887	FERM, ARHGEF and pleckstrin domain-containing protein 2 OS=Homo sapiens OX=9606 GN=FARP2 PE=1 SV=3	1	1	2	1	1054	119.8	8.79	4.46	1	1
Q96AC1	Fermitin family homolog 2 OS=Homo sapiens OX=9606 GN=FERMT2 PE=1 SV=1	3	1	2	1	680	77.8	6.7	5.95	1	1
P35555	Fibrillin-1 OS=Homo sapiens OX=9606 GN=FBN1 PE=1 SV=4	5	10	70	9	2871	312.1	4.93	176.07	10	1
P35556	Fibrillin-2 OS=Homo sapiens OX=9606 GN=FBN2 PE=1 SV=3	3	5	17	4	2912	314.6	4.86	43.08	5	1
P11362	Fibroblast growth factor receptor 1 OS=Homo sapiens OX=9606 GN=FGFR1 PE=1 SV=3	1	1	1	1	822	91.8	6.21	2.49	1	1
P21802	Fibroblast growth factor receptor 2 OS=Homo sapiens OX=9606 GN=FGFR2 PE=1 SV=1	1	1	1	1	821	92	5.88	2.49	1	1
P22607	Fibroblast growth factor receptor 3 OS=Homo sapiens OX=9606 GN=FGFR3 PE=1 SV=1	1	1	1	1	806	87.7	5.9	2.49	1	1
P22455	Fibroblast growth factor receptor 4 OS=Homo sapiens OX=9606 GN=FGFR4 PE=1 SV=2	1	1	1	1	802	87.9	6.81	2.49	1	1
P02751	Fibronectin OS=Homo sapiens OX=9606 GN=FN1 PE=1 SV=5	43	70	1015	70	2477	272.2	5.5	3374.87	70	1
P23142	Fibulin-1 OS=Homo sapiens OX=9606 GN=FBLN1 PE=1 SV=4	38	19	257	19	703	77.2	5.22	901.63	19	1
P98095	Fibulin-2 OS=Homo sapiens OX=9606 GN=FBLN2 PE=1 SV=2	25	23	163	23	1184	126.5	4.82	466.12	23	1
Q9UBX5	Fibulin-5 OS=Homo sapiens OX=9606 GN=FBLN5 PE=1 SV=1	5	2	3	2	448	50.1	4.73	5.78	2	1
P21333	Filamin-A OS=Homo sapiens OX=9606 GN=FLNA PE=1 SV=4	43	71	480	66	2647	280.6	6.06	1526.1	71	1
O75369	Filamin-B OS=Homo sapiens OX=9606 GN=FLNB PE=1 SV=2	27	50	319	44	2602	278	5.73	820.45	50	1
Q14315	Filamin-C OS=Homo sapiens OX=9606 GN=FLNC PE=1 SV=3	28	50	322	42	2725	290.8	5.97	951.37	50	1
Q9UIM3	FK506-binding protein-like OS=Homo sapiens OX=9606 GN=FKBPL PE=1 SV=1	3	1	1	1	349	38.2	5.5	2.24	1	1
P39748	Flap endonuclease 1 OS=Homo sapiens OX=9606 GN=FEN1 PE=1 SV=1	15	4	14	4	380	42.6	8.62	26.9	4	1
P30043	Flavin reductase (NADPH) OS=Homo sapiens OX=9606 GN=BLVRB PE=1 SV=3	7	1	1	1	206	22.1	7.65	2.18	1	1
Q05397	Focal adhesion kinase 1 OS=Homo sapiens OX=9606 GN=PTK2 PE=1 SV=2	1	1	6	1	1052	119.2	6.62	14.15	1	1
Q12841	Follistatin-related protein 1 OS=Homo sapiens OX=9606 GN=FSTL1 PE=1 SV=1	53	17	221	17	308	35	5.52	645.6	17	1
O95633	Follistatin-related protein 3 OS=Homo sapiens OX=9606 GN=FSTL3 PE=1 SV=1	33	7	79	7	263	27.6	6.77	199.7	7	1
Q13642	Four and a half LIM domains protein 1 OS=Homo sapiens OX=9606 GN=FHL1 PE=1 SV=4	11	3	4	3	323	36.2	8.97	7.96	3	1
O60353	Frizzled-6 OS=Homo sapiens OX=9606 GN=FZD6 PE=1 SV=2	4	2	14	2	706	79.2	7.96	31.83	2	1
Q9NQ88	Fructose-2,6-bisphosphatase TIGAR OS=Homo sapiens OX=9606 GN=TIGAR PE=1 SV=1	28	4	26	4	270	30	7.69	77.51	4	1
P04075	Fructose-bisphosphate aldolase A OS=Homo sapiens OX=9606 GN=ALDOA PE=1 SV=2	85	28	1412	24	364	39.4	8.09	4591.76	28	1
P09972	Fructose-bisphosphate aldolase C OS=Homo sapiens OX=9606 GN=ALDOC PE=1 SV=2	43	13	184	9	364	39.4	6.87	744.87	13	1
P07954	Fumarate hydratase, mitochondrial OS=Homo sapiens OX=9606 GN=FH PE=1 SV=3	23	7	43	7	510	54.6	8.76	136.1	7	1
P16930	Fumarylacetoacetase OS=Homo sapiens OX=9606 GN=FAH PE=1 SV=2	17	6	39	6	419	46.3	6.95	99.01	6	1
Q96C23	Galactose mutarotase OS=Homo sapiens OX=9606 GN=GALM PE=1 SV=1	3	1	3	1	342	37.7	6.65	7.03	1	1
O94766	Galactosylgalactosylxylosylprotein 3-beta-glucuronosyltransferase 3 OS=Homo sapiens OX=9606 GN=B3GAT3 PE=1 SV=2	14	3	22	3	335	37.1	8.27	66.34	3	1
P09382	Galectin-1 OS=Homo sapiens OX=9606 GN=LGALS1 PE=1 SV=2	70	7	136	7	135	14.7	5.5	316.51	7	1
P17931	Galectin-3 OS=Homo sapiens OX=9606 GN=LGALS3 PE=1 SV=5	22	5	30	5	250	26.1	8.56	66.62	5	1
Q08380	Galectin-3-binding protein OS=Homo sapiens OX=9606 GN=LGALS3BP PE=1 SV=1	59	27	756	27	585	65.3	5.27	2570.91	27	1
P60520	Gamma-aminobutyric acid receptor-associated protein-like 2 OS=Homo sapiens OX=9606 GN=GABARAPL2 PE=1 SV=1	7	1	1	1	117	13.7	8.1	1.72	1	1
P09104	Gamma-enolase OS=Homo sapiens OX=9606 GN=ENO2 PE=1 SV=3	55	14	1095	10	434	47.2	5.03	3528.29	14	1
Q92820	Gamma-glutamyl hydrolase OS=Homo sapiens OX=9606 GN=GGH PE=1 SV=2	27	7	148	7	318	35.9	7.11	409.12	7	1
O75223	Gamma-glutamylcyclotransferase OS=Homo sapiens OX=9606 GN=GGCT PE=1 SV=1	37	5	42	5	188	21	5.14	118.14	5	1
P13284	Gamma-interferon-inducible lysosomal thiol reductase OS=Homo sapiens OX=9606 GN=IFI30 PE=1 SV=3	8	2	10	2	250	27.9	4.88	20.39	2	1
P17900	Ganglioside GM2 activator OS=Homo sapiens OX=9606 GN=GM2A PE=1 SV=4	45	7	106	7	193	20.8	5.31	298.07	7	1
O95479	GDH/6PGL endoplasmic bifunctional protein OS=Homo sapiens OX=9606 GN=H6PD PE=1 SV=2	2	1	1	1	791	88.8	7.3	2.65	1	1
Q9H488	GDP-fucose protein O-fucosyltransferase 1 OS=Homo sapiens OX=9606 GN=POFUT1 PE=1 SV=1	20	4	21	4	388	43.9	8.53	69.65	4	1
Q9Y2G5	GDP-fucose protein O-fucosyltransferase 2 OS=Homo sapiens OX=9606 GN=POFUT2 PE=1 SV=3	7	2	5	2	429	49.9	6.6	5.94	2	1
Q13630	GDP-L-fucose synthase OS=Homo sapiens OX=9606 GN=GFUS PE=1 SV=1	6	2	8	2	321	35.9	6.6	14.34	2	1
P06396	Gelsolin OS=Homo sapiens OX=9606 GN=GSN PE=1 SV=1	31	17	142	17	782	85.6	6.28	396.77	17	1
P35269	General transcription factor IIF subunit 1 OS=Homo sapiens OX=9606 GN=GTF2F1 PE=1 SV=2	3	1	4	1	517	58.2	7.49	9.81	1	1
P78347	General transcription factor II-I OS=Homo sapiens OX=9606 GN=GTF2I PE=1 SV=2	4	3	11	3	998	112.3	6.39	29.61	3	1
O60763	General vesicular transport factor p115 OS=Homo sapiens OX=9606 GN=USO1 PE=1 SV=2	1	1	3	1	962	107.8	4.91	6.18	1	1
P60983	Glia maturation factor beta OS=Homo sapiens OX=9606 GN=GMFB PE=1 SV=2	26	3	22	3	142	16.7	5.29	84.51	3	1
P07093	Glia-derived nexin OS=Homo sapiens OX=9606 GN=SERPINE2 PE=1 SV=1	26	9	50	9	398	44	9.29	119.37	9	1
P46926	Glucosamine-6-phosphate deaminase 1 OS=Homo sapiens OX=9606 GN=GNPDA1 PE=1 SV=1	37	6	28	6	289	32.6	6.92	87.39	6	1
Q8TDQ7	Glucosamine-6-phosphate deaminase 2 OS=Homo sapiens OX=9606 GN=GNPDA2 PE=1 SV=1	6	1	9	1	276	31.1	6.95	30.44	1	1
P11413	Glucose-6-phosphate 1-dehydrogenase OS=Homo sapiens OX=9606 GN=G6PD PE=1 SV=4	47	18	154	18	515	59.2	6.84	358.73	18	1
P06744	Glucose-6-phosphate isomerase OS=Homo sapiens OX=9606 GN=GPI PE=1 SV=4	48	20	248	20	558	63.1	8.32	724.05	20	1
P14314	Glucosidase 2 subunit beta OS=Homo sapiens OX=9606 GN=PRKCSH PE=1 SV=2	32	14	123	14	528	59.4	4.41	357.07	14	1
Q4G148	Glucoside xylosyltransferase 1 OS=Homo sapiens OX=9606 GN=GXYLT1 PE=1 SV=2	2	1	3	1	440	50.5	8.65	1.74	1	1
P00367	Glutamate dehydrogenase 1, mitochondrial OS=Homo sapiens OX=9606 GN=GLUD1 PE=1 SV=2	12	4	7	4	558	61.4	7.8	15.38	4	1
P49448	Glutamate dehydrogenase 2, mitochondrial OS=Homo sapiens OX=9606 GN=GLUD2 PE=1 SV=2	8	3	6	3	558	61.4	8.46	12.12	3	1
Q16099	Glutamate receptor ionotropic, kainate 4 OS=Homo sapiens OX=9606 GN=GRIK4 PE=1 SV=2	1	1	2	1	956	107.2	6.73	4.46	1	1
P48506	Glutamate--cysteine ligase catalytic subunit OS=Homo sapiens OX=9606 GN=GCLC PE=1 SV=2	7	4	8	4	637	72.7	6.09	10.82	4	1
P48507	Glutamate--cysteine ligase regulatory subunit OS=Homo sapiens OX=9606 GN=GCLM PE=1 SV=1	5	1	1	1	274	30.7	6.02	2.4	1	1
Q9BQ67	Glutamate-rich WD repeat-containing protein 1 OS=Homo sapiens OX=9606 GN=GRWD1 PE=1 SV=1	3	1	3	1	446	49.4	4.92	7.17	1	1
P0DPI2	Glutamine amidotransferase-like class 1 domain-containing protein 3, mitochondrial OS=Homo sapiens OX=9606 GN=GATD3 PE=1 SV=1	35	5	42	5	268	28.2	8.27	145.45	5	1
P47897	Glutamine--tRNA ligase OS=Homo sapiens OX=9606 GN=QARS1 PE=1 SV=1	4	3	8	3	775	87.7	7.15	13.53	3	1
O76003	Glutaredoxin-3 OS=Homo sapiens OX=9606 GN=GLRX3 PE=1 SV=2	27	7	24	7	335	37.4	5.39	70.38	7	1
Q86SX6	Glutaredoxin-related protein 5, mitochondrial OS=Homo sapiens OX=9606 GN=GLRX5 PE=1 SV=2	9	1	4	1	157	16.6	6.79	15.09	1	1
P00390	Glutathione reductase, mitochondrial OS=Homo sapiens OX=9606 GN=GSR PE=1 SV=2	30	9	59	9	522	56.2	8.5	188.72	9	1
Q9Y2Q3	Glutathione S-transferase kappa 1 OS=Homo sapiens OX=9606 GN=GSTK1 PE=1 SV=3	7	1	1	1	226	25.5	8.41	2.96	1	1
O43813	Glutathione S-transferase LANCL1 OS=Homo sapiens OX=9606 GN=LANCL1 PE=1 SV=1	17	4	8	4	399	45.3	7.75	18.31	4	1
P09488	Glutathione S-transferase Mu 1 OS=Homo sapiens OX=9606 GN=GSTM1 PE=1 SV=3	6	1	1	1	218	25.7	6.7	2.28	1	1
P21266	Glutathione S-transferase Mu 3 OS=Homo sapiens OX=9606 GN=GSTM3 PE=1 SV=3	5	1	1	1	225	26.5	5.54	2.88	1	1
Q03013	Glutathione S-transferase Mu 4 OS=Homo sapiens OX=9606 GN=GSTM4 PE=1 SV=3	6	1	1	1	218	25.5	5.9	2.28	1	1
P78417	Glutathione S-transferase omega-1 OS=Homo sapiens OX=9606 GN=GSTO1 PE=1 SV=2	34	8	70	8	241	27.5	6.6	154.91	8	1
P09211	Glutathione S-transferase P OS=Homo sapiens OX=9606 GN=GSTP1 PE=1 SV=2	55	9	172	9	210	23.3	5.64	516.69	9	1
P30711	Glutathione S-transferase theta-1 OS=Homo sapiens OX=9606 GN=GSTT1 PE=1 SV=4	8	1	1	1	240	27.3	7.49	2.91	1	1
P48637	Glutathione synthetase OS=Homo sapiens OX=9606 GN=GSS PE=1 SV=1	50	17	148	17	474	52.4	5.92	393.68	17	1
P04406	Glyceraldehyde-3-phosphate dehydrogenase OS=Homo sapiens OX=9606 GN=GAPDH PE=1 SV=3	67	16	314	16	335	36	8.46	932.24	16	1
O14556	Glyceraldehyde-3-phosphate dehydrogenase, testis-specific OS=Homo sapiens OX=9606 GN=GAPDHS PE=1 SV=2	2	1	17	1	408	44.5	8.19	27.94	1	1
A6NDG6	Glycerol-3-phosphate phosphatase OS=Homo sapiens OX=9606 GN=PGP PE=1 SV=1	36	8	28	8	321	34	6.14	78.62	8	1
P23434	Glycine cleavage system H protein, mitochondrial OS=Homo sapiens OX=9606 GN=GCSH PE=1 SV=2	6	1	1	1	173	18.9	4.88	2.36	1	1
P48167	Glycine receptor subunit beta OS=Homo sapiens OX=9606 GN=GLRB PE=1 SV=1	3	1	5	1	497	56.1	8.85	14.45	1	1
P41250	Glycine--tRNA ligase OS=Homo sapiens OX=9606 GN=GARS1 PE=1 SV=3	20	10	62	10	739	83.1	7.03	179.16	10	1
P11216	Glycogen phosphorylase, brain form OS=Homo sapiens OX=9606 GN=PYGB PE=1 SV=5	21	13	55	9	843	96.6	6.86	130.53	13	1
P06737	Glycogen phosphorylase, liver form OS=Homo sapiens OX=9606 GN=PYGL PE=1 SV=4	25	18	102	14	847	97.1	7.17	233.2	18	1
Q5VSG8	Glycoprotein endo-alpha-1,2-mannosidase-like protein OS=Homo sapiens OX=9606 GN=MANEAL PE=1 SV=1	16	4	17	4	457	51.3	6.98	54.87	4	1
O75063	Glycosaminoglycan xylosylkinase OS=Homo sapiens OX=9606 GN=FAM20B PE=1 SV=1	8	2	10	2	409	46.4	6.87	31.19	2	1
Q9HC38	Glyoxalase domain-containing protein 4 OS=Homo sapiens OX=9606 GN=GLOD4 PE=1 SV=1	30	7	40	7	313	34.8	5.6	103.71	7	1
P35052	Glypican-1 OS=Homo sapiens OX=9606 GN=GPC1 PE=1 SV=2	41	18	314	18	558	61.6	7.3	995.96	18	1
Q9P2T1	GMP reductase 2 OS=Homo sapiens OX=9606 GN=GMPR2 PE=1 SV=1	8	2	4	2	348	37.9	7.23	9.53	2	1
P49915	GMP synthase [glutamine-hydrolyzing] OS=Homo sapiens OX=9606 GN=GMPS PE=1 SV=1	8	3	4	3	693	76.7	6.87	6.34	3	1
Q8NBJ4	Golgi membrane protein 1 OS=Homo sapiens OX=9606 GN=GOLM1 PE=1 SV=1	28	10	108	10	401	45.3	4.97	322.17	10	1
Q9H3P7	Golgi resident protein GCP60 OS=Homo sapiens OX=9606 GN=ACBD3 PE=1 SV=4	3	1	1	1	528	60.6	5.06	2.39	1	1
P54826	Growth arrest-specific protein 1 OS=Homo sapiens OX=9606 GN=GAS1 PE=1 SV=2	5	1	4	1	345	35.7	5.55	7	1	1
P62993	Growth factor receptor-bound protein 2 OS=Homo sapiens OX=9606 GN=GRB2 PE=1 SV=1	30	4	22	4	217	25.2	6.32	55.21	4	1
Q9HAV7	GrpE protein homolog 1, mitochondrial OS=Homo sapiens OX=9606 GN=GRPEL1 PE=1 SV=2	5	1	1	1	217	24.3	8.12	2.07	1	1
Q9UIJ7	GTP:AMP phosphotransferase AK3, mitochondrial OS=Homo sapiens OX=9606 GN=AK3 PE=1 SV=4	17	3	12	3	227	25.6	9.16	31.43	3	1
P62826	GTP-binding nuclear protein Ran OS=Homo sapiens OX=9606 GN=RAN PE=1 SV=3	33	7	84	7	216	24.4	7.49	215.22	7	1
P63096	Guanine nucleotide-binding protein G(i) subunit alpha-1 OS=Homo sapiens OX=9606 GN=GNAI1 PE=1 SV=2	7	2	7	1	354	40.3	5.97	15.22	2	1
Q9UBI6	Guanine nucleotide-binding protein G(I)/G(S)/G(O) subunit gamma-12 OS=Homo sapiens OX=9606 GN=GNG12 PE=1 SV=3	22	1	5	1	72	8	8.97	15.77	1	1
P62873	Guanine nucleotide-binding protein G(I)/G(S)/G(T) subunit beta-1 OS=Homo sapiens OX=9606 GN=GNB1 PE=1 SV=3	20	5	20	2	340	37.4	6	46.19	5	1
P62879	Guanine nucleotide-binding protein G(I)/G(S)/G(T) subunit beta-2 OS=Homo sapiens OX=9606 GN=GNB2 PE=1 SV=3	19	5	24	2	340	37.3	6	54.42	5	1
P63092	Guanine nucleotide-binding protein G(s) subunit alpha isoforms short OS=Homo sapiens OX=9606 GN=GNAS PE=1 SV=1	13	4	23	3	394	45.6	5.82	52.93	4	1
Q5JWF2	Guanine nucleotide-binding protein G(s) subunit alpha isoforms XLas OS=Homo sapiens OX=9606 GN=GNAS PE=1 SV=2	5	4	23	3	1037	111	5.03	52.93	4	1
O60832	H/ACA ribonucleoprotein complex subunit DKC1 OS=Homo sapiens OX=9606 GN=DKC1 PE=1 SV=3	7	2	10	2	514	57.6	9.42	28.33	2	1
Q9H0R4	Haloacid dehalogenase-like hydrolase domain-containing protein 2 OS=Homo sapiens OX=9606 GN=HDHD2 PE=1 SV=1	16	3	14	3	259	28.5	6.24	12.62	3	1
Q9Y450	HBS1-like protein OS=Homo sapiens OX=9606 GN=HBS1L PE=1 SV=1	3	1	1	1	684	75.4	6.61	2.43	1	1
P48723	Heat shock 70 kDa protein 13 OS=Homo sapiens OX=9606 GN=HSPA13 PE=1 SV=1	21	10	76	10	471	51.9	5.76	200.16	10	1
P0DMV9	Heat shock 70 kDa protein 1B OS=Homo sapiens OX=9606 GN=HSPA1B PE=1 SV=1	58	31	434	27	641	70	5.66	1339.48	31	1
P34932	Heat shock 70 kDa protein 4 OS=Homo sapiens OX=9606 GN=HSPA4 PE=1 SV=4	35	22	218	21	840	94.3	5.19	653.04	22	1
O95757	Heat shock 70 kDa protein 4L OS=Homo sapiens OX=9606 GN=HSPA4L PE=1 SV=3	5	3	20	1	839	94.5	5.88	54.98	3	1
P11142	Heat shock cognate 71 kDa protein OS=Homo sapiens OX=9606 GN=HSPA8 PE=1 SV=1	54	30	475	25	646	70.9	5.52	1439.73	30	1
Q92598	Heat shock protein 105 kDa OS=Homo sapiens OX=9606 GN=HSPH1 PE=1 SV=1	22	13	81	11	858	96.8	5.39	225.7	13	1
Q12931	Heat shock protein 75 kDa, mitochondrial OS=Homo sapiens OX=9606 GN=TRAP1 PE=1 SV=3	15	8	39	7	704	80.1	8.21	123.72	8	1
P04792	Heat shock protein beta-1 OS=Homo sapiens OX=9606 GN=HSPB1 PE=1 SV=2	57	9	111	9	205	22.8	6.4	339.4	9	1
Q14568	Heat shock protein HSP 90-alpha A2 OS=Homo sapiens OX=9606 GN=HSP90AA2P PE=1 SV=2	19	6	285	1	343	39.3	4.65	647.66	6	1
P07900	Heat shock protein HSP 90-alpha OS=Homo sapiens OX=9606 GN=HSP90AA1 PE=1 SV=5	61	47	1051	32	732	84.6	5.02	2921.91	47	1
P08238	Heat shock protein HSP 90-beta OS=Homo sapiens OX=9606 GN=HSP90AB1 PE=1 SV=4	58	41	730	24	724	83.2	5.03	1955.22	41	1
P54652	Heat shock-related 70 kDa protein 2 OS=Homo sapiens OX=9606 GN=HSPA2 PE=1 SV=1	18	11	227	6	639	70	5.74	671.79	11	1
Q9Y5Z4	Heme-binding protein 2 OS=Homo sapiens OX=9606 GN=HEBP2 PE=1 SV=1	24	4	24	4	205	22.9	4.63	65.51	4	1
P69905	Hemoglobin subunit alpha OS=Homo sapiens OX=9606 GN=HBA1 PE=1 SV=2	11	1	2	1	142	15.2	8.68	4.24	1	1
P68871	Hemoglobin subunit beta OS=Homo sapiens OX=9606 GN=HBB PE=1 SV=2	13	2	9	2	147	16	7.28	16.5	2	1
P02042	Hemoglobin subunit delta OS=Homo sapiens OX=9606 GN=HBD PE=1 SV=2	13	2	9	2	147	16	8.05	16.5	2	1
P02100	Hemoglobin subunit epsilon OS=Homo sapiens OX=9606 GN=HBE1 PE=1 SV=2	7	1	6	1	147	16.2	8.63	14.4	1	1
P69891	Hemoglobin subunit gamma-1 OS=Homo sapiens OX=9606 GN=HBG1 PE=1 SV=3	7	1	6	1	147	16.1	7.2	14.4	1	1
P69892	Hemoglobin subunit gamma-2 OS=Homo sapiens OX=9606 GN=HBG2 PE=1 SV=2	7	1	6	1	147	16.1	7.2	14.4	1	1
O60243	Heparan-sulfate 6-O-sulfotransferase 1 OS=Homo sapiens OX=9606 GN=HS6ST1 PE=1 SV=5	3	1	2	1	411	48.2	8.79	4.13	1	1
P08581	Hepatocyte growth factor receptor OS=Homo sapiens OX=9606 GN=MET PE=1 SV=4	4	3	6	3	1390	155.4	7.33	17.03	3	1
O14964	Hepatocyte growth factor-regulated tyrosine kinase substrate OS=Homo sapiens OX=9606 GN=HGS PE=1 SV=1	2	1	1	1	777	86.1	6.16	2.03	1	1
P51858	Hepatoma-derived growth factor OS=Homo sapiens OX=9606 GN=HDGF PE=1 SV=1	51	11	92	10	240	26.8	4.73	281.58	11	1
Q7Z4V5	Hepatoma-derived growth factor-related protein 2 OS=Homo sapiens OX=9606 GN=HDGFL2 PE=1 SV=1	3	2	7	1	671	74.3	7.49	20.2	2	1
Q99729	Heterogeneous nuclear ribonucleoprotein A/B OS=Homo sapiens OX=9606 GN=HNRNPAB PE=1 SV=2	15	4	54	3	332	36.2	8.21	130.92	4	1
P09651	Heterogeneous nuclear ribonucleoprotein A1 OS=Homo sapiens OX=9606 GN=HNRNPA1 PE=1 SV=5	40	16	185	12	372	38.7	9.13	517.74	16	1
Q32P51	Heterogeneous nuclear ribonucleoprotein A1-like 2 OS=Homo sapiens OX=9606 GN=HNRNPA1L2 PE=1 SV=2	21	10	139	6	320	34.2	9	374.07	10	1
A0A2R8Y4L2	Heterogeneous nuclear ribonucleoprotein A1-like 3 OS=Homo sapiens OX=9606 GN=HNRNPA1L3 PE=1 SV=2	41	15	169	11	320	34.3	9	464.86	15	1
P51991	Heterogeneous nuclear ribonucleoprotein A3 OS=Homo sapiens OX=9606 GN=HNRNPA3 PE=1 SV=2	4	2	16	1	378	39.6	9.01	40.84	2	1
O60812	Heterogeneous nuclear ribonucleoprotein C-like 1 OS=Homo sapiens OX=9606 GN=HNRNPCL1 PE=1 SV=1	15	5	19	5	293	32.1	5.06	42.25	5	1
B2RXH8	Heterogeneous nuclear ribonucleoprotein C-like 2 OS=Homo sapiens OX=9606 GN=HNRNPCL2 PE=1 SV=1	15	5	19	5	293	32.1	5.44	42.25	5	1
B7ZW38	Heterogeneous nuclear ribonucleoprotein C-like 3 OS=Homo sapiens OX=9606 GN=HNRNPCL3 PE=2 SV=1	15	5	19	5	293	32	5.68	42.25	5	1
Q14103	Heterogeneous nuclear ribonucleoprotein D0 OS=Homo sapiens OX=9606 GN=HNRNPD PE=1 SV=1	15	5	68	4	355	38.4	7.81	144.68	5	1
O14979	Heterogeneous nuclear ribonucleoprotein D-like OS=Homo sapiens OX=9606 GN=HNRNPDL PE=1 SV=3	4	2	36	1	420	46.4	9.57	78.64	2	1
P52597	Heterogeneous nuclear ribonucleoprotein F OS=Homo sapiens OX=9606 GN=HNRNPF PE=1 SV=3	11	3	20	1	415	45.6	5.58	38.75	3	1
P31943	Heterogeneous nuclear ribonucleoprotein H OS=Homo sapiens OX=9606 GN=HNRNPH1 PE=1 SV=4	16	5	40	3	449	49.2	6.3	111.23	5	1
P55795	Heterogeneous nuclear ribonucleoprotein H2 OS=Homo sapiens OX=9606 GN=HNRNPH2 PE=1 SV=1	10	3	30	2	449	49.2	6.3	84.29	3	1
P31942	Heterogeneous nuclear ribonucleoprotein H3 OS=Homo sapiens OX=9606 GN=HNRNPH3 PE=1 SV=2	8	2	18	2	346	36.9	6.87	49.42	2	1
P61978	Heterogeneous nuclear ribonucleoprotein K OS=Homo sapiens OX=9606 GN=HNRNPK PE=1 SV=1	47	15	174	15	463	50.9	5.54	504.35	15	1
P14866	Heterogeneous nuclear ribonucleoprotein L OS=Homo sapiens OX=9606 GN=HNRNPL PE=1 SV=2	8	3	12	3	589	64.1	8.22	32.86	3	1
O60506	Heterogeneous nuclear ribonucleoprotein Q OS=Homo sapiens OX=9606 GN=SYNCRIP PE=1 SV=2	14	8	54	5	623	69.6	8.59	127.03	8	1
O43390	Heterogeneous nuclear ribonucleoprotein R OS=Homo sapiens OX=9606 GN=HNRNPR PE=1 SV=1	17	9	55	6	633	70.9	8.13	117.9	9	1
Q00839	Heterogeneous nuclear ribonucleoprotein U OS=Homo sapiens OX=9606 GN=HNRNPU PE=1 SV=6	7	4	24	4	825	90.5	6	75.53	4	1
Q1KMD3	Heterogeneous nuclear ribonucleoprotein U-like protein 2 OS=Homo sapiens OX=9606 GN=HNRNPUL2 PE=1 SV=1	5	3	10	3	747	85.1	4.91	24.55	3	1
P22626	Heterogeneous nuclear ribonucleoproteins A2/B1 OS=Homo sapiens OX=9606 GN=HNRNPA2B1 PE=1 SV=2	51	21	251	17	353	37.4	8.95	661.01	21	1
P07910	Heterogeneous nuclear ribonucleoproteins C1/C2 OS=Homo sapiens OX=9606 GN=HNRNPC PE=1 SV=4	22	8	38	8	306	33.7	5.08	84.04	8	1
Q2TB90	Hexokinase HKDC1 OS=Homo sapiens OX=9606 GN=HKDC1 PE=1 SV=3	1	1	6	1	917	102.5	7.12	6.59	1	1
P19367	Hexokinase-1 OS=Homo sapiens OX=9606 GN=HK1 PE=1 SV=3	5	4	11	4	917	102.4	6.8	16.93	4	1
P09429	High mobility group protein B1 OS=Homo sapiens OX=9606 GN=HMGB1 PE=1 SV=3	44	9	105	7	215	24.9	5.74	281.46	9	1
P26583	High mobility group protein B2 OS=Homo sapiens OX=9606 GN=HMGB2 PE=1 SV=2	37	6	65	4	209	24	7.81	144.94	6	1
O15347	High mobility group protein B3 OS=Homo sapiens OX=9606 GN=HMGB3 PE=1 SV=4	14	2	14	2	200	23	8.37	33.43	2	1
P17096	High mobility group protein HMG-I/HMG-Y OS=Homo sapiens OX=9606 GN=HMGA1 PE=1 SV=3	41	2	11	2	107	11.7	10.32	45.88	2	1
P37235	Hippocalcin-like protein 1 OS=Homo sapiens OX=9606 GN=HPCAL1 PE=1 SV=3	4	1	5	1	193	22.3	5.35	5.44	1	1
P12081	Histidine--tRNA ligase, cytoplasmic OS=Homo sapiens OX=9606 GN=HARS1 PE=1 SV=2	27	11	47	11	509	57.4	5.88	100.18	11	1
P49590	Histidine--tRNA ligase, mitochondrial OS=Homo sapiens OX=9606 GN=HARS2 PE=1 SV=1	7	4	16	4	506	56.9	8.24	26.68	4	1
O14929	Histone acetyltransferase type B catalytic subunit OS=Homo sapiens OX=9606 GN=HAT1 PE=1 SV=2	2	1	4	1	419	49.5	5.69	9.4	1	1
Q13547	Histone deacetylase 1 OS=Homo sapiens OX=9606 GN=HDAC1 PE=1 SV=1	2	1	5	1	482	55.1	5.48	10.38	1	1
Q92769	Histone deacetylase 2 OS=Homo sapiens OX=9606 GN=HDAC2 PE=1 SV=2	2	1	5	1	488	55.3	5.91	10.38	1	1
Q02539	Histone H1.1 OS=Homo sapiens OX=9606 GN=H1-1 PE=1 SV=3	5	1	6	1	215	21.8	10.99	13.95	1	1
P16403	Histone H1.2 OS=Homo sapiens OX=9606 GN=H1-2 PE=1 SV=2	15	4	21	4	213	21.4	10.93	47.86	4	1
P16402	Histone H1.3 OS=Homo sapiens OX=9606 GN=H1-3 PE=1 SV=2	15	4	21	4	221	22.3	11.02	47.86	4	1
P10412	Histone H1.4 OS=Homo sapiens OX=9606 GN=H1-4 PE=1 SV=2	15	4	21	4	219	21.9	11.03	47.86	4	1
P16401	Histone H1.5 OS=Homo sapiens OX=9606 GN=H1-5 PE=1 SV=3	5	1	13	1	226	22.6	10.92	27.87	1	1
P22492	Histone H1t OS=Homo sapiens OX=9606 GN=H1-6 PE=1 SV=4	5	1	6	1	207	22	11.71	13.95	1	1
P0C0S8	Histone H2A type 1 OS=Homo sapiens OX=9606 GN=H2AC11 PE=1 SV=2	58	5	128	1	130	14.1	10.9	387.32	5	1
Q96QV6	Histone H2A type 1-A OS=Homo sapiens OX=9606 GN=H2AC1 PE=1 SV=3	35	4	97	2	131	14.2	10.86	267.14	4	1
P04908	Histone H2A type 1-B/E OS=Homo sapiens OX=9606 GN=H2AC4 PE=1 SV=2	58	5	116	1	130	14.1	11.05	357.66	5	1
Q93077	Histone H2A type 1-C OS=Homo sapiens OX=9606 GN=H2AC6 PE=1 SV=3	58	5	116	1	130	14.1	11.05	357.66	5	1
P20671	Histone H2A type 1-D OS=Homo sapiens OX=9606 GN=H2AC7 PE=1 SV=2	58	5	128	1	130	14.1	10.9	387.32	5	1
Q96KK5	Histone H2A type 1-H OS=Homo sapiens OX=9606 GN=H2AC12 PE=1 SV=3	59	5	128	1	128	13.9	10.89	387.32	5	1
Q99878	Histone H2A type 1-J OS=Homo sapiens OX=9606 GN=H2AC14 PE=1 SV=3	59	5	128	1	128	13.9	10.89	387.32	5	1
Q6FI13	Histone H2A type 2-A OS=Homo sapiens OX=9606 GN=H2AC18 PE=1 SV=3	35	4	125	1	130	14.1	10.9	371.29	4	1
Q8IUE6	Histone H2A type 2-B OS=Homo sapiens OX=9606 GN=H2AC21 PE=1 SV=3	52	4	81	2	130	14	10.89	245.8	4	1
Q16777	Histone H2A type 2-C OS=Homo sapiens OX=9606 GN=H2AC20 PE=1 SV=4	36	4	125	1	129	14	10.9	371.29	4	1
Q7L7L0	Histone H2A type 3 OS=Homo sapiens OX=9606 GN=H2AC25 PE=1 SV=3	58	5	116	1	130	14.1	11.05	357.66	5	1
Q9BTM1	Histone H2A.J OS=Homo sapiens OX=9606 GN=H2AJ PE=1 SV=1	58	5	128	1	129	14	10.9	387.32	5	1
P16104	Histone H2AX OS=Homo sapiens OX=9606 GN=H2AX PE=1 SV=2	52	5	100	2	143	15.1	10.74	283.18	5	1
P33778	Histone H2B type 1-B OS=Homo sapiens OX=9606 GN=H2BC3 PE=1 SV=2	47	6	51	1	126	13.9	10.32	105.82	6	1
P62807	Histone H2B type 1-C/E/F/G/I OS=Homo sapiens OX=9606 GN=H2BC4 PE=1 SV=4	48	7	61	2	126	13.9	10.32	136.45	7	1
P58876	Histone H2B type 1-D OS=Homo sapiens OX=9606 GN=H2BC5 PE=1 SV=2	48	7	61	2	126	13.9	10.32	136.45	7	1
Q93079	Histone H2B type 1-H OS=Homo sapiens OX=9606 GN=H2BC9 PE=1 SV=3	48	7	61	2	126	13.9	10.32	136.45	7	1
P06899	Histone H2B type 1-J OS=Homo sapiens OX=9606 GN=H2BC11 PE=1 SV=3	47	6	51	1	126	13.9	10.32	105.82	6	1
O60814	Histone H2B type 1-K OS=Homo sapiens OX=9606 GN=H2BC12 PE=1 SV=3	48	7	61	2	126	13.9	10.32	136.45	7	1
Q99880	Histone H2B type 1-L OS=Homo sapiens OX=9606 GN=H2BC13 PE=1 SV=3	48	7	61	2	126	13.9	10.32	136.45	7	1
Q99879	Histone H2B type 1-M OS=Homo sapiens OX=9606 GN=H2BC14 PE=1 SV=3	48	7	61	2	126	14	10.32	136.45	7	1
Q99877	Histone H2B type 1-N OS=Homo sapiens OX=9606 GN=H2BC15 PE=1 SV=3	48	7	61	2	126	13.9	10.32	136.45	7	1
P23527	Histone H2B type 1-O OS=Homo sapiens OX=9606 GN=H2BC17 PE=1 SV=3	47	6	51	1	126	13.9	10.32	105.82	6	1
Q16778	Histone H2B type 2-E OS=Homo sapiens OX=9606 GN=H2BC21 PE=1 SV=3	47	6	51	1	126	13.9	10.32	105.82	6	1
Q5QNW6	Histone H2B type 2-F OS=Homo sapiens OX=9606 GN=H2BC18 PE=1 SV=3	48	7	61	2	126	13.9	10.32	136.45	7	1
Q8N257	Histone H2B type 3-B OS=Homo sapiens OX=9606 GN=H2BC26 PE=1 SV=3	41	5	49	1	126	13.9	10.32	101.51	5	1
P57053	Histone H2B type F-S OS=Homo sapiens OX=9606 GN=H2BC12L PE=1 SV=2	48	7	61	2	126	13.9	10.37	136.45	7	1
P68431	Histone H3.1 OS=Homo sapiens OX=9606 GN=H3C1 PE=1 SV=2	20	3	41	3	136	15.4	11.12	87.77	3	1
Q16695	Histone H3.1t OS=Homo sapiens OX=9606 GN=H3-4 PE=1 SV=3	20	3	41	3	136	15.5	11.12	87.77	3	1
Q71DI3	Histone H3.2 OS=Homo sapiens OX=9606 GN=H3C15 PE=1 SV=3	20	3	41	3	136	15.4	11.27	87.77	3	1
P84243	Histone H3.3 OS=Homo sapiens OX=9606 GN=H3-3A PE=1 SV=2	20	3	41	3	136	15.3	11.27	87.77	3	1
Q6NXT2	Histone H3.3C OS=Homo sapiens OX=9606 GN=H3-5 PE=1 SV=3	12	2	35	2	135	15.2	11.11	79.43	2	1
Q5TEC6	Histone H3-7 OS=Homo sapiens OX=9606 GN=H3-7 PE=1 SV=1	12	2	35	2	136	15.4	11.27	79.43	2	1
P62805	Histone H4 OS=Homo sapiens OX=9606 GN=H4C1 PE=1 SV=2	51	6	95	6	103	11.4	11.36	223.51	6	1
Q09028	Histone-binding protein RBBP4 OS=Homo sapiens OX=9606 GN=RBBP4 PE=1 SV=3	30	8	57	3	425	47.6	4.89	130.47	8	1
Q16576	Histone-binding protein RBBP7 OS=Homo sapiens OX=9606 GN=RBBP7 PE=1 SV=1	21	7	53	2	425	47.8	5.05	109.35	7	1
P04439	HLA class I histocompatibility antigen, A alpha chain OS=Homo sapiens OX=9606 GN=HLA-A PE=1 SV=2	12	3	32	2	365	40.8	6	107.31	3	1
P01889	HLA class I histocompatibility antigen, B alpha chain OS=Homo sapiens OX=9606 GN=HLA-B PE=1 SV=3	6	1	6	1	362	40.4	5.85	21.95	1	1
P10321	HLA class I histocompatibility antigen, C alpha chain OS=Homo sapiens OX=9606 GN=HLA-C PE=1 SV=3	13	3	31	2	366	40.6	6.04	118.88	3	1
P51610	Host cell factor 1 OS=Homo sapiens OX=9606 GN=HCFC1 PE=1 SV=2	4	4	5	4	2035	208.6	7.46	13.24	4	1
P50502	Hsc70-interacting protein OS=Homo sapiens OX=9606 GN=ST13 PE=1 SV=2	15	4	31	4	369	41.3	5.27	96.26	4	1
Q9NZL4	Hsp70-binding protein 1 OS=Homo sapiens OX=9606 GN=HSPBP1 PE=1 SV=2	4	1	2	1	359	39.3	5.21	5.78	1	1
Q16543	Hsp90 co-chaperone Cdc37 OS=Homo sapiens OX=9606 GN=CDC37 PE=1 SV=1	19	6	63	6	378	44.4	5.25	188.24	6	1
Q16775	Hydroxyacylglutathione hydrolase, mitochondrial OS=Homo sapiens OX=9606 GN=HAGH PE=1 SV=2	7	2	12	2	308	33.8	8.12	16.67	2	1
P00492	Hypoxanthine-guanine phosphoribosyltransferase OS=Homo sapiens OX=9606 GN=HPRT1 PE=1 SV=2	54	8	56	8	218	24.6	6.68	130.24	8	1
Q9Y4L1	Hypoxia up-regulated protein 1 OS=Homo sapiens OX=9606 GN=HYOU1 PE=1 SV=1	14	8	24	8	999	111.3	5.22	63.4	8	1
O75144	ICOS ligand OS=Homo sapiens OX=9606 GN=ICOSLG PE=1 SV=2	9	2	12	2	302	33.3	5.31	26.78	2	1
Q9GZP8	Immortalization up-regulated protein OS=Homo sapiens OX=9606 GN=IMUP PE=1 SV=1	20	1	2	1	106	10.9	9.73	2.48	1	1
Q8WZA9	Immunity-related GTPase family Q protein OS=Homo sapiens OX=9606 GN=IRGQ PE=1 SV=1	2	1	5	1	623	62.7	4.88	10.48	1	1
Q969P0	Immunoglobulin superfamily member 8 OS=Homo sapiens OX=9606 GN=IGSF8 PE=1 SV=1	4	2	6	2	613	65	8	14.25	2	1
P78318	Immunoglobulin-binding protein 1 OS=Homo sapiens OX=9606 GN=IGBP1 PE=1 SV=1	3	1	2	1	339	39.2	5.38	3.99	1	1
P52292	Importin subunit alpha-1 OS=Homo sapiens OX=9606 GN=KPNA2 PE=1 SV=1	17	6	13	6	529	57.8	5.4	33.39	6	1
O00629	Importin subunit alpha-3 OS=Homo sapiens OX=9606 GN=KPNA4 PE=1 SV=1	12	4	6	3	521	57.9	4.96	13.49	4	1
O00505	Importin subunit alpha-4 OS=Homo sapiens OX=9606 GN=KPNA3 PE=1 SV=2	8	2	3	1	521	57.8	4.94	9.89	2	1
A9QM74	Importin subunit alpha-8 OS=Homo sapiens OX=9606 GN=KPNA7 PE=1 SV=1	2	1	1	1	516	56.9	6.04	2.23	1	1
Q14974	Importin subunit beta-1 OS=Homo sapiens OX=9606 GN=KPNB1 PE=1 SV=2	27	17	137	17	876	97.1	4.78	367.24	17	1
Q8TEX9	Importin-4 OS=Homo sapiens OX=9606 GN=IPO4 PE=1 SV=2	1	1	2	1	1081	118.6	4.96	4.66	1	1
O00410	Importin-5 OS=Homo sapiens OX=9606 GN=IPO5 PE=1 SV=4	18	13	58	13	1097	123.6	4.94	136.7	13	1
O95373	Importin-7 OS=Homo sapiens OX=9606 GN=IPO7 PE=1 SV=1	10	7	16	7	1038	119.4	4.82	48.51	7	1
Q96P70	Importin-9 OS=Homo sapiens OX=9606 GN=IPO9 PE=1 SV=3	4	3	10	3	1041	115.9	4.81	27.38	3	1
Q13308	Inactive tyrosine-protein kinase 7 OS=Homo sapiens OX=9606 GN=PTK7 PE=1 SV=2	17	13	79	13	1070	118.3	7.09	208.29	13	1
Q9H2U2	Inorganic pyrophosphatase 2, mitochondrial OS=Homo sapiens OX=9606 GN=PPA2 PE=1 SV=2	3	1	3	1	334	37.9	7.39	1.64	1	1
Q15181	Inorganic pyrophosphatase OS=Homo sapiens OX=9606 GN=PPA1 PE=1 SV=2	28	6	46	6	289	32.6	5.86	132.26	6	1
Q9BY32	Inosine triphosphate pyrophosphatase OS=Homo sapiens OX=9606 GN=ITPA PE=1 SV=2	17	2	6	2	194	21.4	5.66	14.69	2	1
P12268	Inosine-5'-monophosphate dehydrogenase 2 OS=Homo sapiens OX=9606 GN=IMPDH2 PE=1 SV=2	2	1	3	1	514	55.8	6.9	7.71	1	1
P29218	Inositol monophosphatase 1 OS=Homo sapiens OX=9606 GN=IMPA1 PE=1 SV=1	4	1	5	1	277	30.2	5.26	8.52	1	1
P14735	Insulin-degrading enzyme OS=Homo sapiens OX=9606 GN=IDE PE=1 SV=4	4	3	8	3	1019	117.9	6.61	22.88	3	1
P01344	Insulin-like growth factor 2 OS=Homo sapiens OX=9606 GN=IGF2 PE=1 SV=1	18	3	34	3	180	20.1	9.32	107.18	3	1
P18065	Insulin-like growth factor-binding protein 2 OS=Homo sapiens OX=9606 GN=IGFBP2 PE=1 SV=2	42	9	131	9	325	34.8	7.5	396.36	9	1
P17936	Insulin-like growth factor-binding protein 3 OS=Homo sapiens OX=9606 GN=IGFBP3 PE=1 SV=2	9	2	10	2	291	31.7	8.69	21.39	2	1
P22692	Insulin-like growth factor-binding protein 4 OS=Homo sapiens OX=9606 GN=IGFBP4 PE=1 SV=2	40	9	137	9	258	27.9	7.15	414.6	9	1
P24592	Insulin-like growth factor-binding protein 6 OS=Homo sapiens OX=9606 GN=IGFBP6 PE=1 SV=1	56	10	212	10	240	25.3	7.81	789.22	10	1
Q16270	Insulin-like growth factor-binding protein 7 OS=Homo sapiens OX=9606 GN=IGFBP7 PE=1 SV=1	56	13	199	13	282	29.1	7.9	721.46	13	1
Q9Y287	Integral membrane protein 2B OS=Homo sapiens OX=9606 GN=ITM2B PE=1 SV=1	12	3	15	3	266	30.3	5.14	37.18	3	1
P17301	Integrin alpha-2 OS=Homo sapiens OX=9606 GN=ITGA2 PE=1 SV=2	1	1	1	1	1181	129.2	5.25	2.85	1	1
P26006	Integrin alpha-3 OS=Homo sapiens OX=9606 GN=ITGA3 PE=1 SV=5	2	1	1	1	1051	116.5	6.77	2.98	1	1
P08648	Integrin alpha-5 OS=Homo sapiens OX=9606 GN=ITGA5 PE=1 SV=2	1	1	3	1	1049	114.5	5.77	7.23	1	1
P05556	Integrin beta-1 OS=Homo sapiens OX=9606 GN=ITGB1 PE=1 SV=2	6	3	7	3	798	88.4	5.39	10.59	3	1
P19823	Inter-alpha-trypsin inhibitor heavy chain H2 OS=Homo sapiens OX=9606 GN=ITIH2 PE=1 SV=2	2	1	6	1	946	106.4	6.86	18.31	1	1
P05362	Intercellular adhesion molecule 1 OS=Homo sapiens OX=9606 GN=ICAM1 PE=1 SV=2	6	2	6	2	532	57.8	7.99	15.35	2	1
Q14653	Interferon regulatory factor 3 OS=Homo sapiens OX=9606 GN=IRF3 PE=1 SV=1	7	2	3	2	427	47.2	5.34	8.37	2	1
A6NMD0	Interferon-induced transmembrane protein 10 OS=Homo sapiens OX=9606 GN=IFITM10 PE=1 SV=1	6	1	1	1	228	24.6	6.96	0	1	1
Q7Z2Y8	Interferon-induced very large GTPase 1 OS=Homo sapiens OX=9606 GN=GVINP1 PE=1 SV=2	0	1	1	1	2422	278.9	6.55	0	1	1
Q12905	Interleukin enhancer-binding factor 2 OS=Homo sapiens OX=9606 GN=ILF2 PE=1 SV=2	47	15	189	15	390	43	5.26	551.58	15	1
Q12906	Interleukin enhancer-binding factor 3 OS=Homo sapiens OX=9606 GN=ILF3 PE=1 SV=3	23	16	135	16	894	95.3	8.76	332.79	16	1
Q9NPH3	Interleukin-1 receptor accessory protein OS=Homo sapiens OX=9606 GN=IL1RAP PE=1 SV=2	4	2	18	2	570	65.4	8.12	39.61	2	1
P51617	Interleukin-1 receptor-associated kinase 1 OS=Homo sapiens OX=9606 GN=IRAK1 PE=1 SV=2	2	1	1	1	712	76.5	6.62	1.88	1	1
Q01638	Interleukin-1 receptor-like 1 OS=Homo sapiens OX=9606 GN=IL1RL1 PE=1 SV=4	5	2	7	2	556	63.3	8.35	16.55	2	1
P20809	Interleukin-11 OS=Homo sapiens OX=9606 GN=IL11 PE=1 SV=1	6	1	2	1	199	21.4	10.62	5.15	1	1
Q9Y547	Intraflagellar transport protein 25 homolog OS=Homo sapiens OX=9606 GN=IFT25 PE=1 SV=1	8	1	4	1	144	16.3	5.03	9.37	1	1
Q27J81	Inverted formin-2 OS=Homo sapiens OX=9606 GN=INF2 PE=1 SV=2	2	1	2	1	1249	135.5	5.38	7.16	1	1
Q2TAA2	Isoamyl acetate-hydrolyzing esterase 1 homolog OS=Homo sapiens OX=9606 GN=IAH1 PE=1 SV=1	23	3	5	3	248	27.6	5.3	13.8	3	1
Q96CN7	Isochorismatase domain-containing protein 1 OS=Homo sapiens OX=9606 GN=ISOC1 PE=1 SV=3	8	2	8	2	298	32.2	7.39	16.71	2	1
O75874	Isocitrate dehydrogenase [NADP] cytoplasmic OS=Homo sapiens OX=9606 GN=IDH1 PE=1 SV=2	33	11	62	11	414	46.6	7.01	141.59	11	1
P48735	Isocitrate dehydrogenase [NADP], mitochondrial OS=Homo sapiens OX=9606 GN=IDH2 PE=1 SV=2	2	1	7	1	452	50.9	8.69	13.95	1	1
Q13907	Isopentenyl-diphosphate Delta-isomerase 1 OS=Homo sapiens OX=9606 GN=IDI1 PE=1 SV=2	12	2	3	2	227	26.3	6.34	7.62	2	1
P53990	IST1 homolog OS=Homo sapiens OX=9606 GN=IST1 PE=1 SV=1	8	2	10	2	364	39.7	5.35	21.66	2	1
P14923	Junction plakoglobin OS=Homo sapiens OX=9606 GN=JUP PE=1 SV=3	2	1	2	1	745	81.7	6.14	5.49	1	1
Q9Y624	Junctional adhesion molecule A OS=Homo sapiens OX=9606 GN=F11R PE=1 SV=1	12	2	13	2	299	32.6	7.9	38.09	2	1
Q9UK76	Jupiter microtubule associated homolog 1 OS=Homo sapiens OX=9606 GN=JPT1 PE=1 SV=3	26	4	37	4	154	16	5.6	148.81	4	1
Q9H910	Jupiter microtubule associated homolog 2 OS=Homo sapiens OX=9606 GN=JPT2 PE=1 SV=1	23	3	41	3	190	20.1	9.26	127.02	3	1
Q8IYT4	Katanin p60 ATPase-containing subunit A-like 2 OS=Homo sapiens OX=9606 GN=KATNAL2 PE=1 SV=3	2	1	7	1	538	61.2	7.56	17.55	1	1
P13645	Keratin, type I cytoskeletal 10 OS=Homo sapiens OX=9606 GN=KRT10 PE=1 SV=6	36	19	95	16	584	58.8	5.21	264.54	19	1
P13646	Keratin, type I cytoskeletal 13 OS=Homo sapiens OX=9606 GN=KRT13 PE=1 SV=4	4	2	14	1	458	49.6	4.96	28.39	2	1
P02533	Keratin, type I cytoskeletal 14 OS=Homo sapiens OX=9606 GN=KRT14 PE=1 SV=4	7	4	17	1	472	51.5	5.16	28.28	4	1
P19012	Keratin, type I cytoskeletal 15 OS=Homo sapiens OX=9606 GN=KRT15 PE=1 SV=3	5	3	12	1	456	49.2	4.77	17.41	3	1
P08779	Keratin, type I cytoskeletal 16 OS=Homo sapiens OX=9606 GN=KRT16 PE=1 SV=4	7	4	17	1	473	51.2	5.05	28.28	4	1
Q04695	Keratin, type I cytoskeletal 17 OS=Homo sapiens OX=9606 GN=KRT17 PE=1 SV=2	6	3	12	1	432	48.1	5.02	17.41	3	1
P05783	Keratin, type I cytoskeletal 18 OS=Homo sapiens OX=9606 GN=KRT18 PE=1 SV=2	26	11	163	10	430	48	5.45	410.02	11	1
Q2M2I5	Keratin, type I cytoskeletal 24 OS=Homo sapiens OX=9606 GN=KRT24 PE=1 SV=1	3	2	14	1	525	55.1	4.96	28.39	2	1
Q7Z3Z0	Keratin, type I cytoskeletal 25 OS=Homo sapiens OX=9606 GN=KRT25 PE=1 SV=1	4	2	9	1	450	49.3	5.08	19.23	2	1
Q7Z3Y8	Keratin, type I cytoskeletal 27 OS=Homo sapiens OX=9606 GN=KRT27 PE=1 SV=2	4	2	9	1	459	49.8	5.05	19.23	2	1
Q7Z3Y7	Keratin, type I cytoskeletal 28 OS=Homo sapiens OX=9606 GN=KRT28 PE=1 SV=2	5	3	17	1	464	50.5	5.47	30.99	3	1
P35527	Keratin, type I cytoskeletal 9 OS=Homo sapiens OX=9606 GN=KRT9 PE=1 SV=3	6	3	7	3	623	62	5.24	19.2	3	1
P04264	Keratin, type II cytoskeletal 1 OS=Homo sapiens OX=9606 GN=KRT1 PE=1 SV=6	22	15	66	11	644	66	8.12	161.89	15	1
Q7Z794	Keratin, type II cytoskeletal 1b OS=Homo sapiens OX=9606 GN=KRT77 PE=1 SV=3	3	2	17	0	578	61.9	5.99	44.7	2	1
P35908	Keratin, type II cytoskeletal 2 epidermal OS=Homo sapiens OX=9606 GN=KRT2 PE=1 SV=2	24	15	65	11	639	65.4	8	161.24	15	1
Q01546	Keratin, type II cytoskeletal 2 oral OS=Homo sapiens OX=9606 GN=KRT76 PE=1 SV=2	4	3	18	1	638	65.8	8.12	38.21	3	1
P13647	Keratin, type II cytoskeletal 5 OS=Homo sapiens OX=9606 GN=KRT5 PE=1 SV=3	6	4	18	1	590	62.3	7.74	32.92	4	1
P08729	Keratin, type II cytoskeletal 7 OS=Homo sapiens OX=9606 GN=KRT7 PE=1 SV=5	25	12	67	8	469	51.4	5.48	150.85	12	1
Q14CN4	Keratin, type II cytoskeletal 72 OS=Homo sapiens OX=9606 GN=KRT72 PE=1 SV=2	4	2	11	1	511	55.8	6.89	24.8	2	1
Q5XKE5	Keratin, type II cytoskeletal 79 OS=Homo sapiens OX=9606 GN=KRT79 PE=1 SV=2	5	3	13	1	535	57.8	7.2	27.73	3	1
P05787	Keratin, type II cytoskeletal 8 OS=Homo sapiens OX=9606 GN=KRT8 PE=1 SV=7	34	18	227	13	483	53.7	5.59	580.39	18	1
Q07666	KH domain-containing, RNA-binding, signal transduction-associated protein 1 OS=Homo sapiens OX=9606 GN=KHDRBS1 PE=1 SV=1	8	2	5	2	443	48.2	8.66	17.01	2	1
Q86UP2	Kinectin OS=Homo sapiens OX=9606 GN=KTN1 PE=1 SV=1	11	10	44	10	1357	156.2	5.64	113.98	10	1
O60282	Kinesin heavy chain isoform 5C OS=Homo sapiens OX=9606 GN=KIF5C PE=1 SV=1	2	1	1	1	957	109.4	6.19	2.62	1	1
Q02241	Kinesin-like protein KIF23 OS=Homo sapiens OX=9606 GN=KIF23 PE=1 SV=3	4	2	3	2	960	110	8.51	5.54	2	1
P21583	Kit ligand OS=Homo sapiens OX=9606 GN=KITLG PE=1 SV=1	8	2	5	2	273	30.9	6.14	6.34	2	1
Q6YP21	Kynurenine--oxoglutarate transaminase 3 OS=Homo sapiens OX=9606 GN=KYAT3 PE=1 SV=1	3	1	4	1	454	51.4	8.19	12.85	1	1
Q08431	Lactadherin OS=Homo sapiens OX=9606 GN=MFGE8 PE=1 SV=3	64	17	257	17	387	43.1	8.15	757.18	17	1
P02788	Lactotransferrin OS=Homo sapiens OX=9606 GN=LTF PE=1 SV=6	2	1	11	1	710	78.1	8.12	30.48	1	1
Q04760	Lactoylglutathione lyase OS=Homo sapiens OX=9606 GN=GLO1 PE=1 SV=4	39	5	57	5	184	20.8	5.31	169.41	5	1
P42166	Lamina-associated polypeptide 2, isoform alpha OS=Homo sapiens OX=9606 GN=TMPO PE=1 SV=2	17	8	71	1	694	75.4	7.66	228.12	8	1
P42167	Lamina-associated polypeptide 2, isoforms beta/gamma OS=Homo sapiens OX=9606 GN=TMPO PE=1 SV=2	28	8	66	1	454	50.6	9.38	217.91	8	1
P20700	Lamin-B1 OS=Homo sapiens OX=9606 GN=LMNB1 PE=1 SV=2	33	20	114	18	586	66.4	5.16	285.13	20	1
Q03252	Lamin-B2 OS=Homo sapiens OX=9606 GN=LMNB2 PE=1 SV=4	21	13	73	11	620	69.9	5.59	150.5	13	1
P25391	Laminin subunit alpha-1 OS=Homo sapiens OX=9606 GN=LAMA1 PE=1 SV=2	2	3	9	3	3075	336.9	6.35	24.63	3	1
Q16787	Laminin subunit alpha-3 OS=Homo sapiens OX=9606 GN=LAMA3 PE=1 SV=3	0	1	1	1	3333	366.4	7.24	2.07	1	1
Q16363	Laminin subunit alpha-4 OS=Homo sapiens OX=9606 GN=LAMA4 PE=1 SV=5	8	9	21	9	1823	202.4	6.25	44.06	9	1
O15230	Laminin subunit alpha-5 OS=Homo sapiens OX=9606 GN=LAMA5 PE=1 SV=8	24	56	310	56	3695	399.5	7.02	867.99	56	1
P07942	Laminin subunit beta-1 OS=Homo sapiens OX=9606 GN=LAMB1 PE=1 SV=2	20	22	139	22	1786	197.9	4.94	408.07	22	1
P55268	Laminin subunit beta-2 OS=Homo sapiens OX=9606 GN=LAMB2 PE=1 SV=2	14	19	96	19	1798	195.9	6.52	222.22	19	1
P11047	Laminin subunit gamma-1 OS=Homo sapiens OX=9606 GN=LAMC1 PE=1 SV=3	28	27	152	27	1609	177.5	5.12	423.22	27	1
P48449	Lanosterol synthase OS=Homo sapiens OX=9606 GN=LSS PE=1 SV=1	2	1	1	1	732	83.3	6.61	2.65	1	1
Q4G0J3	La-related protein 7 OS=Homo sapiens OX=9606 GN=LARP7 PE=1 SV=1	4	2	2	2	582	66.9	9.55	4.4	2	1
P52815	Large ribosomal subunit protein bL12m OS=Homo sapiens OX=9606 GN=MRPL12 PE=1 SV=2	6	1	3	1	198	21.3	8.87	7.51	1	1
P50914	Large ribosomal subunit protein eL14 OS=Homo sapiens OX=9606 GN=RPL14 PE=1 SV=4	6	1	2	1	215	23.4	10.93	4.8	1	1
P61313	Large ribosomal subunit protein eL15 OS=Homo sapiens OX=9606 GN=RPL15 PE=1 SV=2	4	1	1	1	204	24.1	11.62	1.85	1	1
P84098	Large ribosomal subunit protein eL19 OS=Homo sapiens OX=9606 GN=RPL19 PE=1 SV=1	9	1	1	1	196	23.5	11.47	3.63	1	1
P47914	Large ribosomal subunit protein eL29 OS=Homo sapiens OX=9606 GN=RPL29 PE=1 SV=2	9	1	9	1	159	17.7	11.66	22.55	1	1
P62888	Large ribosomal subunit protein eL30 OS=Homo sapiens OX=9606 GN=RPL30 PE=1 SV=2	24	2	11	2	115	12.8	9.63	25.11	2	1
Q02878	Large ribosomal subunit protein eL6 OS=Homo sapiens OX=9606 GN=RPL6 PE=1 SV=3	5	1	1	1	288	32.7	10.58	0	1	1
P62424	Large ribosomal subunit protein eL8 OS=Homo sapiens OX=9606 GN=RPL7A PE=1 SV=2	4	1	10	1	266	30	10.61	23.85	1	1
Q13405	Large ribosomal subunit protein mL49 OS=Homo sapiens OX=9606 GN=MRPL49 PE=1 SV=1	8	1	1	1	166	19.2	9.45	2.54	1	1
P05386	Large ribosomal subunit protein P1 OS=Homo sapiens OX=9606 GN=RPLP1 PE=1 SV=1	52	2	43	2	114	11.5	4.32	173.95	2	1
P05387	Large ribosomal subunit protein P2 OS=Homo sapiens OX=9606 GN=RPLP2 PE=1 SV=1	81	8	105	8	115	11.7	4.54	394.96	8	1
P62906	Large ribosomal subunit protein uL1 OS=Homo sapiens OX=9606 GN=RPL10A PE=1 SV=2	27	6	51	6	217	24.8	9.94	112.29	6	1
P05388	Large ribosomal subunit protein uL10 OS=Homo sapiens OX=9606 GN=RPLP0 PE=1 SV=1	45	11	113	11	317	34.3	5.97	361.68	11	1
P30050	Large ribosomal subunit protein uL11 OS=Homo sapiens OX=9606 GN=RPL12 PE=1 SV=1	55	6	85	6	165	17.8	9.42	285.56	6	1
P46777	Large ribosomal subunit protein uL18 OS=Homo sapiens OX=9606 GN=RPL5 PE=1 SV=3	9	2	13	2	297	34.3	9.72	32.39	2	1
P62750	Large ribosomal subunit protein uL23 OS=Homo sapiens OX=9606 GN=RPL23A PE=1 SV=1	14	3	15	3	156	17.7	10.45	39.04	3	1
P42766	Large ribosomal subunit protein uL29 OS=Homo sapiens OX=9606 GN=RPL35 PE=1 SV=2	11	1	1	1	123	14.5	11.05	0	1	1
P18124	Large ribosomal subunit protein uL30 OS=Homo sapiens OX=9606 GN=RPL7 PE=1 SV=1	4	1	3	1	248	29.2	10.65	6.21	1	1
P36578	Large ribosomal subunit protein uL4 OS=Homo sapiens OX=9606 GN=RPL4 PE=1 SV=5	2	1	2	1	427	47.7	11.06	1.67	1	1
P62913	Large ribosomal subunit protein uL5 OS=Homo sapiens OX=9606 GN=RPL11 PE=1 SV=2	8	1	3	1	178	20.2	9.6	7.78	1	1
Q9NS15	Latent-transforming growth factor beta-binding protein 3 OS=Homo sapiens OX=9606 GN=LTBP3 PE=1 SV=4	12	8	27	8	1303	139.3	6.07	70.39	8	1
Q8N2S1	Latent-transforming growth factor beta-binding protein 4 OS=Homo sapiens OX=9606 GN=LTBP4 PE=1 SV=2	11	12	62	12	1624	173.3	5.43	162.6	12	1
Q99538	Legumain OS=Homo sapiens OX=9606 GN=LGMN PE=1 SV=1	18	6	62	6	433	49.4	6.55	170.14	6	1
Q9Y250	Leucine zipper putative tumor suppressor 1 OS=Homo sapiens OX=9606 GN=LZTS1 PE=1 SV=3	1	1	5	1	596	66.6	7.09	9.81	1	1
Q9Y608	Leucine-rich repeat flightless-interacting protein 2 OS=Homo sapiens OX=9606 GN=LRRFIP2 PE=1 SV=1	2	1	3	1	721	82.1	6.95	4.09	1	1
Q8N1G4	Leucine-rich repeat-containing protein 47 OS=Homo sapiens OX=9606 GN=LRRC47 PE=1 SV=1	6	3	17	3	583	63.4	8.28	37.86	3	1
Q96AG4	Leucine-rich repeat-containing protein 59 OS=Homo sapiens OX=9606 GN=LRRC59 PE=1 SV=1	23	5	12	5	307	34.9	9.57	26.13	5	1
P30740	Leukocyte elastase inhibitor OS=Homo sapiens OX=9606 GN=SERPINB1 PE=1 SV=1	8	3	3	2	379	42.7	6.28	6.59	3	1
P09960	Leukotriene A-4 hydrolase OS=Homo sapiens OX=9606 GN=LTA4H PE=1 SV=2	36	15	79	15	611	69.2	6.18	199.1	15	1
Q14847	LIM and SH3 domain protein 1 OS=Homo sapiens OX=9606 GN=LASP1 PE=1 SV=2	20	5	37	5	261	29.7	7.05	78.56	5	1
Q9UHB6	LIM domain and actin-binding protein 1 OS=Homo sapiens OX=9606 GN=LIMA1 PE=1 SV=1	1	1	2	1	759	85.2	6.84	4.47	1	1
Q86X29	Lipolysis-stimulated lipoprotein receptor OS=Homo sapiens OX=9606 GN=LSR PE=1 SV=4	9	5	25	5	649	71.4	7.97	60.01	5	1
P00338	L-lactate dehydrogenase A chain OS=Homo sapiens OX=9606 GN=LDHA PE=1 SV=2	64	17	580	16	332	36.7	8.27	1762.73	17	1
Q9BYZ2	L-lactate dehydrogenase A-like 6B OS=Homo sapiens OX=9606 GN=LDHAL6B PE=1 SV=3	4	1	15	1	381	41.9	8.65	45.7	1	1
P07195	L-lactate dehydrogenase B chain OS=Homo sapiens OX=9606 GN=LDHB PE=1 SV=2	47	13	261	12	334	36.6	6.05	781.42	13	1
Q496Y0	LON peptidase N-terminal domain and RING finger protein 3 OS=Homo sapiens OX=9606 GN=LONRF3 PE=1 SV=1	1	1	3	1	759	84.4	7.25	5.97	1	1
P24666	Low molecular weight phosphotyrosine protein phosphatase OS=Homo sapiens OX=9606 GN=ACP1 PE=1 SV=3	8	1	1	1	158	18	6.74	1.82	1	1
P01130	Low-density lipoprotein receptor OS=Homo sapiens OX=9606 GN=LDLR PE=1 SV=1	11	8	54	8	860	95.3	5.05	120.64	8	1
Q14696	LRP chaperone MESD OS=Homo sapiens OX=9606 GN=MESD PE=1 SV=2	11	2	10	2	234	26.1	7.78	22.59	2	1
O95232	Luc7-like protein 3 OS=Homo sapiens OX=9606 GN=LUC7L3 PE=1 SV=2	3	1	2	1	432	51.4	9.79	4.25	1	1
P05455	Lupus La protein OS=Homo sapiens OX=9606 GN=SSB PE=1 SV=2	25	8	47	8	408	46.8	7.12	114.53	8	1
Q7Z4W1	L-xylulose reductase OS=Homo sapiens OX=9606 GN=DCXR PE=1 SV=2	9	2	4	2	244	25.9	8.1	3.98	2	1
Q15046	Lysine--tRNA ligase OS=Homo sapiens OX=9606 GN=KARS1 PE=1 SV=3	13	7	36	7	597	68	6.35	101.32	7	1
P04062	Lysosomal acid glucosylceramidase OS=Homo sapiens OX=9606 GN=GBA1 PE=1 SV=3	4	1	2	1	536	59.7	7.61	6.78	1	1
P38571	Lysosomal acid lipase/cholesteryl ester hydrolase OS=Homo sapiens OX=9606 GN=LIPA PE=1 SV=2	7	2	14	2	399	45.4	6.92	23.37	2	1
P10253	Lysosomal alpha-glucosidase OS=Homo sapiens OX=9606 GN=GAA PE=1 SV=4	4	3	26	3	952	105.3	6	67.99	3	1
O00754	Lysosomal alpha-mannosidase OS=Homo sapiens OX=9606 GN=MAN2B1 PE=1 SV=3	1	1	1	1	1011	113.7	7.28	3.04	1	1
Q8NCC3	Lysosomal phospholipase A and acyltransferase OS=Homo sapiens OX=9606 GN=PLA2G15 PE=1 SV=2	15	4	14	4	412	46.6	6.73	33.33	4	1
P10619	Lysosomal protective protein OS=Homo sapiens OX=9606 GN=CTSA PE=1 SV=2	21	8	92	8	480	54.4	6.61	287.86	8	1
P42785	Lysosomal Pro-X carboxypeptidase OS=Homo sapiens OX=9606 GN=PRCP PE=1 SV=1	13	4	13	4	496	55.8	7.21	38.55	4	1
Q9UMR5	Lysosomal thioesterase PPT2 OS=Homo sapiens OX=9606 GN=PPT2 PE=1 SV=4	5	1	1	1	302	34.2	6.33	3.3	1	1
P11279	Lysosome-associated membrane glycoprotein 1 OS=Homo sapiens OX=9606 GN=LAMP1 PE=1 SV=3	2	1	3	1	417	44.9	8.75	5.84	1	1
P13473	Lysosome-associated membrane glycoprotein 2 OS=Homo sapiens OX=9606 GN=LAMP2 PE=1 SV=2	7	3	19	3	410	44.9	5.63	41.21	3	1
Q96KX0	Lysozyme-like protein 4 OS=Homo sapiens OX=9606 GN=LYZL4 PE=1 SV=1	15	1	2	1	146	16.4	8.28	2.08	1	1
Q08397	Lysyl oxidase homolog 1 OS=Homo sapiens OX=9606 GN=LOXL1 PE=1 SV=2	3	1	1	1	574	63.1	7.52	3.8	1	1
Q9Y4K0	Lysyl oxidase homolog 2 OS=Homo sapiens OX=9606 GN=LOXL2 PE=1 SV=1	7	3	9	3	774	86.7	6.38	21.66	3	1
Q96C86	m7GpppX diphosphatase OS=Homo sapiens OX=9606 GN=DCPS PE=1 SV=2	14	3	7	3	337	38.6	6.38	15.23	3	1
P09603	Macrophage colony-stimulating factor 1 OS=Homo sapiens OX=9606 GN=CSF1 PE=1 SV=2	16	7	78	7	554	60.1	5.29	253.58	7	1
P14174	Macrophage migration inhibitory factor OS=Homo sapiens OX=9606 GN=MIF PE=1 SV=4	11	2	85	2	115	12.5	7.88	199.21	2	1
P40121	Macrophage-capping protein OS=Homo sapiens OX=9606 GN=CAPG PE=1 SV=2	14	3	32	3	348	38.5	6.19	89.64	3	1
P04156	Major prion protein OS=Homo sapiens OX=9606 GN=PRNP PE=1 SV=1	5	1	12	1	253	27.6	9	31.44	1	1
P40925	Malate dehydrogenase, cytoplasmic OS=Homo sapiens OX=9606 GN=MDH1 PE=1 SV=4	40	10	134	10	334	36.4	7.36	377.01	10	1
P40926	Malate dehydrogenase, mitochondrial OS=Homo sapiens OX=9606 GN=MDH2 PE=1 SV=3	56	14	312	14	338	35.5	8.68	984.89	14	1
Q14165	Malectin OS=Homo sapiens OX=9606 GN=MLEC PE=1 SV=1	4	1	1	1	292	32.2	5.41	2.24	1	1
Q9Y5P6	Mannose-1-phosphate guanylyltransferase catalytic subunit beta OS=Homo sapiens OX=9606 GN=GMPPB PE=1 SV=2	3	1	2	1	360	39.8	6.61	4.09	1	1
P49006	MARCKS-related protein OS=Homo sapiens OX=9606 GN=MARCKSL1 PE=1 SV=2	14	2	12	2	195	19.5	4.67	30.28	2	1
O15232	Matrilin-3 OS=Homo sapiens OX=9606 GN=MATN3 PE=1 SV=2	4	1	5	1	486	52.8	6.7	14.53	1	1
P43243	Matrin-3 OS=Homo sapiens OX=9606 GN=MATR3 PE=1 SV=2	4	2	21	2	847	94.6	6.25	59.44	2	1
P08493	Matrix Gla protein OS=Homo sapiens OX=9606 GN=MGP PE=1 SV=2	11	1	5	1	103	12.3	9.67	10.85	1	1
P08582	Melanotransferrin OS=Homo sapiens OX=9606 GN=MELTF PE=1 SV=2	12	6	19	6	738	80.2	5.94	41.56	6	1
O00264	Membrane-associated progesterone receptor component 1 OS=Homo sapiens OX=9606 GN=PGRMC1 PE=1 SV=3	17	2	5	2	195	21.7	4.7	17.72	2	1
P55145	Mesencephalic astrocyte-derived neurotrophic factor OS=Homo sapiens OX=9606 GN=MANF PE=1 SV=3	29	6	42	6	182	20.7	8.69	110.02	6	1
Q8N108	Mesoderm induction early response protein 1 OS=Homo sapiens OX=9606 GN=MIER1 PE=1 SV=2	3	1	1	1	512	57.9	4.42	2.31	1	1
Q13421	Mesothelin OS=Homo sapiens OX=9606 GN=MSLN PE=1 SV=2	8	5	32	5	630	68.9	6.38	72.05	5	1
Q96KJ4	Mesothelin-like protein OS=Homo sapiens OX=9606 GN=MSLNL PE=3 SV=3	2	1	3	1	702	74.5	7.14	0	1	1
P01033	Metalloproteinase inhibitor 1 OS=Homo sapiens OX=9606 GN=TIMP1 PE=1 SV=1	65	9	366	9	207	23.2	8.1	1453.01	9	1
P16035	Metalloproteinase inhibitor 2 OS=Homo sapiens OX=9606 GN=TIMP2 PE=1 SV=2	49	15	142	15	220	24.4	7.49	461.52	15	1
P04731	Metallothionein-1A OS=Homo sapiens OX=9606 GN=MT1A PE=1 SV=2	13	1	22	1	61	6.1	7.96	51.13	1	1
P07438	Metallothionein-1B OS=Homo sapiens OX=9606 GN=MT1B PE=1 SV=1	13	1	3	1	61	6.1	8.05	5.46	1	1
P04732	Metallothionein-1E OS=Homo sapiens OX=9606 GN=MT1E PE=1 SV=1	34	3	37	1	61	6	7.96	102.32	3	1
P04733	Metallothionein-1F OS=Homo sapiens OX=9606 GN=MT1F PE=1 SV=1	13	1	3	1	61	6.1	7.83	5.46	1	1
P13640	Metallothionein-1G OS=Homo sapiens OX=9606 GN=MT1G PE=1 SV=2	34	4	59	2	62	6.1	7.96	159.18	4	1
P80294	Metallothionein-1H OS=Homo sapiens OX=9606 GN=MT1H PE=1 SV=1	13	1	22	1	61	6	8.06	51.13	1	1
Q93083	Metallothionein-1L OS=Homo sapiens OX=9606 GN=MT1L PE=1 SV=1	13	1	3	1	61	6.1	7.96	5.46	1	1
P80297	Metallothionein-1X OS=Homo sapiens OX=9606 GN=MT1X PE=1 SV=1	34	4	59	2	61	6.1	7.96	159.18	4	1
P02795	Metallothionein-2 OS=Homo sapiens OX=9606 GN=MT2A PE=1 SV=1	34	4	59	2	61	6	7.83	159.18	4	1
Q641Q3	Meteorin-like protein OS=Homo sapiens OX=9606 GN=METRNL PE=1 SV=1	11	3	9	3	311	34.4	8.35	20	3	1
Q9NZL9	Methionine adenosyltransferase 2 subunit beta OS=Homo sapiens OX=9606 GN=MAT2B PE=1 SV=1	17	5	28	5	334	37.5	7.36	58.29	5	1
P50579	Methionine aminopeptidase 2 OS=Homo sapiens OX=9606 GN=METAP2 PE=1 SV=1	2	1	5	1	478	52.9	5.82	6.54	1	1
Q13825	Methylglutaconyl-CoA hydratase, mitochondrial OS=Homo sapiens OX=9606 GN=AUH PE=1 SV=1	6	1	1	1	339	35.6	9.48	3.03	1	1
Q9BQA1	Methylosome protein WDR77 OS=Homo sapiens OX=9606 GN=WDR77 PE=1 SV=1	6	2	9	2	342	36.7	5.17	22.87	2	1
P54105	Methylosome subunit pICln OS=Homo sapiens OX=9606 GN=CLNS1A PE=1 SV=1	5	1	6	1	237	26.2	4.11	15.42	1	1
Q16891	MICOS complex subunit MIC60 OS=Homo sapiens OX=9606 GN=IMMT PE=1 SV=1	2	1	2	1	758	83.6	6.48	4.27	1	1
P55083	Microfibril-associated glycoprotein 4 OS=Homo sapiens OX=9606 GN=MFAP4 PE=1 SV=2	7	1	1	1	255	28.6	5.63	2.66	1	1
P55081	Microfibrillar-associated protein 1 OS=Homo sapiens OX=9606 GN=MFAP1 PE=1 SV=2	3	1	1	1	439	51.9	4.98	2.26	1	1
P27816	Microtubule-associated protein 4 OS=Homo sapiens OX=9606 GN=MAP4 PE=1 SV=3	13	11	57	11	1152	120.9	5.43	151.28	11	1
Q15691	Microtubule-associated protein RP/EB family member 1 OS=Homo sapiens OX=9606 GN=MAPRE1 PE=1 SV=3	43	9	76	9	268	30	5.14	234.01	9	1
Q9UPY8	Microtubule-associated protein RP/EB family member 3 OS=Homo sapiens OX=9606 GN=MAPRE3 PE=1 SV=1	3	1	4	1	281	32	5.54	5.64	1	1
P21741	Midkine OS=Homo sapiens OX=9606 GN=MDK PE=1 SV=1	45	7	74	7	143	15.6	9.79	204.41	7	1
Q9BRT3	Migration and invasion enhancer 1 OS=Homo sapiens OX=9606 GN=MIEN1 PE=1 SV=1	10	1	5	1	115	12.4	4.37	11.94	1	1
Q9BTE3	Mini-chromosome maintenance complex-binding protein OS=Homo sapiens OX=9606 GN=MCMBP PE=1 SV=2	2	1	1	1	642	72.9	5.87	0	1	1
Q7Z434	Mitochondrial antiviral-signaling protein OS=Homo sapiens OX=9606 GN=MAVS PE=1 SV=2	29	7	32	7	540	56.5	5.52	93.47	7	1
Q9Y5L4	Mitochondrial import inner membrane translocase subunit Tim13 OS=Homo sapiens OX=9606 GN=TIMM13 PE=1 SV=1	15	1	9	1	95	10.5	8.18	31.34	1	1
O60220	Mitochondrial import inner membrane translocase subunit Tim8 A OS=Homo sapiens OX=9606 GN=TIMM8A PE=1 SV=1	23	2	25	2	97	11	5.16	72.81	2	1
Q9Y5J9	Mitochondrial import inner membrane translocase subunit Tim8 B OS=Homo sapiens OX=9606 GN=TIMM8B PE=1 SV=1	13	1	2	1	83	9.3	5.12	4.79	1	1
Q9Y5J7	Mitochondrial import inner membrane translocase subunit Tim9 OS=Homo sapiens OX=9606 GN=TIMM9 PE=1 SV=1	30	2	5	2	89	10.4	7.21	9.93	2	1
Q8N4Q1	Mitochondrial intermembrane space import and assembly protein 40 OS=Homo sapiens OX=9606 GN=CHCHD4 PE=1 SV=1	17	1	8	1	142	16	4.31	24.93	1	1
P28482	Mitogen-activated protein kinase 1 OS=Homo sapiens OX=9606 GN=MAPK1 PE=1 SV=3	11	4	16	4	360	41.4	6.98	30.21	4	1
P53779	Mitogen-activated protein kinase 10 OS=Homo sapiens OX=9606 GN=MAPK10 PE=1 SV=2	3	1	1	1	464	52.6	6.79	2.11	1	1
P45984	Mitogen-activated protein kinase 9 OS=Homo sapiens OX=9606 GN=MAPK9 PE=1 SV=2	3	1	1	1	424	48.1	5.63	2.11	1	1
O43684	Mitotic checkpoint protein BUB3 OS=Homo sapiens OX=9606 GN=BUB3 PE=1 SV=1	14	4	21	4	328	37.1	6.84	35.85	4	1
P26038	Moesin OS=Homo sapiens OX=9606 GN=MSN PE=1 SV=3	33	21	250	13	577	67.8	6.4	665.57	21	1
O15427	Monocarboxylate transporter 4 OS=Homo sapiens OX=9606 GN=SLC16A3 PE=1 SV=1	2	1	1	1	465	49.4	7.96	1.76	1	1
Q9UKD2	mRNA turnover protein 4 homolog OS=Homo sapiens OX=9606 GN=MRTO4 PE=1 SV=2	5	1	1	1	239	27.5	8.29	2.04	1	1
Q9UI30	Multifunctional methyltransferase subunit TRM112-like protein OS=Homo sapiens OX=9606 GN=TRMT112 PE=1 SV=1	10	1	1	1	125	14.2	5.26	2.33	1	1
O60568	Multifunctional procollagen lysine hydroxylase and glycosyltransferase LH3 OS=Homo sapiens OX=9606 GN=PLOD3 PE=1 SV=1	32	18	167	18	738	84.7	6.05	454.43	18	1
Q8NI22	Multiple coagulation factor deficiency protein 2 OS=Homo sapiens OX=9606 GN=MCFD2 PE=1 SV=1	12	1	1	1	146	16.4	4.63	2.57	1	1
Q7Z7M0	Multiple epidermal growth factor-like domains protein 8 OS=Homo sapiens OX=9606 GN=MEGF8 PE=1 SV=2	0	1	1	1	2845	302.9	6.87	2.41	1	1
Q9UNW1	Multiple inositol polyphosphate phosphatase 1 OS=Homo sapiens OX=9606 GN=MINPP1 PE=1 SV=1	32	10	103	10	487	55	7.81	294.1	10	1
O00499	Myc box-dependent-interacting protein 1 OS=Homo sapiens OX=9606 GN=BIN1 PE=1 SV=1	12	4	8	4	593	64.7	5.06	17.31	4	1
Q969H8	Myeloid-derived growth factor OS=Homo sapiens OX=9606 GN=MYDGF PE=1 SV=1	20	3	35	3	173	18.8	6.68	95.98	3	1
Q9HB07	MYG1 exonuclease OS=Homo sapiens OX=9606 GN=MYG1 PE=1 SV=4	10	3	7	3	376	42.5	6.84	14.9	3	1
P14649	Myosin light chain 6B OS=Homo sapiens OX=9606 GN=MYL6B PE=1 SV=1	12	2	21	2	208	22.8	5.73	55.88	2	1
P60660	Myosin light polypeptide 6 OS=Homo sapiens OX=9606 GN=MYL6 PE=1 SV=2	48	7	84	7	151	16.9	4.65	205.73	7	1
Q6WCQ1	Myosin phosphatase Rho-interacting protein OS=Homo sapiens OX=9606 GN=MPRIP PE=1 SV=3	1	1	3	1	1025	116.5	6.21	6.11	1	1
P19105	Myosin regulatory light chain 12A OS=Homo sapiens OX=9606 GN=MYL12A PE=1 SV=2	35	5	42	2	171	19.8	4.81	100.39	5	1
O14950	Myosin regulatory light chain 12B OS=Homo sapiens OX=9606 GN=MYL12B PE=1 SV=2	35	5	42	2	172	19.8	4.84	100.39	5	1
P24844	Myosin regulatory light polypeptide 9 OS=Homo sapiens OX=9606 GN=MYL9 PE=1 SV=4	28	4	14	1	172	19.8	4.92	31.2	4	1
P35580	Myosin-10 OS=Homo sapiens OX=9606 GN=MYH10 PE=1 SV=3	5	9	35	4	1976	228.9	5.54	80.8	9	1
Q7Z406	Myosin-14 OS=Homo sapiens OX=9606 GN=MYH14 PE=1 SV=2	3	4	26	2	1995	227.7	5.6	82.42	4	1
P35579	Myosin-9 OS=Homo sapiens OX=9606 GN=MYH9 PE=1 SV=4	23	37	173	32	1960	226.4	5.6	487.28	37	1
P58546	Myotrophin OS=Homo sapiens OX=9606 GN=MTPN PE=1 SV=2	32	2	18	2	118	12.9	5.52	72.69	2	1
P29966	Myristoylated alanine-rich C-kinase substrate OS=Homo sapiens OX=9606 GN=MARCKS PE=1 SV=4	25	4	59	4	332	31.5	4.45	267.14	4	1
O94760	N(G),N(G)-dimethylarginine dimethylaminohydrolase 1 OS=Homo sapiens OX=9606 GN=DDAH1 PE=1 SV=3	31	7	30	6	285	31.1	5.81	56.86	7	1
O14745	Na(+)/H(+) exchange regulatory cofactor NHE-RF1 OS=Homo sapiens OX=9606 GN=NHERF1 PE=1 SV=4	20	4	49	4	358	38.8	5.77	153.2	4	1
Q9UJ70	N-acetyl-D-glucosamine kinase OS=Homo sapiens OX=9606 GN=NAGK PE=1 SV=4	10	3	8	3	344	37.4	6.24	19.73	3	1
P34059	N-acetylgalactosamine-6-sulfatase OS=Homo sapiens OX=9606 GN=GALNS PE=1 SV=1	5	2	5	2	522	58	6.74	6.91	2	1
Q9UJJ9	N-acetylglucosamine-1-phosphotransferase subunit gamma OS=Homo sapiens OX=9606 GN=GNPTG PE=1 SV=1	27	5	17	5	305	34	6.95	42.72	5	1
P15586	N-acetylglucosamine-6-sulfatase OS=Homo sapiens OX=9606 GN=GNS PE=1 SV=3	15	6	46	6	552	62	8.31	104.28	6	1
Q9NY97	N-acetyllactosaminide beta-1,3-N-acetylglucosaminyltransferase 2 OS=Homo sapiens OX=9606 GN=B3GNT2 PE=1 SV=2	4	1	5	1	397	46	8.54	12.32	1	1
Q9NR45	N-acetylneuraminate-9-phosphate synthase OS=Homo sapiens OX=9606 GN=NANS PE=1 SV=2	17	3	19	3	359	40.3	6.74	53	3	1
P15559	NAD(P)H dehydrogenase [quinone] 1 OS=Homo sapiens OX=9606 GN=NQO1 PE=1 SV=1	4	1	1	1	274	30.8	8.88	0	1	1
Q8NCW5	NAD(P)H-hydrate epimerase OS=Homo sapiens OX=9606 GN=NAXE PE=1 SV=2	40	7	39	7	288	31.7	7.66	112.7	7	1
P23368	NAD-dependent malic enzyme, mitochondrial OS=Homo sapiens OX=9606 GN=ME2 PE=1 SV=1	6	3	8	3	584	65.4	7.61	17.27	3	1
P51970	NADH dehydrogenase [ubiquinone] 1 alpha subcomplex subunit 8 OS=Homo sapiens OX=9606 GN=NDUFA8 PE=1 SV=3	4	1	2	1	172	20.1	7.65	1.65	1	1
P19404	NADH dehydrogenase [ubiquinone] flavoprotein 2, mitochondrial OS=Homo sapiens OX=9606 GN=NDUFV2 PE=1 SV=2	4	1	1	1	249	27.4	8.06	2.47	1	1
Q14CX7	N-alpha-acetyltransferase 25, NatB auxiliary subunit OS=Homo sapiens OX=9606 GN=NAA25 PE=1 SV=1	4	3	5	3	972	112.2	6.64	7.18	3	1
O43847	Nardilysin OS=Homo sapiens OX=9606 GN=NRDC PE=1 SV=3	1	1	1	1	1151	131.6	4.98	0	1	1
Q13765	Nascent polypeptide-associated complex subunit alpha OS=Homo sapiens OX=9606 GN=NACA PE=1 SV=1	20	3	20	3	215	23.4	4.56	51.11	3	1
E9PAV3	Nascent polypeptide-associated complex subunit alpha, muscle-specific form OS=Homo sapiens OX=9606 GN=NACA PE=1 SV=1	2	3	20	3	2078	205.3	9.58	51.11	3	1
Q15223	Nectin-1 OS=Homo sapiens OX=9606 GN=NECTIN1 PE=1 SV=3	3	1	2	1	517	57.1	6.1	2.37	1	1
Q92692	Nectin-2 OS=Homo sapiens OX=9606 GN=NECTIN2 PE=1 SV=1	3	1	9	1	538	57.7	4.82	32.16	1	1
Q8TBC4	NEDD8-activating enzyme E1 catalytic subunit OS=Homo sapiens OX=9606 GN=UBA3 PE=1 SV=2	14	3	3	3	463	51.8	5.45	9.78	3	1
Q13564	NEDD8-activating enzyme E1 regulatory subunit OS=Homo sapiens OX=9606 GN=NAE1 PE=1 SV=1	10	3	3	3	534	60.2	5.4	7.8	3	1
P61081	NEDD8-conjugating enzyme Ubc12 OS=Homo sapiens OX=9606 GN=UBE2M PE=1 SV=1	15	2	8	2	183	20.9	7.69	18.58	2	1
Q92859	Neogenin OS=Homo sapiens OX=9606 GN=NEO1 PE=1 SV=2	2	2	5	2	1461	159.9	6.54	8.9	2	1
Q8NF91	Nesprin-1 OS=Homo sapiens OX=9606 GN=SYNE1 PE=1 SV=4	0	1	1	1	8797	1010.5	5.53	1.7	1	1
Q9UMX5	Neudesin OS=Homo sapiens OX=9606 GN=NENF PE=1 SV=1	31	4	20	4	172	18.8	5.69	55.9	4	1
P13591	Neural cell adhesion molecule 1 OS=Homo sapiens OX=9606 GN=NCAM1 PE=1 SV=3	1	1	2	1	858	94.5	4.87	4.01	1	1
P32004	Neural cell adhesion molecule L1 OS=Homo sapiens OX=9606 GN=L1CAM PE=1 SV=2	5	4	12	4	1257	139.9	6.24	26.47	4	1
Q09666	Neuroblast differentiation-associated protein AHNAK OS=Homo sapiens OX=9606 GN=AHNAK PE=1 SV=2	21	44	205	44	5890	628.7	6.15	565.68	44	1
P41271	Neuroblastoma suppressor of tumorigenicity 1 OS=Homo sapiens OX=9606 GN=NBL1 PE=1 SV=2	4	1	17	1	181	19.4	5.29	29.52	1	1
P61601	Neurocalcin-delta OS=Homo sapiens OX=9606 GN=NCALD PE=1 SV=2	4	1	5	1	193	22.2	5.35	5.44	1	1
O95502	Neuronal pentraxin receptor OS=Homo sapiens OX=9606 GN=NPTXR PE=1 SV=2	3	2	5	2	500	52.8	6.21	9.11	2	1
P47972	Neuronal pentraxin-2 OS=Homo sapiens OX=9606 GN=NPTX2 PE=1 SV=2	15	4	16	4	431	47	5.63	33.5	4	1
P84074	Neuron-specific calcium-binding protein hippocalcin OS=Homo sapiens OX=9606 GN=HPCA PE=1 SV=2	4	1	5	1	193	22.4	4.97	5.44	1	1
O14786	Neuropilin-1 OS=Homo sapiens OX=9606 GN=NRP1 PE=1 SV=3	4	2	5	2	923	103.1	5.88	15.6	2	1
O15240	Neurosecretory protein VGF OS=Homo sapiens OX=9606 GN=VGF PE=1 SV=2	11	5	19	5	615	67.2	4.78	48.21	5	1
Q14697	Neutral alpha-glucosidase AB OS=Homo sapiens OX=9606 GN=GANAB PE=1 SV=3	27	19	130	19	944	106.8	6.14	322.79	19	1
Q15758	Neutral amino acid transporter B(0) OS=Homo sapiens OX=9606 GN=SLC1A5 PE=1 SV=2	6	2	5	2	541	56.6	5.48	11.21	2	1
P80188	Neutrophil gelatinase-associated lipocalin OS=Homo sapiens OX=9606 GN=LCN2 PE=1 SV=2	39	5	55	5	198	22.6	8.91	165.04	5	1
Q9UMS0	NFU1 iron-sulfur cluster scaffold homolog, mitochondrial OS=Homo sapiens OX=9606 GN=NFU1 PE=1 SV=2	5	1	1	1	254	28.4	5.07	1.95	1	1
P55769	NHP2-like protein 1 OS=Homo sapiens OX=9606 GN=SNU13 PE=1 SV=3	19	2	10	2	128	14.2	8.46	29.16	2	1
P40261	Nicotinamide N-methyltransferase OS=Homo sapiens OX=9606 GN=NNMT PE=1 SV=1	21	3	9	3	264	29.6	5.74	17.18	3	1
P43490	Nicotinamide phosphoribosyltransferase OS=Homo sapiens OX=9606 GN=NAMPT PE=1 SV=1	38	12	85	12	491	55.5	7.15	229.52	12	1
Q6XQN6	Nicotinate phosphoribosyltransferase OS=Homo sapiens OX=9606 GN=NAPRT PE=1 SV=2	2	1	1	1	538	57.5	5.68	2.34	1	1
P14543	Nidogen-1 OS=Homo sapiens OX=9606 GN=NID1 PE=1 SV=3	26	24	166	24	1247	136.3	5.29	474.77	24	1
Q14112	Nidogen-2 OS=Homo sapiens OX=9606 GN=NID2 PE=1 SV=3	2	2	2	2	1375	151.2	5.29	4.45	2	1
Q9GZT8	NIF3-like protein 1 OS=Homo sapiens OX=9606 GN=NIF3L1 PE=1 SV=2	9	3	5	3	377	41.9	6.65	9.04	3	1
Q9Y2I1	Nischarin OS=Homo sapiens OX=9606 GN=NISCH PE=1 SV=3	2	1	1	1	1504	166.5	5.14	3.03	1	1
Q99784	Noelin OS=Homo sapiens OX=9606 GN=OLFM1 PE=1 SV=4	4	2	5	2	485	55.3	6.95	8.67	2	1
P05114	Non-histone chromosomal protein HMG-14 OS=Homo sapiens OX=9606 GN=HMGN1 PE=1 SV=3	13	1	1	1	100	10.7	9.6	4.04	1	1
P05204	Non-histone chromosomal protein HMG-17 OS=Homo sapiens OX=9606 GN=HMGN2 PE=1 SV=3	46	3	13	3	90	9.4	9.99	29.68	3	1
Q15233	Non-POU domain-containing octamer-binding protein OS=Homo sapiens OX=9606 GN=NONO PE=1 SV=4	2	1	6	1	471	54.2	8.95	11.86	1	1
P61916	NPC intracellular cholesterol transporter 2 OS=Homo sapiens OX=9606 GN=NPC2 PE=1 SV=1	56	9	172	9	151	16.6	7.65	555.32	9	1
Q9UNZ2	NSFL1 cofactor p47 OS=Homo sapiens OX=9606 GN=NSFL1C PE=1 SV=2	31	9	79	9	370	40.5	5.1	259	9	1
P51688	N-sulphoglucosamine sulphohydrolase OS=Homo sapiens OX=9606 GN=SGSH PE=1 SV=1	10	5	30	5	502	56.7	6.95	50.17	5	1
P49321	Nuclear autoantigenic sperm protein OS=Homo sapiens OX=9606 GN=NASP PE=1 SV=2	22	10	79	10	788	85.2	4.3	230.74	10	1
Q09161	Nuclear cap-binding protein subunit 1 OS=Homo sapiens OX=9606 GN=NCBP1 PE=1 SV=1	8	5	8	5	790	91.8	6.43	17.97	5	1
Q96HA1	Nuclear envelope pore membrane protein POM 121 OS=Homo sapiens OX=9606 GN=POM121 PE=1 SV=2	2	1	1	1	1249	127.6	10.56	3.75	1	1
Q9Y266	Nuclear migration protein nudC OS=Homo sapiens OX=9606 GN=NUDC PE=1 SV=1	22	5	20	5	331	38.2	5.38	56.74	5	1
Q14980	Nuclear mitotic apparatus protein 1 OS=Homo sapiens OX=9606 GN=NUMA1 PE=1 SV=2	7	9	13	9	2115	238.1	5.78	36.25	9	1
P35658	Nuclear pore complex protein Nup214 OS=Homo sapiens OX=9606 GN=NUP214 PE=1 SV=2	1	1	3	1	2090	213.5	7.47	9.88	1	1
Q9HCD5	Nuclear receptor coactivator 5 OS=Homo sapiens OX=9606 GN=NCOA5 PE=1 SV=2	6	2	4	2	579	65.5	9.6	13.14	2	1
Q9UHY1	Nuclear receptor-binding protein OS=Homo sapiens OX=9606 GN=NRBP1 PE=1 SV=1	3	1	1	1	535	59.8	5.08	2.06	1	1
P25208	Nuclear transcription factor Y subunit beta OS=Homo sapiens OX=9606 GN=NFYB PE=1 SV=2	6	1	5	1	207	22.8	4.59	12.57	1	1
Q13952	Nuclear transcription factor Y subunit gamma OS=Homo sapiens OX=9606 GN=NFYC PE=1 SV=3	3	1	1	1	458	50.3	6.1	2.86	1	1
P61970	Nuclear transport factor 2 OS=Homo sapiens OX=9606 GN=NUTF2 PE=1 SV=1	57	4	28	4	127	14.5	5.38	73.43	4	1
Q9H1E3	Nuclear ubiquitous casein and cyclin-dependent kinase substrate 1 OS=Homo sapiens OX=9606 GN=NUCKS1 PE=1 SV=1	30	7	31	7	243	27.3	5.08	93.63	7	1
Q02818	Nucleobindin-1 OS=Homo sapiens OX=9606 GN=NUCB1 PE=1 SV=4	59	25	378	24	461	53.8	5.25	1049.33	25	1
P80303	Nucleobindin-2 OS=Homo sapiens OX=9606 GN=NUCB2 PE=1 SV=3	21	7	82	6	420	50.2	5.12	215.16	7	1
Q14978	Nucleolar and coiled-body phosphoprotein 1 OS=Homo sapiens OX=9606 GN=NOLC1 PE=1 SV=2	8	4	16	4	699	73.6	9.47	42.18	4	1
O60936	Nucleolar protein 3 OS=Homo sapiens OX=9606 GN=NOL3 PE=1 SV=2	25	3	7	3	208	22.6	4.18	20.29	3	1
Q9NR30	Nucleolar RNA helicase 2 OS=Homo sapiens OX=9606 GN=DDX21 PE=1 SV=5	2	1	5	1	783	87.3	9.28	14.57	1	1
P17480	Nucleolar transcription factor 1 OS=Homo sapiens OX=9606 GN=UBTF PE=1 SV=1	2	1	1	1	764	89.4	5.81	2.84	1	1
P19338	Nucleolin OS=Homo sapiens OX=9606 GN=NCL PE=1 SV=3	30	21	405	21	710	76.6	4.7	1173	21	1
P06748	Nucleophosmin OS=Homo sapiens OX=9606 GN=NPM1 PE=1 SV=2	57	11	76	11	294	32.6	4.78	313.06	11	1
P12270	Nucleoprotein TPR OS=Homo sapiens OX=9606 GN=TPR PE=1 SV=3	0	1	1	1	2363	267.1	5.02	2.53	1	1
Q6DKJ4	Nucleoredoxin OS=Homo sapiens OX=9606 GN=NXN PE=1 SV=2	8	2	4	2	435	48.4	4.97	11.19	2	1
P15531	Nucleoside diphosphate kinase A OS=Homo sapiens OX=9606 GN=NME1 PE=1 SV=1	86	12	177	7	152	17.1	6.19	486.34	12	1
P22392	Nucleoside diphosphate kinase B OS=Homo sapiens OX=9606 GN=NME2 PE=1 SV=1	69	10	238	5	152	17.3	8.41	601.83	10	1
P55209	Nucleosome assembly protein 1-like 1 OS=Homo sapiens OX=9606 GN=NAP1L1 PE=1 SV=1	26	6	36	5	391	45.3	4.46	91.29	6	1
Q99733	Nucleosome assembly protein 1-like 4 OS=Homo sapiens OX=9606 GN=NAP1L4 PE=1 SV=1	22	6	40	5	375	42.8	4.69	106.11	6	1
Q9H173	Nucleotide exchange factor SIL1 OS=Homo sapiens OX=9606 GN=SIL1 PE=1 SV=1	8	3	12	3	461	52.1	5.36	30.39	3	1
Q96RS6	NudC domain-containing protein 1 OS=Homo sapiens OX=9606 GN=NUDCD1 PE=1 SV=2	5	2	3	2	583	66.7	5.11	4.5	2	1
Q8IVD9	NudC domain-containing protein 3 OS=Homo sapiens OX=9606 GN=NUDCD3 PE=1 SV=3	2	1	2	1	361	40.8	5.25	1.6	1	1
Q9NTK5	Obg-like ATPase 1 OS=Homo sapiens OX=9606 GN=OLA1 PE=1 SV=2	14	3	17	3	396	44.7	7.81	51.88	3	1
Q68BL7	Olfactomedin-like protein 2A OS=Homo sapiens OX=9606 GN=OLFML2A PE=1 SV=1	6	3	11	3	652	73	7.81	19.4	3	1
Q9Y3B8	Oligoribonuclease, mitochondrial OS=Homo sapiens OX=9606 GN=REXO2 PE=1 SV=3	9	2	2	2	237	26.8	6.87	1.71	2	1
Q9NQR4	Omega-amidase NIT2 OS=Homo sapiens OX=9606 GN=NIT2 PE=1 SV=1	31	5	25	5	276	30.6	7.21	76.24	5	1
Q99650	Oncostatin-M-specific receptor subunit beta OS=Homo sapiens OX=9606 GN=OSMR PE=1 SV=1	9	5	12	5	979	110.4	5.82	30.38	5	1
A0A2R8Y4Y8	Oocyte-secreted protein 4B OS=Homo sapiens OX=9606 GN=OOSP4B PE=3 SV=1	4	1	1	1	160	18.4	9.33	2.31	1	1
Q9NZT2	Opioid growth factor receptor OS=Homo sapiens OX=9606 GN=OGFR PE=1 SV=3	10	4	24	4	677	73.3	4.84	86.88	4	1
Q92882	Osteoclast-stimulating factor 1 OS=Homo sapiens OX=9606 GN=OSTF1 PE=1 SV=2	12	1	2	1	214	23.8	5.68	7.21	1	1
Q86UD1	Out at first protein homolog OS=Homo sapiens OX=9606 GN=OAF PE=1 SV=1	10	2	25	2	273	30.7	6.84	69.83	2	1
Q15743	Ovarian cancer G-protein coupled receptor 1 OS=Homo sapiens OX=9606 GN=GPR68 PE=1 SV=1	4	1	1	1	365	41.1	7.72	2.09	1	1
Q6P587	Oxaloacetate tautomerase FAHD1, mitochondrial OS=Homo sapiens OX=9606 GN=FAHD1 PE=1 SV=3	6	1	8	1	221	24.5	7.39	21.84	1	1
P36551	Oxygen-dependent coproporphyrinogen-III oxidase, mitochondrial OS=Homo sapiens OX=9606 GN=CPOX PE=1 SV=3	12	4	15	4	454	50.1	8.25	38.71	4	1
Q96ST3	Paired amphipathic helix protein Sin3a OS=Homo sapiens OX=9606 GN=SIN3A PE=1 SV=2	1	1	1	1	1273	145.1	7.25	2.28	1	1
P50897	Palmitoyl-protein thioesterase 1 OS=Homo sapiens OX=9606 GN=PPT1 PE=1 SV=1	5	1	14	1	306	34.2	6.52	35.35	1	1
Q9NUJ1	Palmitoyl-protein thioesterase ABHD10, mitochondrial OS=Homo sapiens OX=9606 GN=ABHD10 PE=1 SV=1	9	2	4	2	306	33.9	8.57	2.08	2	1
Q8WXF1	Paraspeckle component 1 OS=Homo sapiens OX=9606 GN=PSPC1 PE=1 SV=1	10	3	4	3	523	58.7	6.67	11.32	3	1
P20962	Parathymosin OS=Homo sapiens OX=9606 GN=PTMS PE=1 SV=2	24	3	85	3	102	11.5	4.16	216.32	3	1
Q99497	Parkinson disease protein 7 OS=Homo sapiens OX=9606 GN=PARK7 PE=1 SV=2	51	9	119	9	189	19.9	6.79	423.03	9	1
O75475	PC4 and SFRS1-interacting protein OS=Homo sapiens OX=9606 GN=PSIP1 PE=1 SV=1	5	2	4	1	530	60.1	9.13	7.28	2	1
O00151	PDZ and LIM domain protein 1 OS=Homo sapiens OX=9606 GN=PDLIM1 PE=1 SV=4	23	5	26	5	329	36	7.02	69.87	5	1
Q9NR12	PDZ and LIM domain protein 7 OS=Homo sapiens OX=9606 GN=PDLIM7 PE=1 SV=1	5	2	6	2	457	49.8	8.41	16.99	2	1
P26022	Pentraxin-related protein PTX3 OS=Homo sapiens OX=9606 GN=PTX3 PE=1 SV=3	31	10	221	10	381	41.9	5.01	749.98	10	1
P19021	Peptidyl-glycine alpha-amidating monooxygenase OS=Homo sapiens OX=9606 GN=PAM PE=1 SV=2	6	4	22	4	973	108.3	6.42	62.54	4	1
P62937	Peptidyl-prolyl cis-trans isomerase A OS=Homo sapiens OX=9606 GN=PPIA PE=1 SV=2	52	8	189	8	165	18	7.81	484.74	8	1
Q9Y536	Peptidyl-prolyl cis-trans isomerase A-like 4A OS=Homo sapiens OX=9606 GN=PPIAL4A PE=1 SV=1	13	2	37	2	164	18.2	9.22	78.59	2	1
A0A0B4J2A2	Peptidyl-prolyl cis-trans isomerase A-like 4C OS=Homo sapiens OX=9606 GN=PPIAL4C PE=2 SV=1	4	1	7	1	164	18.1	9.22	5.69	1	1
F5H284	Peptidyl-prolyl cis-trans isomerase A-like 4D OS=Homo sapiens OX=9606 GN=PPIAL4D PE=3 SV=1	4	1	7	1	164	18.2	9.35	5.69	1	1
P0DN26	Peptidyl-prolyl cis-trans isomerase A-like 4F OS=Homo sapiens OX=9606 GN=PPIAL4F PE=3 SV=1	4	1	7	1	164	18.2	9.35	5.69	1	1
P0DN37	Peptidyl-prolyl cis-trans isomerase A-like 4G OS=Homo sapiens OX=9606 GN=PPIAL4G PE=1 SV=1	4	1	7	1	164	18.2	9.06	5.69	1	1
A0A075B767	Peptidyl-prolyl cis-trans isomerase A-like 4H OS=Homo sapiens OX=9606 GN=PPIAL4H PE=1 SV=1	4	1	7	1	164	18.2	9.06	5.69	1	1
P23284	Peptidyl-prolyl cis-trans isomerase B OS=Homo sapiens OX=9606 GN=PPIB PE=1 SV=2	45	12	201	12	216	23.7	9.41	452.05	12	1
P45877	Peptidyl-prolyl cis-trans isomerase C OS=Homo sapiens OX=9606 GN=PPIC PE=1 SV=1	10	2	29	2	212	22.7	8.4	72.77	2	1
P30405	Peptidyl-prolyl cis-trans isomerase F, mitochondrial OS=Homo sapiens OX=9606 GN=PPIF PE=1 SV=1	18	2	8	2	207	22	9.38	25.68	2	1
Q96AY3	Peptidyl-prolyl cis-trans isomerase FKBP10 OS=Homo sapiens OX=9606 GN=FKBP10 PE=1 SV=1	2	1	2	1	582	64.2	5.62	3.84	1	1
P62942	Peptidyl-prolyl cis-trans isomerase FKBP1A OS=Homo sapiens OX=9606 GN=FKBP1A PE=1 SV=2	44	3	24	3	108	11.9	8.16	88.51	3	1
Q5VVH2	Peptidyl-prolyl cis-trans isomerase FKBP1C OS=Homo sapiens OX=9606 GN=FKBP1C PE=1 SV=1	31	2	9	2	108	12.2	8.18	35.69	2	1
P26885	Peptidyl-prolyl cis-trans isomerase FKBP2 OS=Homo sapiens OX=9606 GN=FKBP2 PE=1 SV=2	28	2	21	2	142	15.6	9.13	48.06	2	1
Q00688	Peptidyl-prolyl cis-trans isomerase FKBP3 OS=Homo sapiens OX=9606 GN=FKBP3 PE=1 SV=1	30	6	26	6	224	25.2	9.28	64.52	6	1
Q02790	Peptidyl-prolyl cis-trans isomerase FKBP4 OS=Homo sapiens OX=9606 GN=FKBP4 PE=1 SV=3	32	11	86	11	459	51.8	5.43	236.19	11	1
Q13451	Peptidyl-prolyl cis-trans isomerase FKBP5 OS=Homo sapiens OX=9606 GN=FKBP5 PE=1 SV=2	17	5	18	5	457	51.2	5.9	57.96	5	1
O95302	Peptidyl-prolyl cis-trans isomerase FKBP9 OS=Homo sapiens OX=9606 GN=FKBP9 PE=1 SV=2	2	1	2	1	570	63	5.08	4.73	1	1
Q9Y237	Peptidyl-prolyl cis-trans isomerase NIMA-interacting 4 OS=Homo sapiens OX=9606 GN=PIN4 PE=1 SV=1	11	2	12	2	131	13.8	9.77	29.59	2	1
Q96BP3	Peptidylprolyl isomerase domain and WD repeat-containing protein 1 OS=Homo sapiens OX=9606 GN=PPWD1 PE=1 SV=1	2	1	2	1	646	73.5	7.15	4.85	1	1
O60664	Perilipin-3 OS=Homo sapiens OX=9606 GN=PLIN3 PE=1 SV=3	16	4	10	4	434	47	5.44	33.32	4	1
O14936	Peripheral plasma membrane protein CASK OS=Homo sapiens OX=9606 GN=CASK PE=1 SV=3	3	1	1	1	926	105.1	6.43	3.58	1	1
P41219	Peripherin OS=Homo sapiens OX=9606 GN=PRPH PE=1 SV=2	4	2	26	1	470	53.6	5.47	54.31	2	1
Q92626	Peroxidasin homolog OS=Homo sapiens OX=9606 GN=PXDN PE=1 SV=2	19	17	58	17	1479	165.2	7.17	163.8	17	1
Q06830	Peroxiredoxin-1 OS=Homo sapiens OX=9606 GN=PRDX1 PE=1 SV=1	76	16	209	12	199	22.1	8.13	455.96	16	1
P32119	Peroxiredoxin-2 OS=Homo sapiens OX=9606 GN=PRDX2 PE=1 SV=5	70	12	250	11	198	21.9	5.97	679.34	12	1
Q13162	Peroxiredoxin-4 OS=Homo sapiens OX=9606 GN=PRDX4 PE=1 SV=1	33	8	86	5	271	30.5	6.29	204.6	8	1
P30044	Peroxiredoxin-5, mitochondrial OS=Homo sapiens OX=9606 GN=PRDX5 PE=1 SV=4	50	9	93	9	214	22.1	8.7	250.06	9	1
P30041	Peroxiredoxin-6 OS=Homo sapiens OX=9606 GN=PRDX6 PE=1 SV=3	67	17	340	17	224	25	6.38	837.11	17	1
P51659	Peroxisomal multifunctional enzyme type 2 OS=Homo sapiens OX=9606 GN=HSD17B4 PE=1 SV=3	2	1	1	1	736	79.6	8.84	2.41	1	1
Q8WW12	PEST proteolytic signal-containing nuclear protein OS=Homo sapiens OX=9606 GN=PCNP PE=1 SV=2	30	4	15	4	178	18.9	7.49	40.48	4	1
Q7RTV0	PHD finger-like domain-containing protein 5A OS=Homo sapiens OX=9606 GN=PHF5A PE=1 SV=1	8	1	2	1	110	12.4	8.41	0	1	1
Q9Y285	Phenylalanine--tRNA ligase alpha subunit OS=Homo sapiens OX=9606 GN=FARSA PE=1 SV=3	3	1	3	1	508	57.5	7.8	9.48	1	1
Q9NSD9	Phenylalanine--tRNA ligase beta subunit OS=Homo sapiens OX=9606 GN=FARSB PE=1 SV=3	2	1	4	1	589	66.1	6.84	8.36	1	1
P30086	Phosphatidylethanolamine-binding protein 1 OS=Homo sapiens OX=9606 GN=PEBP1 PE=1 SV=3	74	10	121	10	187	21	7.53	395.77	10	1
Q00169	Phosphatidylinositol transfer protein alpha isoform OS=Homo sapiens OX=9606 GN=PITPNA PE=1 SV=2	9	1	5	1	270	31.8	6.55	7.58	1	1
P48739	Phosphatidylinositol transfer protein beta isoform OS=Homo sapiens OX=9606 GN=PITPNB PE=1 SV=2	25	4	21	4	271	31.5	6.87	69.48	4	1
Q13492	Phosphatidylinositol-binding clathrin assembly protein OS=Homo sapiens OX=9606 GN=PICALM PE=1 SV=2	2	1	3	1	652	70.7	7.9	7.17	1	1
Q16822	Phosphoenolpyruvate carboxykinase [GTP], mitochondrial OS=Homo sapiens OX=9606 GN=PCK2 PE=1 SV=4	2	1	1	1	640	70.7	7.62	2.47	1	1
P36871	Phosphoglucomutase-1 OS=Homo sapiens OX=9606 GN=PGM1 PE=1 SV=3	23	11	55	11	562	61.4	6.76	137.1	11	1
P00558	Phosphoglycerate kinase 1 OS=Homo sapiens OX=9606 GN=PGK1 PE=1 SV=3	71	29	445	29	417	44.6	8.1	1506.48	29	1
P07205	Phosphoglycerate kinase 2 OS=Homo sapiens OX=9606 GN=PGK2 PE=1 SV=3	13	5	70	5	417	44.8	8.54	225.66	5	1
P18669	Phosphoglycerate mutase 1 OS=Homo sapiens OX=9606 GN=PGAM1 PE=1 SV=2	71	18	267	18	254	28.8	7.18	928.61	18	1
P15259	Phosphoglycerate mutase 2 OS=Homo sapiens OX=9606 GN=PGAM2 PE=1 SV=3	19	6	67	6	253	28.7	8.88	166.66	6	1
P55058	Phospholipid transfer protein OS=Homo sapiens OX=9606 GN=PLTP PE=1 SV=1	3	1	1	1	493	54.7	7.01	2.8	1	1
Q9HAB8	Phosphopantothenate--cysteine ligase OS=Homo sapiens OX=9606 GN=PPCS PE=1 SV=2	6	2	10	2	311	34	6.71	12.47	2	1
Q96G03	Phosphopentomutase OS=Homo sapiens OX=9606 GN=PGM2 PE=1 SV=4	24	11	61	11	612	68.2	6.73	176.15	11	1
Q14558	Phosphoribosyl pyrophosphate synthase-associated protein 1 OS=Homo sapiens OX=9606 GN=PRPSAP1 PE=1 SV=2	4	1	1	1	356	39.4	7.2	2.35	1	1
O60256	Phosphoribosyl pyrophosphate synthase-associated protein 2 OS=Homo sapiens OX=9606 GN=PRPSAP2 PE=1 SV=1	12	3	7	3	369	40.9	7.44	17.49	3	1
O15067	Phosphoribosylformylglycinamidine synthase OS=Homo sapiens OX=9606 GN=PFAS PE=1 SV=4	12	9	30	9	1338	144.6	5.76	103.23	9	1
Q9NRG1	Phosphoribosyltransferase domain-containing protein 1 OS=Homo sapiens OX=9606 GN=PRTFDC1 PE=1 SV=1	6	1	4	1	225	25.7	6.15	12.17	1	1
Q9H814	Phosphorylated adapter RNA export protein OS=Homo sapiens OX=9606 GN=PHAX PE=1 SV=1	3	1	1	1	394	44.4	5.4	2.25	1	1
Q9Y617	Phosphoserine aminotransferase OS=Homo sapiens OX=9606 GN=PSAT1 PE=1 SV=2	51	15	125	15	370	40.4	7.66	330.95	15	1
P78330	Phosphoserine phosphatase OS=Homo sapiens OX=9606 GN=PSPH PE=1 SV=2	14	3	15	3	225	25	5.69	34.94	3	1
O00625	Pirin OS=Homo sapiens OX=9606 GN=PIR PE=1 SV=1	4	1	1	1	290	32.1	6.92	2.2	1	1
Q9GZP4	PITH domain-containing protein 1 OS=Homo sapiens OX=9606 GN=PITHD1 PE=1 SV=1	3	1	2	1	211	24.2	5.74	2.08	1	1
Q9BTY2	Plasma alpha-L-fucosidase OS=Homo sapiens OX=9606 GN=FUCA2 PE=1 SV=2	14	6	79	6	467	54	6.25	185.15	6	1
P05155	Plasma protease C1 inhibitor OS=Homo sapiens OX=9606 GN=SERPING1 PE=1 SV=2	12	5	48	5	500	55.1	6.55	97.56	5	1
P05121	Plasminogen activator inhibitor 1 OS=Homo sapiens OX=9606 GN=SERPINE1 PE=1 SV=1	53	16	390	16	402	45	7.2	988.88	16	1
Q14651	Plastin-1 OS=Homo sapiens OX=9606 GN=PLS1 PE=1 SV=2	6	3	41	3	629	70.2	5.41	96.16	3	1
P13796	Plastin-2 OS=Homo sapiens OX=9606 GN=LCP1 PE=1 SV=6	7	4	26	4	627	70.2	5.43	42.01	4	1
P13797	Plastin-3 OS=Homo sapiens OX=9606 GN=PLS3 PE=1 SV=4	27	14	88	14	630	70.8	5.6	211.39	14	1
Q15102	Platelet-activating factor acetylhydrolase IB subunit alpha1 OS=Homo sapiens OX=9606 GN=PAFAH1B3 PE=1 SV=1	4	1	15	1	231	25.7	6.84	31.87	1	1
P68402	Platelet-activating factor acetylhydrolase IB subunit alpha2 OS=Homo sapiens OX=9606 GN=PAFAH1B2 PE=1 SV=1	8	1	7	1	229	25.6	5.92	13.55	1	1
P43034	Platelet-activating factor acetylhydrolase IB subunit beta OS=Homo sapiens OX=9606 GN=PAFAH1B1 PE=1 SV=2	16	5	23	5	410	46.6	7.37	49.65	5	1
Q9NRA1	Platelet-derived growth factor C OS=Homo sapiens OX=9606 GN=PDGFC PE=1 SV=2	17	3	5	3	345	39	6.14	14.35	3	1
Q9GZP0	Platelet-derived growth factor D OS=Homo sapiens OX=9606 GN=PDGFD PE=1 SV=1	3	1	6	1	370	42.8	7.97	16.42	1	1
P04085	Platelet-derived growth factor subunit A OS=Homo sapiens OX=9606 GN=PDGFA PE=1 SV=1	12	2	3	2	211	24	9.39	9.01	2	1
Q15149	Plectin OS=Homo sapiens OX=9606 GN=PLEC PE=1 SV=3	35	129	774	123	4684	531.5	5.96	1981.37	129	1
O43660	Pleiotropic regulator 1 OS=Homo sapiens OX=9606 GN=PLRG1 PE=1 SV=1	5	1	1	1	514	57.2	9.17	4.73	1	1
O15031	Plexin-B2 OS=Homo sapiens OX=9606 GN=PLXNB2 PE=1 SV=3	6	7	27	7	1838	205	6.24	70.68	7	1
P15151	Poliovirus receptor OS=Homo sapiens OX=9606 GN=PVR PE=1 SV=2	2	1	15	1	417	45.3	6.52	29.23	1	1
P09874	Poly [ADP-ribose] polymerase 1 OS=Homo sapiens OX=9606 GN=PARP1 PE=1 SV=4	8	5	18	5	1014	113	8.88	52.91	5	1
Q15365	Poly(rC)-binding protein 1 OS=Homo sapiens OX=9606 GN=PCBP1 PE=1 SV=2	27	7	55	6	356	37.5	7.09	146.98	7	1
Q15366	Poly(rC)-binding protein 2 OS=Homo sapiens OX=9606 GN=PCBP2 PE=1 SV=1	7	2	24	1	365	38.6	6.79	58.07	2	1
P57721	Poly(rC)-binding protein 3 OS=Homo sapiens OX=9606 GN=PCBP3 PE=1 SV=2	7	2	24	1	371	39.4	8.07	58.07	2	1
Q9UHX1	Poly(U)-binding-splicing factor PUF60 OS=Homo sapiens OX=9606 GN=PUF60 PE=1 SV=1	16	6	37	6	559	59.8	5.29	119.14	6	1
P11940	Polyadenylate-binding protein 1 OS=Homo sapiens OX=9606 GN=PABPC1 PE=1 SV=2	23	11	68	7	636	70.6	9.5	183.95	11	1
Q5JQF8	Polyadenylate-binding protein 1-like 2 OS=Homo sapiens OX=9606 GN=PABPC1L2A PE=1 SV=1	6	1	17	1	200	22.8	9.1	39.74	1	1
Q4VXU2	Polyadenylate-binding protein 1-like OS=Homo sapiens OX=9606 GN=PABPC1L PE=1 SV=1	4	2	28	1	614	68.3	8.87	69.35	2	1
Q86U42	Polyadenylate-binding protein 2 OS=Homo sapiens OX=9606 GN=PABPN1 PE=1 SV=3	4	1	8	1	306	32.7	5.06	19.78	1	1
Q9H361	Polyadenylate-binding protein 3 OS=Homo sapiens OX=9606 GN=PABPC3 PE=1 SV=2	13	6	40	5	631	70	9.67	94.11	6	1
Q13310	Polyadenylate-binding protein 4 OS=Homo sapiens OX=9606 GN=PABPC4 PE=1 SV=1	16	6	33	2	644	70.7	9.26	101.76	6	1
Q9H074	Polyadenylate-binding protein-interacting protein 1 OS=Homo sapiens OX=9606 GN=PAIP1 PE=1 SV=1	3	1	3	1	479	53.5	4.81	8.56	1	1
Q9BPZ3	Polyadenylate-binding protein-interacting protein 2 OS=Homo sapiens OX=9606 GN=PAIP2 PE=1 SV=1	11	1	1	1	127	15	4.12	3.2	1	1
Q86SR1	Polypeptide N-acetylgalactosaminyltransferase 10 OS=Homo sapiens OX=9606 GN=GALNT10 PE=1 SV=2	3	1	2	1	603	68.9	8.59	4.18	1	1
Q10471	Polypeptide N-acetylgalactosaminyltransferase 2 OS=Homo sapiens OX=9606 GN=GALNT2 PE=1 SV=1	37	17	142	17	571	64.7	8.35	407.33	17	1
Q8N4A0	Polypeptide N-acetylgalactosaminyltransferase 4 OS=Homo sapiens OX=9606 GN=GALNT4 PE=1 SV=2	3	1	4	1	578	66.6	7.61	6.98	1	1
P26599	Polypyrimidine tract-binding protein 1 OS=Homo sapiens OX=9606 GN=PTBP1 PE=1 SV=2	28	10	115	10	557	59.6	9.16	405.17	10	1
O95758	Polypyrimidine tract-binding protein 3 OS=Homo sapiens OX=9606 GN=PTBP3 PE=1 SV=2	3	2	11	2	552	59.7	9.04	28.01	2	1
P0CG47	Polyubiquitin-B OS=Homo sapiens OX=9606 GN=UBB PE=1 SV=1	62	6	126	6	229	25.7	7.43	290.42	6	1
P0CG48	Polyubiquitin-C OS=Homo sapiens OX=9606 GN=UBC PE=1 SV=3	62	6	126	6	685	77	7.66	290.42	6	1
P08397	Porphobilinogen deaminase OS=Homo sapiens OX=9606 GN=HMBS PE=1 SV=2	8	2	2	2	361	39.3	7.18	3.16	2	1
Q6S8J3	POTE ankyrin domain family member E OS=Homo sapiens OX=9606 GN=POTEE PE=1 SV=3	8	6	217	2	1075	121.3	6.2	568.06	6	1
A5A3E0	POTE ankyrin domain family member F OS=Homo sapiens OX=9606 GN=POTEF PE=1 SV=2	6	5	213	1	1075	121.4	6.2	552.38	5	1
P0CG38	POTE ankyrin domain family member I OS=Homo sapiens OX=9606 GN=POTEI PE=1 SV=1	4	4	141	1	1075	121.2	6.21	320.31	4	1
P0CG39	POTE ankyrin domain family member J OS=Homo sapiens OX=9606 GN=POTEJ PE=1 SV=1	3	3	87	1	1038	117.3	5.97	197.8	3	1
O60925	Prefoldin subunit 1 OS=Homo sapiens OX=9606 GN=PFDN1 PE=1 SV=2	9	1	7	1	122	14.2	6.81	19.09	1	1
Q9UHV9	Prefoldin subunit 2 OS=Homo sapiens OX=9606 GN=PFDN2 PE=1 SV=1	17	2	20	2	154	16.6	6.58	59.1	2	1
P61758	Prefoldin subunit 3 OS=Homo sapiens OX=9606 GN=VBP1 PE=1 SV=4	12	2	3	2	197	22.6	7.11	7.82	2	1
Q9NQP4	Prefoldin subunit 4 OS=Homo sapiens OX=9606 GN=PFDN4 PE=1 SV=1	9	1	17	1	134	15.3	4.53	48.49	1	1
Q99471	Prefoldin subunit 5 OS=Homo sapiens OX=9606 GN=PFDN5 PE=1 SV=2	12	1	7	1	154	17.3	6.33	20.7	1	1
O15212	Prefoldin subunit 6 OS=Homo sapiens OX=9606 GN=PFDN6 PE=1 SV=1	9	1	2	1	129	14.6	8.88	5.42	1	1
P02545	Prelamin-A/C OS=Homo sapiens OX=9606 GN=LMNA PE=1 SV=1	54	34	358	33	664	74.1	7.02	966.73	34	1
Q9UMS4	Pre-mRNA-processing factor 19 OS=Homo sapiens OX=9606 GN=PRPF19 PE=1 SV=1	8	2	7	2	504	55.1	6.61	19.37	2	1
Q96IZ0	PRKC apoptosis WT1 regulator protein OS=Homo sapiens OX=9606 GN=PAWR PE=1 SV=1	4	1	2	1	340	36.5	5.41	4.47	1	1
P35318	Pro-adrenomedullin OS=Homo sapiens OX=9606 GN=ADM PE=1 SV=1	6	1	5	1	185	20.4	10.84	12.84	1	1
Q92841	Probable ATP-dependent RNA helicase DDX17 OS=Homo sapiens OX=9606 GN=DDX17 PE=1 SV=2	17	10	39	8	729	80.2	8.27	83.21	10	1
Q96GQ7	Probable ATP-dependent RNA helicase DDX27 OS=Homo sapiens OX=9606 GN=DDX27 PE=1 SV=2	2	1	2	1	796	89.8	9.28	2.15	1	1
P17844	Probable ATP-dependent RNA helicase DDX5 OS=Homo sapiens OX=9606 GN=DDX5 PE=1 SV=1	6	3	15	1	614	69.1	8.92	28.49	3	1
P26196	Probable ATP-dependent RNA helicase DDX6 OS=Homo sapiens OX=9606 GN=DDX6 PE=1 SV=2	12	4	11	4	483	54.4	8.66	28.83	4	1
Q8N0Y7	Probable phosphoglycerate mutase 4 OS=Homo sapiens OX=9606 GN=PGAM4 PE=1 SV=1	18	4	65	4	254	28.8	6.65	203.81	4	1
Q9H3G5	Probable serine carboxypeptidase CPVL OS=Homo sapiens OX=9606 GN=CPVL PE=1 SV=2	5	2	5	2	476	54.1	5.62	11.56	2	1
P07711	Procathepsin L OS=Homo sapiens OX=9606 GN=CTSL PE=1 SV=2	15	3	37	3	333	37.5	5.45	118.34	3	1
Q9UKZ9	Procollagen C-endopeptidase enhancer 2 OS=Homo sapiens OX=9606 GN=PCOLCE2 PE=1 SV=1	8	3	11	3	415	45.7	8.47	16.06	3	1
Q8NBJ5	Procollagen galactosyltransferase 1 OS=Homo sapiens OX=9606 GN=COLGALT1 PE=1 SV=1	4	2	6	2	622	71.6	7.31	15.98	2	1
Q02809	Procollagen-lysine,2-oxoglutarate 5-dioxygenase 1 OS=Homo sapiens OX=9606 GN=PLOD1 PE=1 SV=2	25	13	103	13	727	83.5	6.95	293.39	13	1
O00469	Procollagen-lysine,2-oxoglutarate 5-dioxygenase 2 OS=Homo sapiens OX=9606 GN=PLOD2 PE=1 SV=2	13	8	27	8	737	84.6	6.71	74.07	8	1
P01133	Pro-epidermal growth factor OS=Homo sapiens OX=9606 GN=EGF PE=1 SV=2	1	1	23	1	1207	133.9	5.85	64.6	1	1
P07737	Profilin-1 OS=Homo sapiens OX=9606 GN=PFN1 PE=1 SV=2	64	8	160	8	140	15	8.27	487.35	8	1
P35080	Profilin-2 OS=Homo sapiens OX=9606 GN=PFN2 PE=1 SV=3	10	1	13	1	140	15	6.99	47.05	1	1
Q8WUM4	Programmed cell death 6-interacting protein OS=Homo sapiens OX=9606 GN=PDCD6IP PE=1 SV=1	10	6	30	6	868	96	6.52	86.98	6	1
O14737	Programmed cell death protein 5 OS=Homo sapiens OX=9606 GN=PDCD5 PE=1 SV=3	38	4	29	4	125	14.3	6.04	83.94	4	1
O75340	Programmed cell death protein 6 OS=Homo sapiens OX=9606 GN=PDCD6 PE=1 SV=1	6	1	9	1	191	21.9	5.4	18.66	1	1
P28799	Progranulin OS=Homo sapiens OX=9606 GN=GRN PE=1 SV=2	26	10	67	10	593	63.5	6.83	205.77	10	1
P12004	Proliferating cell nuclear antigen OS=Homo sapiens OX=9606 GN=PCNA PE=1 SV=1	47	10	131	10	261	28.8	4.69	384.83	10	1
P46013	Proliferation marker protein Ki-67 OS=Homo sapiens OX=9606 GN=MKI67 PE=1 SV=2	3	6	15	6	3256	358.5	9.45	33.16	6	1
Q9UQ80	Proliferation-associated protein 2G4 OS=Homo sapiens OX=9606 GN=PA2G4 PE=1 SV=3	30	9	47	9	394	43.8	6.55	118.98	9	1
Q07954	Prolow-density lipoprotein receptor-related protein 1 OS=Homo sapiens OX=9606 GN=LRP1 PE=1 SV=2	1	5	8	5	4544	504.3	5.39	19	5	1
Q32P28	Prolyl 3-hydroxylase 1 OS=Homo sapiens OX=9606 GN=P3H1 PE=1 SV=2	12	6	38	6	736	83.3	5.14	99.1	6	1
P13674	Prolyl 4-hydroxylase subunit alpha-1 OS=Homo sapiens OX=9606 GN=P4HA1 PE=1 SV=2	19	7	13	7	534	61	6.01	34.27	7	1
O15460	Prolyl 4-hydroxylase subunit alpha-2 OS=Homo sapiens OX=9606 GN=P4HA2 PE=1 SV=1	4	1	1	1	535	60.9	5.71	2.39	1	1
P48147	Prolyl endopeptidase OS=Homo sapiens OX=9606 GN=PREP PE=1 SV=2	20	10	40	10	710	80.6	5.86	79.06	10	1
Q9UHG2	ProSAAS OS=Homo sapiens OX=9606 GN=PCSK1N PE=1 SV=1	30	5	83	5	260	27.4	6.62	270.17	5	1
P07602	Prosaposin OS=Homo sapiens OX=9606 GN=PSAP PE=1 SV=2	43	20	309	20	524	58.1	5.17	760.19	20	1
O15354	Prosaposin receptor GPR37 OS=Homo sapiens OX=9606 GN=GPR37 PE=1 SV=2	2	1	3	1	613	67.1	8.27	8.07	1	1
Q15185	Prostaglandin E synthase 3 OS=Homo sapiens OX=9606 GN=PTGES3 PE=1 SV=1	26	3	22	3	160	18.7	4.54	70.36	3	1
Q9P2B2	Prostaglandin F2 receptor negative regulator OS=Homo sapiens OX=9606 GN=PTGFRN PE=1 SV=2	3	2	5	2	879	98.5	6.61	7.83	2	1
Q14914	Prostaglandin reductase 1 OS=Homo sapiens OX=9606 GN=PTGR1 PE=1 SV=2	17	4	12	4	329	35.8	8.29	34.56	4	1
Q06323	Proteasome activator complex subunit 1 OS=Homo sapiens OX=9606 GN=PSME1 PE=1 SV=1	44	12	158	12	249	28.7	6.02	430.61	12	1
Q9UL46	Proteasome activator complex subunit 2 OS=Homo sapiens OX=9606 GN=PSME2 PE=1 SV=4	52	11	186	11	239	27.4	5.73	541.58	11	1
Q5VYK3	Proteasome adapter and scaffold protein ECM29 OS=Homo sapiens OX=9606 GN=ECPAS PE=1 SV=2	1	1	1	1	1845	204.2	7.12	1.81	1	1
Q92530	Proteasome inhibitor PI31 subunit OS=Homo sapiens OX=9606 GN=PSMF1 PE=1 SV=2	19	3	14	3	271	29.8	5.74	41.42	3	1
P25786	Proteasome subunit alpha type-1 OS=Homo sapiens OX=9606 GN=PSMA1 PE=1 SV=1	42	9	72	9	263	29.5	6.61	182.96	9	1
P25787	Proteasome subunit alpha type-2 OS=Homo sapiens OX=9606 GN=PSMA2 PE=1 SV=2	39	7	89	7	234	25.9	7.43	278.85	7	1
P25788	Proteasome subunit alpha type-3 OS=Homo sapiens OX=9606 GN=PSMA3 PE=1 SV=2	19	4	39	4	255	28.4	5.33	94.83	4	1
P25789	Proteasome subunit alpha type-4 OS=Homo sapiens OX=9606 GN=PSMA4 PE=1 SV=1	50	10	84	10	261	29.5	7.72	232.87	10	1
P28066	Proteasome subunit alpha type-5 OS=Homo sapiens OX=9606 GN=PSMA5 PE=1 SV=3	34	6	56	6	241	26.4	4.79	158.38	6	1
P60900	Proteasome subunit alpha type-6 OS=Homo sapiens OX=9606 GN=PSMA6 PE=1 SV=1	43	9	93	9	246	27.4	6.76	240.62	9	1
O14818	Proteasome subunit alpha type-7 OS=Homo sapiens OX=9606 GN=PSMA7 PE=1 SV=1	56	9	77	9	248	27.9	8.46	221	9	1
Q8TAA3	Proteasome subunit alpha-type 8 OS=Homo sapiens OX=9606 GN=PSMA8 PE=1 SV=3	24	4	36	4	256	28.5	8.98	104.18	4	1
P20618	Proteasome subunit beta type-1 OS=Homo sapiens OX=9606 GN=PSMB1 PE=1 SV=2	41	8	63	8	241	26.5	8.13	151.43	8	1
P49721	Proteasome subunit beta type-2 OS=Homo sapiens OX=9606 GN=PSMB2 PE=1 SV=1	26	4	43	4	201	22.8	7.02	112.28	4	1
P49720	Proteasome subunit beta type-3 OS=Homo sapiens OX=9606 GN=PSMB3 PE=1 SV=2	27	4	43	4	205	22.9	6.55	121.72	4	1
P28070	Proteasome subunit beta type-4 OS=Homo sapiens OX=9606 GN=PSMB4 PE=1 SV=4	19	4	36	4	264	29.2	5.97	76.55	4	1
P28074	Proteasome subunit beta type-5 OS=Homo sapiens OX=9606 GN=PSMB5 PE=1 SV=3	39	8	57	8	263	28.5	6.92	156.17	8	1
P28072	Proteasome subunit beta type-6 OS=Homo sapiens OX=9606 GN=PSMB6 PE=1 SV=4	34	5	65	5	239	25.3	4.92	179.14	5	1
Q99436	Proteasome subunit beta type-7 OS=Homo sapiens OX=9606 GN=PSMB7 PE=1 SV=1	14	2	6	2	277	29.9	7.68	15	2	1
P28062	Proteasome subunit beta type-8 OS=Homo sapiens OX=9606 GN=PSMB8 PE=1 SV=3	5	1	3	1	276	30.3	7.43	8.38	1	1
Q9BUJ0	Protein ABHD14A OS=Homo sapiens OX=9606 GN=ABHD14A PE=1 SV=2	6	1	1	1	271	29.7	8.5	3.82	1	1
Q99873	Protein arginine N-methyltransferase 1 OS=Homo sapiens OX=9606 GN=PRMT1 PE=1 SV=3	23	7	34	7	371	42.4	5.35	77.17	7	1
Q9NR22	Protein arginine N-methyltransferase 8 OS=Homo sapiens OX=9606 GN=PRMT8 PE=1 SV=2	3	1	1	1	394	45.3	6.93	2.46	1	1
Q99622	Protein C10 OS=Homo sapiens OX=9606 GN=C12orf57 PE=1 SV=1	14	1	2	1	126	13.2	5.14	5.15	1	1
Q9Y2B0	Protein canopy homolog 2 OS=Homo sapiens OX=9606 GN=CNPY2 PE=1 SV=1	44	6	82	6	182	20.6	4.92	230.2	6	1
Q9BT09	Protein canopy homolog 3 OS=Homo sapiens OX=9606 GN=CNPY3 PE=1 SV=1	6	1	2	1	278	30.7	5.49	2.74	1	1
Q8N129	Protein canopy homolog 4 OS=Homo sapiens OX=9606 GN=CNPY4 PE=1 SV=1	9	2	3	2	248	28.3	4.64	4.74	2	1
Q9UKY7	Protein CDV3 homolog OS=Homo sapiens OX=9606 GN=CDV3 PE=1 SV=1	9	1	3	1	258	27.3	6.4	9.02	1	1
O75629	Protein CREG1 OS=Homo sapiens OX=9606 GN=CREG1 PE=1 SV=1	15	2	2	2	220	24.1	7.59	4.36	2	1
O60888	Protein CutA OS=Homo sapiens OX=9606 GN=CUTA PE=1 SV=2	33	3	91	3	179	19.1	5.5	372.33	3	1
Q5TDH0	Protein DDI1 homolog 2 OS=Homo sapiens OX=9606 GN=DDI2 PE=1 SV=1	4	1	2	1	399	44.5	5.05	4.69	1	1
P35659	Protein DEK OS=Homo sapiens OX=9606 GN=DEK PE=1 SV=1	6	2	6	2	375	42.6	8.56	15.53	2	1
Q6UY11	Protein delta homolog 2 OS=Homo sapiens OX=9606 GN=DLK2 PE=1 SV=1	3	1	6	1	383	40.5	6.54	14.87	1	1
Q96HD1	Protein disulfide isomerase CRELD1 OS=Homo sapiens OX=9606 GN=CRELD1 PE=1 SV=3	7	2	8	2	420	45.4	4.87	19.72	2	1
Q6UXH1	Protein disulfide isomerase CRELD2 OS=Homo sapiens OX=9606 GN=CRELD2 PE=1 SV=1	8	2	3	2	353	38.2	4.59	4.97	2	1
P30101	Protein disulfide-isomerase A3 OS=Homo sapiens OX=9606 GN=PDIA3 PE=1 SV=4	66	32	525	32	505	56.7	6.35	1576.54	32	1
P13667	Protein disulfide-isomerase A4 OS=Homo sapiens OX=9606 GN=PDIA4 PE=1 SV=2	42	24	251	24	645	72.9	5.07	716.18	24	1
Q15084	Protein disulfide-isomerase A6 OS=Homo sapiens OX=9606 GN=PDIA6 PE=1 SV=1	43	15	171	15	440	48.1	5.08	519.86	15	1
P07237	Protein disulfide-isomerase OS=Homo sapiens OX=9606 GN=P4HB PE=1 SV=3	51	26	484	26	508	57.1	4.87	1388.7	26	1
Q01658	Protein Dr1 OS=Homo sapiens OX=9606 GN=DR1 PE=1 SV=1	21	2	9	2	176	19.4	4.75	29.1	2	1
P49257	Protein ERGIC-53 OS=Homo sapiens OX=9606 GN=LMAN1 PE=1 SV=2	6	2	2	2	510	57.5	6.77	6.04	2	1
Q92520	Protein FAM3C OS=Homo sapiens OX=9606 GN=FAM3C PE=1 SV=1	29	6	32	6	227	24.7	8.29	95.05	6	1
Q14320	Protein FAM50A OS=Homo sapiens OX=9606 GN=FAM50A PE=1 SV=2	4	1	2	1	339	40.2	6.83	2.13	1	1
P49354	Protein farnesyltransferase/geranylgeranyltransferase type-1 subunit alpha OS=Homo sapiens OX=9606 GN=FNTA PE=1 SV=1	13	4	6	4	379	44.4	5.08	13.35	4	1
P78504	Protein jagged-1 OS=Homo sapiens OX=9606 GN=JAG1 PE=1 SV=3	9	7	33	7	1218	133.7	6.06	82.61	7	1
Q9Y219	Protein jagged-2 OS=Homo sapiens OX=9606 GN=JAG2 PE=1 SV=3	1	1	9	1	1238	133.3	5.83	24.81	1	1
Q5T750	Protein KPLCE OS=Homo sapiens OX=9606 GN=KPLCE PE=1 SV=1	3	1	2	1	250	26.2	7.97	2.25	1	1
O14910	Protein lin-7 homolog A OS=Homo sapiens OX=9606 GN=LIN7A PE=1 SV=2	4	1	2	1	233	26	8.72	5.14	1	1
[truncated: 595 more rows]

## Sheet: Table S3 Top 100
Table S3. Comparison of top 100 cellular and conditioned medium proteome . Overlapping targets between cellular and culture conditioned medium are highlighted in green.
[truncated: 102 more rows]
