# Supplementary material for: Proteomics and Bioinformatics Profiles of Human Mesothelial Cell Line MeT-5A
Source: Proteomes. 2026 Jan 4;14(1):2. doi: 10.3390/proteomes14010002 (PMC12821629; doi:10.3390/proteomes14010002)
Supplement: Supplementary file 1 [file proteomes-14-00002-s001.zip › Supplementary Material 2 Table S4 to S8 _250806.xlsx]

## Sheet:  Table S4 CF,CM, Shared CFCM ID
Table S4:List of proteins unique and enriched within the cellular fraction (CF), conditioned medium (CM), and proteins present in both CF and CM (shared CF/CM)).
Cellular_Eniriched (CF)	Conditioned Medium_Enriched (CM)	common to both (shared CM/CF )
Q9Y399	Q00722	P25705
P82663	Q969T7	P78527
O75600	Q9UHI8	Q9NR30
A1L0T0	P00352	P49915
Q9H6S0	P49641	P62241
Q6P1L8	Q8NHZ8	P33991
Q9H0U6	Q9UII2	P33778
P49406	Q9UBX8	P06899
Q9BYC9	Q96EU7	P23527
Q8N5N7	Q7LFX5	Q16778
Q9H857	Q6ZTR5	Q15233
P21589	Q8N0X4	P35637
Q9UBM7	Q2TAC2	P14868
Q13510	Q9BXJ3	P15880
O94929	Q8IZL9	P07814
Q9P1U1	Q9NYJ1	P51149
Q9GZN1	P0C869	P11586
Q8N6N7	P0C869	Q8N257
Q9NPJ3	Q9UBU2	P23396
O14514	Q8WVM0	Q99460
Q9BRR6	Q01459	Q14152
Q9NZ52	Q8N140	Q9NSD9
Q92667	A6NMX2	Q9Y230
Q9UKA4	Q9UBQ6	P31939
P24298	Q9C0E2	Q15029
P30533	P11362	P00367
Q92625	P21802	Q8WXF1
Q9BXX2	P22607	P05556
P56377	P22455	Q9BSJ8
P53680	Q9UIM3	P25205
O15304	P60520	Q8NE71
O14727	O95479	P17844
Q9Y2X7	P30711	Q14257
Q8TDY4	P23434	P78371
O95260	A9QM74	P31943
Q8N2F6	P17301	P78347
P11245	A6NMD0	P10809
Q9Y6X9	Q16787	O75475
O14497	Q9UMR5	P62820
Q676U5	Q08397	Q96CW1
Q13489	Q8N108	Q9H0U4
O15155	P55083	Q9UJU6
P25098	Q7Z7M0	Q6DKJ4
P35626	Q8NF91	Q14157
Q9UPZ3	Q9Y2I1	P49736
Q9UHR4	Q9UHY1	P62805
P56945	Q15743	O43242
Q5PSV4	P55058	P84085
P51587	Q9H814	Q92499
Q15018	O00625	P05023
Q9NRL2	Q9BPZ3	P40227
Q9UIF9	Q9BUJ0	P45974
Q8IYU8	Q96I23	Q7KZF4
P51817	Q14517	Q9Y262
Q9C010	Q9NZL6	O14929
P43155	Q8IZ41	P22307
P48730	O95267	Q9UQB8
O43310	Q9H0T7	Q92973
O95628	Q15771	Q15758
Q9NRR3	Q96AX2	Q9Y570
Q96JB5	Q14964	P46777
Q99618	Q96DA2	Q9UMS4
P41208	Q96E17	O43175
Q8N0S6	Q86YS6	O14974
Q9UPN4	P20338	P35580
Q5JTW2	P61018	Q02539
Q8IW35	Q9BZR6	P47756
Q96G23	O94788	P06493
Q9NRG0	P47895	Q14980
Q9HCK8	Q9H446	P36957
Q8WVB6	Q9UPZ9	P49448
A5D8W1	P20794	P54920
O75122	Q96C45	O60271
Q9H6E4	P0DJI9	O43143
Q9P1Z9	Q5TFQ8	P46060
Q96MW1	Q8TEQ0	A6NIZ1
Q8IVM0	Q7Z422	Q96AG4
Q9BSY4	Q86SS6	P50991
Q86XI2	Q6ZMP0	P40261
Q9UP83	O43897	P54136
Q9H9Q2	Q9BUB4	Q13642
Q92828	Q969Z4	P19367
P78310	P51451	Q99798
Q9P2B4	P09769	P24752
P20248	P06241	P51610
P24863	P08631	P11717
Q9H0Q0	P06239	P17655
Q96BR5	P07948	Q9Y678
P15954	P07947	P62249
P16333	P51668	P09874
Q8NFI3	Q9Y2X8	Q15155
Q9BTE7	Q6NT55	Q5JPE7
Q9BUT1	Q03405	P69849
Q8NCG7	P49767	Q07960
P20585	Q96DN2	P52292
Q9NRF9	P51693	P17980
Q01831	O60512	P62280
Q13426	Q9Y2D0	P62424
Q14691	Q9NZA1	Q04637
Q92547	Q96NY7	P61026
P05423	Q96EE4	Q93009
Q9NXW2	Q96M89	Q8NBJ5
P25686	Q14031	P23368
Q9Y2G8	P00751	O75643
Q92685	P08185	P35606
Q96MX6	Q9H2A7	Q9UKM9
Q9NYC9	O94921	Q00839
Q9UI46	Q96Q40	O60664
P51808	Q00536	Q92930
O94822	Q00537	P47897
Q86TM6	Q07002	Q9UMX0
Q7L5Y9	Q00534	P14866
Q14657	Q92466	O00154
Q96S44	Q14919	P34897
Q16134	O75071	Q07666
Q6IA86	Q15768	O75396
O94919	Q16099	Q9UKV3
P54753	P69905	Q8N3U4
Q7L775	P69905	Q92928
Q99808	O60243	Q99439
O43402	Q9GZP8	Q9Y4L1
Q8WZ82	P20809	P06576
Q99447	Q96KX0	Q13200
O14681	Q15223	P18754
Q9BQ95	P13591	O00264
Q9NVH0	Q14112	P38919
Q96QU8	Q86SR1	Q1KMD3
P55789	P08397	Q9NR12
Q9HB96	O15212	O95747
Q9Y5Q0	O75629	P61006
Q9BZK7	Q5T750	P27105
Q53EP0	O14910	P49588
Q96CW5	Q9HAP6	P22102
Q12980	P29034	Q01995
P19447	Q9H082	P27694
Q13888	O76038	P46013
Q6P1K8	Q6UXD5	Q9H4A3
Q86UP8	Q14563	P21980
Q6EKJ0	O76061	Q92769
P14136	Q8WUA8	O00273
P04150	Q9NQC7	O00629
Q7Z5G4	P02774	P52788
Q9H3S5	P26439	P04632
Q9UHW5	Q9BW91	P61224
Q96CN9	Q09328	P22234
Q8TAA5	O75503	P13674
P50151	Q5VW32	Q5VT79
Q16774	Q9UBX1	P35659
Q96CS2	P07919	Q9Y383
O00165	Q6P1N9	P35579
Q6AI08	Q96JB1	P10606
Q9UJY1	Q9NT22	P68431
Q7LGA3	P20800	P62263
O00422	P98172	Q9Y265
Q96KQ7	Q9H201	Q9Y490
O43719	Q9UBX5	Q08211
P53701	Q4G148	Q9P2E9
O14529	Q496Y0	P09417
Q15583	P04085	Q92734
Q92839	O15354	Q71DI3
Q9NWT6	P28062	Q09161
Q8NBJ7	Q8N129	Q13501
Q6P9B9	Q6UXH1	Q9NYL9
Q75QN2	Q9Y2G9	P63244
P23229	P21108	P37235
Q8IU81	P98179	Q9NXG2
O14879	Q99985	O75367
Q14116	P49746	Q14195
Q709C8	O14763	P21399
A0AVF1	P01008	P61163
P48200	P27658	P63096
Q9H1K1	P52799	Q09666
Q7Z4S6	Q9P2T1	P60709
Q9BW19	P54826	P63261
Q8NC56	Q8N4A0	Q92747
Q9UIC8	Q8N4A0	O95232
Q86V48	Q8WZA1	Q96ER3
Q8N9N7	Q8N114	Q9UPT8
P42702	Q08623	O15145
Q96KA5	P19438	P63167
Q86W92	Q9ULF5	Q9UBQ5
O94953	Q6UY14	Q15428
Q9HD23	O94910	Q9BY32
Q13368	P60022	P60842
Q5T2T1	P17540	Q9Y5B9
P49137	P61024	Q15417
Q16644	Q86YB8	O00499
Q96L34	Q8IWU5	Q12888
Q8IWI9	P48167	P62873
O60244	P21583	P15374
Q9Y2X0	Q9Y250	Q13409
A0JLT2	O15232	P16403
O75448	P08493	P16402
Q6P2C8	P34059	P10412
Q0VG99	Q9NY97	P67775
Q15043	Q92859	Q05682
Q96RQ3	O95502	Q9C0C2
P22033	O14786	P38646
Q03426	Q99784	Q99832
P78559	Q9NRA1	P61586
A6NCE7	P35318	Q9C0B1
Q9GZQ8	Q2KHM9	P43243
Q3SY69	Q53FA7	P23246
Q9NZJ7	Q00266	Q15286
Q9H1K4	Q9Y6L7	Q9NTZ6
Q9Y619	P78324	O43395
Q9NYL2	O15116	Q9NRR5
O43318	Q14117	O96019
O95819	P52803	Q9BTT0
Q8NAN2	P02100	O95817
Q08AG7	P69891	P46783
O96033	P69892	P23193
Q14149	P22492	P53621
Q96EY5	P01889	P16401
Q9UL63	P19823	P27816
Q15746	Q9GZP0	Q92841
Q13613	Q6UY11	Q01433
Q9P0J0	P59190	P15289
O43676	P05060	Q9H8G2
Q147X3	P61812	Q12926
A2RRP1	O75509	Q03013
Q14596	Q9HCU4	Q13825
Q9Y6K9	P48745	Q13952
Q9H9Q4	Q9C0F1	P17480
Q9NXX6	P08174	O14936
O15381	P12532	O60784
Q9Y2C4	P12532	P49459
Q76FK4	Q01638	Q8WVY7
Q13232	Q8IYT4	P61966
Q12830	P35527	P22694
O75147	P01023	Q86X76
Q8TCC7	Q8NFZ8	Q9UHY7
Q9BXB5	Q8IZA0	O95302
Q8IY17	Q96HD1	Q6UXN9
Q9UBV8	Q09MP3	Q14653
Q9Y3C6	O95084	P62745
Q9H2H8	P78539	O75312
P55201	O14657	Q6ZRP7
O75381	P20062	P31937
O94880	Q9C0B9	Q99436
Q92576	Q9Y2V2	P48735
Q9BQK8	P68871	O60256
Q9NTJ5	P02042	Q92804
Q96BK5	Q7Z3Z0	P61081
Q99959	Q7Z3Y8	O75821
O00592	P25391	P09661
Q9UGN5	Q9Y4K0	P62888
Q9BWT3	Q641Q3	P26196
Q86SE9	Q9Y219	P62714
P40424	Q96C90	P24844
P40425	Q76M96	P54578
P49768	P13284	P52597
Q9HA77	P17936	P63208
P42694	Q96FQ6	P08729
Q7L3T8	O60245	P17987
Q9Y4C8	Q9NZV1	P27824
Q86U06	P02788	O14980
Q9NWX6	Q68BL7	Q13148
P05166	Q9UKZ9	P62879
Q8N8N7	P49593	Q9NQW7
P28065	Q9UKP4	Q9H0D6
Q8TD16	O75144	P00568
Q2KHT3	O75144	Q99471
Q9NVM1	P19012	Q99613
Q9NRY5	Q04695	B5ME19
Q6P995	Q9H173	P62834
Q14331	Q99650	Q13547
O94915	P02753	P50579
Q53FT3	Q9BQ16	P31350
O76095	P55283	P39748
Q05513	Q13444	Q13451
Q96EK9	Q16610	Q16401
Q9BXY0	P0DJI8	Q12996
O43482	P48307	P41567
Q460N5	Q6H3X3	Q8NFV4
Q6ZXV5	Q5VY80	P24941
Q13796	P26572	O95373
Q9UBK9	P06280	Q12874
Q04941	O60353	Q13616
Q9Y606	P13646	Q08945
A8MUU1	Q2M2I5	Q12931
O43824	P38571	Q562R1
Q6P474	Q8NCC3	P58107
Q8N0V3	Q13332	Q9BR76
O43930	Q8N7X1	P49366
O00330	Q9HAT2	O43818
O95825	O75973	P62256
Q9BXF6	P20827	P61964
Q86X10	Q9Y287	Q8IZ83
O15211	Q9BYZ2	Q99627
Q13576	O43854	Q8WZA9
Q7L523	P47972	Q01844
Q5VZM2	Q9NZP8	Q15459
Q92766	Q16394	P48643
Q06330	P35556	P39019
Q8N5W9	Q5VSG8	Q9Y5L4
P49795	P02533	Q9UBW8
Q96DM3	P08779	Q96PD2
Q9HAU5	Q7Z3Y7	Q9Y5J9
Q9BWE0	Q9UJJ9	Q5TDH0
Q96D15	P41271	Q86VM9
Q8WWV3	P41271	Q6YP21
Q8NC44	P78536	P35222
A1A4S6	Q9NPH3	P08621
Q92619	Q01546	P55735
Q8TER5	P13647	P62269
O75817	P18827	Q8WUM4
P78345	P01137	Q9UQ80
Q9Y3A4	P05997	P19105
Q9NWB1	O14672	O14950
O43251	P08582	Q8TF09
Q9BQ04	O15240	Q96P70
Q9ULX3	Q03167	Q06124
Q8N5C6	Q8WVN6	P62750
Q7Z7L1	P29279	P19623
Q92997	Q16363	Q15370
Q99719	Q9H1B5	P51991
P83111	P07311	Q8N1G4
Q8NF86	P19021	Q15436
Q16629	P13521	Q5JTJ3
Q15139	P10124	Q9BUP0
Q9BZL6	P09871	Q9H2U2
Q9HC98	P01133	Q13564
P48454	Q86UD1	Q8N806
O75170	Q9NS15	Q86Y82
Q96B97	P34096	P52655
Q9NUL5	Q06481	Q53H82
A0MZ66	O00584	O95782
P45954	Q13421	P17858
Q15477	P0C0L5	Q15366
L0R6Q1	P0C0L5	Q15404
Q7Z6B7	P78504	P31942
O75044	P15153	Q13509
Q96NL6	Q08629	Q6P6C2
P05026	P02765	Q9Y4G6
Q9NQZ2	O43286	P21291
Q99523	P01344	P55795
Q9BQ15	P0C0L4	Q7Z406
Q9P013	P0C0L4	P60981
Q9NZ63	Q6NXT2	P60866
Q8WW59	O60911	P84077
P37268	P08572	P04406
P78362	Q93063	P13928
O00767	P04732	Q9BX68
Q6SPF0	P07711	P16989
Q9NRL3	P13497	P62316
Q96SB8	O43505	P55884
Q99643	O43405	Q9UBE0
Q9UH99	Q16695	Q13561
Q15527	P84243	P11216
Q13277	P84243	Q7L5N1
Q13190	P03973	P53396
Q4KMP7	P43251	P63010
O43156	P15514	Q9NYF8
Q86US8	Q9BY76	P62306
Q96PN8	Q9UBP4	P54709
P83876	P05155	P61204
Q9Y320	Q9Y240	Q15046
Q16762	P07093	Q13263
Q9P016	Q8N474	P53992
Q15643	P80188	Q8N163
Q9Y4K3	Q10469	Q16643
Q96NM4	Q92626	Q5XKE5
Q9Y5R8	Q9BRK5	P05198
Q8WVT3	Q8NCH0	O43776
P29084	Q8N2S1	P26368
Q15542	P35908	Q05639
Q7Z6M4	P05090	P32321
Q04726	Q15262	Q9BRX5
Q9BVT8	P35555	P51617
Q9NX61	Q9BQT9	O00754
Q9H0R3	P21741	Q5T013
Q5JRA6	P00736	Q6GMV3
Q9UBP6	O94907	Q9BYP7
Q8IZ69	O95967	Q6UX04
Q8N5C7	P09603	Q9Y3C8
P28289	O95633	Q9BY43
A6NFQ2	Q9BTY2	Q13542
O75157	Q8IUE6	P51970
O95379	P08253	P61201
Q8WVK2	Q9UHG2	P08648
Q9Y5Z9	P39060	Q13907
O75317	Q6EMK4	P35244
Q96RU2	P02461	Q9HCN8
P62068	P13645	Q9UNK0
P40818	Q13214	Q9HCD5
P60604	P16104	O14907
P11441	Q9UNW1	Q9UK45
Q05086	P17900	Q08209
Q9BRJ6	Q15582	Q05048
Q6ZSR9	P10909	Q06265
Q6ZU52	O75882	P51572
Q6ICG6	P10646	P55010
Q9BZX2	P0C0S8	Q9NR45
Q9H270	P0C0S8	Q99873
O14972	P0C0S8	Q10567
Q8NEZ2	P0C0S8	Q15907
Q96JC1	P0C0S8	Q07955
Q8WV19	P20671	Q00610
P51809	Q96KK5	P49368
Q16864	Q99878	Q14247
Q9H6R7	Q9BTM1	Q9BXK5
Q9H1Z4	P18065	O75533
Q9NNW5	P22692	P50990
Q6RFH5	P16035	Q96B26
Q96NC0	Q9NY65	Q13630
Q5VZL5	Q9NY65	P30405
Q96ME7	P15291	Q86XP3
P17029	Q6PEY2	P13489
Q6PML9	P12110	Q86UP2
O75832	P20908	O94973
P82912	P98095	O95292
O60783	Q9BVA1	P62736
Q96EL2	P14543	P63267
P82673	P05067	Q12765
P82932	Q16270	P49354
Q96P11	P24592	Q9BRF8
Q6PK18	Q6S8J3	Q14CN4
Q9BYD1	Q12841	P20810
P09001	P26022	Q04837
Q06136	P07585	P46782
Q00013	Q92743	Q4VC31
Q86UY8	Q71U36	Q00796
Q9Y221	P16870	Q92890
Q8IZP0	P23142	Q9UBT2
Q86TU7	Q08431	P67809
O94805	O00391	Q15024
O95864	P35052	Q92598
Q8NC96	P01033	Q99426
Q8N142	P98160	P62491
Q66PJ3	O94985	Q15393
Q9UHB7	P61769	Q13867
Q12802	O00468	Q96AT9
Q9NRG9	P13929	P14735
Q9BTE6	P01024	P68363
Q8WV99	P35269	P21333
Q9H8Y5	Q9UPY8	Q9Y6E2
Q4KMQ2	P00734	P62140
P53367	O95848	P36873
Q15057	P17050	Q15008
Q96P48	P50897	Q15437
Q9ULH1	Q8NHP8	Q12792
Q7L4I2	Q63HN8	Q92530
Q8IUR7	P29218	O94979
P56134	Q99417	P46940
Q96S55	Q96DG6	P63092
Q8N8A6	O95865	Q5JWF2
O14965	Q9NNW7	O00203
Q96GD4	Q9NQH7	Q9UHD8
Q9H1Y0	C9JRZ8	P42765
Q16611	O00748	P04350
Q9NYM9	O43493	Q9H993
Q96T60	O94766	P05362
Q9Y223	Q8TB22	Q6FI81
Q53HL2	P09497	Q9BXS5
Q7Z569	Q86X29	Q13011
Q8WY22	Q9H254	Q15056
Q9NPI1	Q9BWS9	O43396
Q4AC94	P35442	P13693
Q9BPX6	P45877	O00469
Q9UQM7	O75063	P0CG39
Q13554	P21926	P07437
Q13557	Q9GZX9	O75369
Q13555	O75787	Q14151
O14967	Q9BZM5	O43583
Q9Y6W3	O00115	O75822
Q9Y2B9	Q9UHL4	P68104
Q8N1G2	Q9H1E3	P50454
P31327	Q96IU4	O14579
P50416	P04004	Q96CT7
P20645	Q9NP84	Q2VIR3
P52569	P04264	Q96QK1
P17676	P02768	P68032
P49716	P48723	Q9Y5J7
Q9NZN8	P01130	Q14CX7
Q9Y3Y2	P17931	P84074
Q9HC52	P51688	P53990
O14647	P31431	Q9Y266
Q2VIQ3	P16930	Q92945
Q96GD0	O00622	P68133
Q8WVM7	Q86SQ4	Q5VTE0
Q5T0F9	Q92820	Q9NTK5
Q8WUD4	Q8NBJ4	O76003
Q5T5S1	A0A1B0GUS4	O00151
Q9GZQ3	Q9GZM7	Q9P287
Q9NX08	P30530	Q96GG9
Q5U5X0	Q8WVQ1	O95777
Q8WTW3	Q02818	P55060
Q9H9E3	P05121	P62136
Q96FN4	Q6YHK3	Q01082
Q96A23	Q99715	Q9UBS4
Q9HCH3	P12109	Q13885
O95741	P01034	P57721
Q9UBL6		Q01518
Q86YQ8		P05783
Q8IYJ1		P13639
O00244		P68366
P31146		P42166
P57737		Q6Y288
Q92793		P55212
Q8IUN9		Q01469
Q93034		Q4G0J3
P18846		Q9Y3B8
Q9UQ88		Q9BT09
P50613		Q9NVS9
Q9UK58		O00193
Q5RI15		P16298
O14548		P54105
Q2VPK5		P60891
A6NHX0		Q9NP97
Q9Y3D0		Q9Y237
Q8NEU8		P30084
Q14185		P68371
Q96LJ7		Q13310
Q9H147		P60953
Q9GZP9		P26639
P23743		P30520
O75907		P07910
O95989		O43390
Q9NZJ9		P07204
A0A024RBG1		Q9Y6H1
Q9P265		Q9BQA1
P49643		P08134
Q92889		Q8NFI4
O43502		O00410
Q9BUI4		Q6NVY1
P0DPB6		Q7Z4V5
Q9NVM6		P49903
Q99704		Q14315
P45985		P55209
Q03001		Q9UQ35
Q7Z6E9		Q96FJ2
Q9BV68		Q9P2B2
Q9P0P0		P82979
O95071		Q9Y333
Q86UK7		P00813
Q8N6R0		P53999
Q9Y3C4		Q9NYU2
Q9BW60		P83916
Q96EB1		O43684
P17813		P30613
P78549		P14854
Q9Y282		P48506
Q92556		Q8N4Q1
Q9Y6I3		Q6P587
Q9Y3B6		P14618
O60645		P04083
O00471		P11766
Q8IYI6		O75083
Q86TP1		P53675
Q9Y3B2		Q13813
Q9BXW9		P12081
Q96ME1		Q8NHP1
Q9BRQ8		O95400
P09038		Q15560
Q8NFG4		Q00577
P18074		Q9BTM9
Q9Y5Q8		O95399
P32780		Q00526
P48060		Q14914
P15104		O75436
Q9H0R6		Q9H488
O75879		Q16181
O43292		O60506
Q13439		Q96TA1
Q12849		Q99829
Q8IWJ2		O60812
O75616		B2RXH8
Q7Z4Q2		B7ZW38
O43301		P49590
Q0VDF9		P31948
Q00613		Q9NVA2
O75506		O60832
Q9Y4B4		Q14696
P30825		P55769
Q9NP66		Q6DN03
P04196		Q6DRA6
O95251		Q13765
P56524		E9PAV3
Q8NEZ4		P20042
Q9H9B1		Q96AE4
Q6GMV2		P30153
O15131		O95861
O15397		P17612
Q9NPH2		P06730
Q8N201		O60936
Q96HW7		O43399
Q9UL03		O95758
Q7Z5L9		Q16555
Q14145		P10768
O76009		Q7Z4W1
O76011		Q9NUJ1
Q8N6L1		O43464
Q96J84		O75940
Q9H0B6		P49006
Q15058		O95757
O95235		P41091
Q14807		Q14240
Q9HBM1		O43747
Q9UIQ6		O14556
P48059		P05787
P33121		Q14141
Q9HD34		P63162
Q6PCB5		P14678
Q6UWP7		Q9UHX1
Q4G176		Q15149
Q9H8J5		P53041
Q93074		Q9UBI6
Q9NPJ6		Q9H3G5
Q9UIS9		O43865
Q9BV20		P61158
Q96GX9		P48444
Q99735		P28482
Q9Y4B5		P62318
Q9Y276		P26599
Q9UDX5		Q05397
Q9Y3D7		Q2TB90
Q9Y584		Q92599
O14925		O75390
Q5SRD1		Q93077
Q9BSF4		Q15424
Q9P0U1		Q02952
Q99797		P27482
Q96ER9		Q9HB07
Q8IXI2		A0A0B4J2A2
Q9HC21		F5H284
Q96SZ6		P0DN26
Q6P582		P0DN37
Q6NZ67		A0A075B767
P53985		Q13620
Q9Y605		Q86V81
Q9NV56		P07737
Q6P9B6		P36551
Q5VZF2		O15067
Q99836		P43034
P20933		P04792
Q9UI09		Q9UJ70
P56556		P09234
O75438		A6NMY6
Q9Y6M9		Q9HB71
P03891		Q15717
Q6N069		Q5T1J5
Q8NEJ9		Q9BQE3
P62166		P0DP25
Q8N4C6		Q9ULA0
P52298		Q96CX2
P08651		P42771
Q14938		Q9BT78
P48552		Q7Z434
Q9Y3C1		P11940
Q96RE7		P23526
Q9HD40		Q96HE7
Q9UBD5		Q15365
Q9NWT1		Q9Y376
Q6P1J9		P07954
Q5JVF3		Q14566
O14908		P40121
Q15154		P07355
Q9NUI1		P42167
Q14693		O15144
O00443		P60033
P48651		P25398
P35558		O15143
Q15126		Q99733
Q96DU9		P12004
Q8NAV1		Q13740
Q13206		P04908
Q9NUL7		Q7L7L0
Q9UJV9		P61970
Q9Y6V7		O15355
O95671		P35613
Q9UHA3		P48147
Q9BUL8		P13798
O95456		P52594
Q5JS54		Q9UBV7
Q9NY61		Q9H9S4
Q8IWT0		O14618
Q8TCG1		Q6EEV4
Q14554		P62487
Q96JJ7		P04062
Q8N128		Q96BP3
Q96ED9		Q9GZP4
Q86VS8		O43665
Q9UKS6		P51784
Q9NVR5		P54760
Q969X1		Q9H6Z4
Q3MHD2		Q9BUR4
Q8NHV4		Q96P16
P49757		Q96B54
Q9NZW5		Q2TAA2
Q9BVG4		Q9BRT3
Q9Y6V0		Q00169
Q7Z6K3		O00560
Q9Y520		O95881
Q9Y5U2		P55263
Q9H900		Q9Y6E0
Q9C0D3		Q14011
Q9H0K6		P16083
Q14671		O43488
Q5T440		P47914
Q9UET6		P10155
Q7L804		Q9H444
P31751		Q9H0R4
Q9Y243		P58546
P04049		Q9Y224
O43504		Q01130
Q9BYM8		P48739
P11234		P30626
A6NED2		P47755
Q96I51		Q03252
P41440		P06748
Q96T23		Q02790
Q9HBH5		Q6FI13
Q6ZS17		P36871
Q9NRY4		P29692
O15013		P14625
Q5VV41		O00299
Q969H6		P62495
Q8IUF8		Q07021
O95478		Q13404
Q9NSI2		P62314
O00442		P63220
Q9BWH6		Q7Z794
Q6PD62		P18206
Q8WVC0		O00764
P29558		Q15181
Q96T37		P53634
Q96DH6		Q15819
Q8WXA3		P35080
Q96GQ5		P0CG38
Q9UHR5		P08865
Q8WU76		O60869
Q93073		P52209
P10398		P59998
P15056		P05455
Q16512		A5A3E0
Q96Q15		P62979
Q96J92		P09382
Q00005		O75340
Q66LE6		P45973
Q9UPN7		Q9Y696
Q9H788		P08758
Q9H0F6		Q14978
P37108		P09622
P42226		Q15942
O43166		P12956
Q9BVC3		P02786
Q8N5G0		P61978
P55011		Q13098
O95219		Q9Y536
Q9Y5X3		P62993
Q86XZ4		Q9NUQ9
O95470		P13010
Q5JUX0		P12277
Q96DF8		Q96C86
Q8WU68		P24534
O95630		P41250
P35610		P60763
Q5VSL9		P13797
Q9UMX1		Q16851
Q96GM5		Q8N5M1
Q6STE5		Q56UQ5
Q96JG6		Q96SI9
Q9NVN3		P09012
O14662		P30085
Q96GM8		Q9NZT2
P62380		O95831
Q9NYB0		O14737
Q9Y6I9		Q9P0L0
O95801		Q15019
Q8N0Z6		Q14974
Q8NFQ8		P30154
O15405		P08670
O94842		Q12906
O43715		P34932
Q9H4I3		Q8NC51
O43617		P22314
Q9NPA8		Q9Y2G5
P60002		P62310
P52657		Q6IBS0
O00268		Q13428
O75528		P33316
Q9H2K0		P61086
Q9BTX3		P14174
Q96SK2		O75828
Q96A57		Q9NR28
Q9BUB7		Q16777
Q14166		Q9UK76
Q9UBB9		Q14847
Q9UBN6		P42126
Q15628		Q01658
Q9NUW8		P31946
Q9Y5J1		P50895
Q9NYH9		P50502
Q13107		Q96KP4
P35125		P0CG47
Q96BN8		P0CG48
O14933		P62987
Q5T6F2		O00233
Q9Y385		Q9NQ88
Q712K3		Q00688
Q9NPD8		P13796
Q96S82		O95433
Q9NUQ7		P52907
Q9BY89		Q16881
Q3ZAQ7		P43487
Q9UK41		P06737
Q9BRG1		P08238
Q96H20		Q9NQR4
Q6Y1H2		Q9BRT9
Q9UEU0		Q86SX6
Q9BV40		Q9NRG1
O60504		Q5TZA2
P27449		Q9UHD2
O75348		O15400
Q9Y4P8		O43813
Q9H6Y2		Q86U42
Q8IYS1		Q92905
O95619		P06703
O95365		Q14103
Q7Z3T8		Q14568
P17028		P28838
Q9Y2X9		Q15691
Q9UL40		Q16576
Q8TF68		P14314
Q8N1G0		P41219
Q92785		O43765
Q8NEW0		P60903
O14874		O60925
Q99943		O94888
Q9Y6K5		Q9UBQ0
P82921		Q9P258
O43598		Q9NQP4
Q9ULD0		P38159
Q9NX20		P23588
Q9NYK5		Q7LG56
Q96EL3		Q15427
Q7Z7F7		Q16543
Q9NWU1		P00390
Q9NVE7		Q96C19
P54646		Q14697
Q9UGJ0		P49458
P61513		P37802
Q92901		P62633
Q12979		P63000
Q8N6M3		Q15185
O95372		Q13283
Q8TD30		A6NDG6
Q9BQI0		P29966
P27338		Q96E39
Q9H1A4		P26038
Q2M2I8		P11142
Q92572		P05388
Q9Y587		O60361
Q6NXE6		Q13185
P56381		O60641
Q5VTU8		P04733
Q13490		O43924
Q9UL15		Q9BUH6
Q9Y4K1		Q14232
P11274		O75608
Q9NWV8		Q8TDQ7
Q9H0E9		Q16775
Q8NE86		O75526
Q96L46		P14649
P31323		P62942
P56211		P62906
Q9UDT6		P30048
Q9UKZ1		P43490
Q92600		P46109
P08962		P46108
Q9H3Q1		Q9HC38
Q9UJX2		O14818
Q69YH5		Q9H4A4
Q9BV73		Q9Y281
Q13111		P62258
Q13112		P04731
Q9ULV3		P80294
O14578		P07900
Q96BP2		P09960
P38432		P49321
Q96EY8		Q8NHW5
Q92879		P13473
O75155		P15311
P56277		P16278
P14406		Q9H773
Q9BTZ2		Q99729
P13716		P16152
P27707		P02795
Q9H5Q4		Q9H361
Q9Y2H0		P34896
P18858		P17174
Q15054		P08195
Q9Y248		P35241
Q9Y673		Q9GZN8
P51452		P09496
O95376		P0DMV9
Q5VTR2		P23381
P62877		P35609
Q9H9T3		O00148
Q9Y371		Q96HN2
Q969X5		P14550
Q96RQ1		P14209
P41214		P20700
P43003		P13640
Q9NV70		P80297
Q96KP1		Q96QV6
Q9Y2D4		P35237
Q13158		P04179
Q7L8L6		Q9Y5S9
P22830		P15121
Q5T1M5		Q09028
Q8IVF7		P56537
Q9H479		Q12905
Q16666		P26641
Q9NWU2		P54725
P49840		Q13868
Q9HD26		Q9UKK9
Q8TBA6		P00492
Q92643		Q8N0Y7
Q14344		P54652
Q9NRV9		P62937
Q9Y3E1		P55786
Q09472		Q15121
O15047		O15382
Q9H7B4		P28066
Q16836		P22061
Q01968		P49327
P16144		P13667
P13164		P17096
Q01629		Q99584
Q01628		P30040
Q9BW83		P07205
Q9Y366		P11166
Q8TB37		Q9BZZ5
Q96AB3		P30044
P51553		P12814
Q9NSK0		Q13619
O43896		Q4VXU2
Q9H410		P80723
Q96IY1		P15151
Q9NS86		P62857
Q9H089		P02545
Q9UFC0		P19338
Q96CX6		Q06830
Q9NZU5		P62826
Q9UGP4		P00505
Q86WA8		P48637
Q6P1M0		Q58FF8
Q15012		P11413
Q96IJ6		Q14126
C9JLW8		Q8WXX5
Q9HCC0		P60660
Q02252		Q9NY33
Q6UXV4		Q9NP61
P46821		Q9UKM7
Q8N4H5		O94887
Q13164		O75818
O60566		P42574
Q9Y3A3		Q16878
Q8IZD4		Q9Y547
Q15773		Q9UEE9
P05976		P08581
P08590		Q969P0
Q86U44		Q9UHA4
Q4G0N4		P04156
O96000		P32004
Q9BSU3		P61960
Q15742		A6NEC2
Q6KC79		Q9UMX5
P23497		Q9UHV9
Q12769		O43423
P23511		P60983
Q13823		P06132
Q9H6R4		Q9GZV4
O43913		P55145
Q8N573		P54727
Q9BXB4		Q13162
Q08752		P63104
Q13427		Q9H299
Q14197		P55072
O95674		Q16658
P42356		P50453
Q8TBF5		Q8NBS9
O15162		P53004
P54707		P18669
Q9C0J8		P22626
O60508		Q04917
Q8NBM8		P27348
Q9H8H2		P25789
Q9Y2R4		P09972
Q8IY37		Q96FW1
Q96C01		O14979
Q9H4H8		Q16706
Q9Y316		Q9BRL6
Q7Z4H8		P07858
Q8N3R9		P51858
Q9BRX2		P23528
O75688		P46926
O43663		Q14651
A3KN83		P00558
Q8N2H4		Q8NCW5
O95486		Q9NX46
O75695		P09493
Q14289		P15586
Q8WWH5		Q9H3K6
A6NKH3		P09211
P0CG22		P05387
Q08257		O43670
Q9Y3P9		Q92692
P26374		Q8TAA3
Q6WKZ4		P28070
A6NDU8		Q13442
Q8TEU7		P07237
Q9NWS8		Q6IS14
Q92888		P07951
Q13464		P30050
O75792		P06454
Q99575		P15259
O60524		P61088
Q96E11		P52888
Q9HC36		P06744
Q9UDX4		P54819
Q9UHJ6		P06753
O14641		P26885
O75494		Q58FF3
Q8WXF0		P63241
O94804		P40925
Q15208		Q9BS26
Q96GX5		O43809
Q8TDX7		P84090
P53350		P28074
Q5MIZ7		Q8IZP2
Q99720		P31150
Q96FF9		P61981
Q9Y512		Q13838
Q15036		P11021
Q96L92		Q9UIJ7
Q9NUQ6		P15531
O75391		P60900
O15121		P30086
Q9NXE4		O75223
Q9Y657		Q15257
Q9BWJ5		P50395
Q8WXA9		P09936
Q15526		P61601
Q12824		Q9GZT8
Q96A49		P25208
Q12846		Q9GZM5
P61764		Q99519
P82094		Q9NWV4
P20226		Q8WW12
O15119		P16070
Q96FV9		Q9NQG5
Q13769		P27797
Q86W42		Q9UNZ2
Q9Y296		Q9H910
Q8N442		Q5JXB2
Q9BSH4		P62328
P30536		P04075
Q9H330		Q13443
Q8IWR1		Q15084
Q32P41		P52565
Q9NPF4		P42785
Q6RW13		P05204
Q9NV31		P37837
Q96DE0		P32119
Q8NFA0		Q08043
Q3KQV9		Q16790
Q6ZSJ8		Q96G03
Q9Y4I1		Q96CN7
Q9NWZ5		Q07954
Q9H269		P63165
Q9P253		Q9Y5Z4
A3KMH1		O95336
Q562E7		P23284
Q7Z5K2		P49720
Q9UGR2		P48741
Q96H79		O43707
Q9NUD5		Q04760
P0DTL6		P67936
Q9Y2R9		Q9Y2B0
Q7Z7H8		P61604
Q9Y3B7		Q99497
Q9P015		P31949
Q9BYD3		O15347
Q9HD33		Q9NZL9
Q6P161		P62837
P49914		P61077
Q9H1I8		P31153
Q8N3C0		P10321
O14734		O75874
Q13795		Q06323
P10109		Q5JQF8
O43823		P08579
Q9H553		Q15293
Q13424		Q9Y617
Q8IZ07		Q9ULV4
O75843		O14745
Q5TEU4		O75347
P04424		P40926
P30049		P63279
Q2TAZ0		Q969H8
Q07817		Q32P28
Q9UNQ0		Q92688
P22612		Q86VP6
Q8N752		P00491
P19784		Q32P51
P43121		P68036
Q5SW79		Q01105
Q96FZ7		Q9NZ08
Q9BT22		Q96C23
Q16204		Q9Y608
P42695		P30740
Q96JB2		P11279
Q6QEF8		P07438
P24468		Q93083
P21127		Q9NUP9
P00167		Q05519
Q969S3		Q49AR2
Q9H5X1		Q9H3H3
Q69YQ0		Q8TEA8
P61962		Q9BQ61
Q96N67		Q5MNZ6
Q5T7M9		Q15102
P49005		P09651
P18887		Q93045
Q9UDY4		P0DME0
Q5SXM8		P00338
Q9UPN9		O60220
Q9BRZ2		P22392
Q96T88		P31947
Q9BV81		P17661
O15083		P07195
Q96A65		Q9Y624
P62861		Q58FF7
Q96CP2		P20618
Q9NUQ3		Q9HAB8
Q92947		Q16531
P46439		P16949
P0CG08		Q03154
Q86YR5		O75937
Q4V328		P25786
Q8WY36		P08236
O00291		P68402
P35568		Q969E4
Q9H0H0		P61956
O14777		P25788
Q8NBT2		P27695
Q63ZY3		Q02809
Q9NRN7		Q92520
Q659C4		Q13126
Q9NQ48		Q04446
Q32MZ4		P26583
Q8TCA0		P99999
Q8WWI1		P78330
Q9Y679		P09429
Q9NRZ9		P07686
P27448		O15031
Q96RN5		P55854
Q9Y4F3		P05386
O14880		P06733
Q9GZY8		P30041
Q9BVV7		P28072
O95140		P78417
Q9UDY8		Q9UL46
O43678		P30101
O95168		Q14019
O95139		P50452
O75306		A0A2R8Y4L2
Q9H3P2		Q96A72
Q9NVX2		P61326
Q86WQ0		O43852
P78316		P10253
Q86U38		P06396
O75607		B2RPK0
Q8NFH5		P25787
Q9BVL2		Q9BWD1
P22059		P60174
Q9HBH1		P39687
Q8WUA2		Q58FG0
P56589		P29401
P50542		Q9P1F3
Q9HB19		O94760
Q8TD55		P09104
Q5SY16		Q15631
Q9UKA9		Q12907
Q9UNQ2		P07339
Q9HCU5		P07108
Q8N543		P04439
P11171		O60568
Q8WUW1		P12955
Q9P003		Q13308
Q96C57		P10586
Q6ZRV2		P63313
Q8N5M9		Q58FG1
Q05655		Q9NRX4
P35813		P19022
Q96AA3		P30046
Q9UBV2		P00441
Q9UNS1		P06865
O95487		O60888
Q9BZA5		P49721
A0A0B4J2D5		Q9UBR2
O96005		P80303
Q9H974		P20962
Q14699		P04066
Q6IAA8		P61916
Q9Y2Q5		P0DPI2
Q13671		P07942
Q70E73		P10599
Q13637		Q9UI42
P57729		Q9BRA2
O14966		Q10471
Q9H9A7		P07602
Q15291		P14324
Q7Z5J4		P05161
Q13017		P04080
Q6ZSZ5		P28799
Q5TBB1		Q15843
Q13356		A6NHG4
Q92541		Q14118
Q6IN84		Q99538
Q9Y3B9		P07996
Q8NBX0		Q9UNN8
Q6P3W7		P10619
Q96FV2		P55268
O15126		Q15904
P84103		O14773
O00506		P11047
Q9P0L2		Q12805
Q7KZI7		Q08380
Q16513		Q4LDE5
Q16537		P02751
O15084		P09486
P61009		O15230
Q92783
Q9UHW9
Q9UMY4
Q96I25
P53597
Q9NQ55
Q8N3V7
Q92609
Q9H0U9
Q9H0E2
Q96EM0
Q15545
P49711
Q13595
O75410
Q96EY4
P53007
Q9UJA5
Q05209
Q9Y4Y9
O95155
Q9BZV1
Q8IXQ3
O00160
Q9UID3
Q5VIR6
Q8IWT6
Q9Y5K8
Q8IWB7
Q15061
Q8IWA0
Q9BYJ9
Q9UJ83
Q8TCD5
Q8IZH2
Q96D46
P18077
O00401
Q9NVZ3
Q9Y6K8
P48960
P55196
Q6PD74
O43768
P82909
Q13685
Q9Y6Q5
Q7Z3C6
Q9Y6D6
O60885
Q9UM00
P10644
O75976
Q14790
Q96HQ2
O95684
O95833
Q12873
Q9NRF8
Q13618
Q8N884
P35520
Q9Y4P1
P00156
P14927
Q9UDW1
Q49A26
P31483
Q8N465
Q15392
O15514
Q8WWF6
O75190
Q99543
Q6XZF7
P63172
Q9Y4X5
Q99496
O43324
Q9NQT4
Q96CU9
Q9NVI1
Q9Y3I1
Q5VW36
Q96PY5
Q96GK7
Q6P2I3
P14635
Q9UEY8
P0CG29
P0CG30
Q8N335
Q9H4A6
Q9NX62
Q969N2
A4D1E9
Q9NVN8
Q9NX24
Q9HCE1
O75146
O75330
Q9Y5U9
P49441
Q15811
Q9BWU0
O76013
O76014
O76015
P78386
Q16850
P11182
O75151
Q9H0U3
Q14728
O75352
Q9ULK4
Q96CM8
P16455
P51608
Q9H936
Q96B49
Q9NR56
O43196
Q8N183
O75380
O75251
Q9BYT8
Q9Y314
Q5C9Z4
O60287
Q7Z3B4
Q9NRP0
Q8NEB9
Q8TBX8
Q9NRY6
Q9NWS0
Q86SQ0
Q8IXK0
Q96AQ6
Q6UN15
Q96SW2
Q9BQ75
Q8N8S7
Q9Y247
P17252
Q8ND56
Q8WZA0
Q9UFN0
Q86TB9
Q86U86
O15258
Q99590
Q9C0D5
P60468
Q08AM6
Q969M3
Q15397
A2A3N6
Q6P996
Q5HYI8
Q96S59
Q9ULC3
Q13636
Q5VT52
P28749
Q8TDP1
O60306
Q8N7H5
P49756
O76054
O15127
Q9H4L4
Q9P289
Q8TD19
Q13523
Q96QC0
P67812
Q6PGP7
Q9UP95
O43815
P55809
P50226
O75683
Q92925
O43759
Q8TC07
Q6NXR4
Q9Y4R8
P49848
Q9Y3A6
Q9NXH9
Q8WW01
Q9BSV6
Q15813
Q99816
Q969X6
O43290
Q92995
Q86UV5
Q16763
Q9H832
Q92575
O15294
Q92614
P13051
Q16831
P50552
Q9H0V9
Q8N0U8
P15313
Q9H7D7
O15213
Q9BQC3
P82933
Q7Z2W9
Q9H2W6
P25325
P54619
Q9Y6W5
Q9H9F9
P27144
Q5JTZ9
Q9UDR5
Q9BTX7
O43252
Q13057
P54687
Q15059
Q99653
Q14012
P13861
P14384
O95810
Q9Y6A4
Q14677
P16220
Q8WWK9
Q5M775
Q9H7D0
Q86TI2
P09884
Q07864
P19387
O14802
Q8IXB1
Q9NVH1
O75150
P46934
Q9NR46
Q9HD20
Q15006
Q9H501
Q9NTX5
P29083
Q8NB37
Q9H8Y8
Q08379
P01116
Q9NX55
Q9HA64
Q99661
P46379
Q6P1A2
A0A3B3IRV3
Q8IVS2
Q9BTC8
O94854
Q9NU22
Q96T76
Q9NPI6
Q8NCE2
O95299
Q9UHQ9
P03897
Q6PIU2
P52948
Q9H8H0
Q96AD5
Q6NYC8
Q9NRJ5
P28370
Q99848
Q9Y312
O60678
Q8NCA5
O94992
O75323
Q8WUY1
P61619
Q69YN4
A8MWD9
A8MWX3
Q15042
Q3YEC7
P31749
Q96D71
Q9UL26
P10114
Q8N122
Q9P2K3
Q15349
Q15434
Q9BTD8
A6NHQ2
Q96T51
P42345
P29353
P52630
P62308
Q9UPN6
Q9H2G2
P50225
Q66K14
Q63HR2
Q99614
Q00059
P17535
Q9Y4A5
P49770
Q9NR50
Q99805
Q6UW68
P41240
Q14694
Q9UBC5
Q9H9H4
Q9NQA3
A8K0Z3
O75152
Q6PJT7
Q14202
O15231
Q96KM6
Q9Y2Q9
P82930
Q13084
Q96DV4
Q96GC5
Q96FZ2
Q9NR19
A8MXV4
P40123
Q9UJ72
Q8NHH9
O75964
Q9NUQ8
Q9H2U1
P13995
Q13895
P30622
P48729
Q9P2I0
Q6P1N0
Q9P000
Q96F07
Q14194
Q2NKX8
O00411
P19388
Q96L91
Q9UNE7
Q8IWV7
O75746
P42892
Q96F86
Q8NFF5
Q13643
P49841
O60551
P52735
P50148
Q53T59
Q14527
Q92522
Q68E01
Q14532
Q14525
Q96PU8
Q01650
Q9BTT6
Q14764
P84157
Q13505
O95983
O43148
P41227
Q86UY6
Q9UBB6
O60934
Q92542
Q12972
O75376
Q9Y618
Q9Y3T9
Q9BRP8
O43447
Q8WWQ0
O60828
P20648
O60831
Q9ULR0
Q9HCS7
P51531
Q9UKV8
Q8TDB4
Q13123
Q9GZU8
Q9NQ29
Q8NCN5
Q9H2M9
Q9H0N0
Q53S08
Q00765
Q9BY42
Q8TC12
Q68EM7
P56182
Q9BVQ7
Q9Y2P8
Q9BWF3
Q13243
Q13188
Q9BWM7
O60493
Q01081
Q9UH65
Q9BW92
Q12933
Q04206
Q9UI15
Q13144
Q6NUQ4
Q96FX7
Q9Y4Z0
Q9GZZ9
Q13459
Q9NRW7
Q9BQB6
P61421
Q2M389
Q12768
Q5JSH3
Q2TAY7
Q7Z739
Q86WB0
Q14966
Q15118
Q01970
Q92665
Q5T653
P22090
Q96BM9
Q16352
Q86XL3
Q14161
Q13425
P21964
O75175
Q8IX12
Q8IXM2
Q10570
Q9UKF6
Q13363
O00483
O43237
O75891
P30038
Q9HC35
Q9BXV9
Q99962
Q9P0I2
P47813
O43432
Q9BSJ2
P57764
O60443
Q7L5D6
P52789
P39880
Q14533
P78385
O43790
Q92615
Q687X5
Q9NX63
P10620
Q3ZCQ8
Q9BYG3
P33527
Q86Y39
O43920
Q5SRE5
Q9Y3E5
P40855
Q8IWS0
P53801
Q86UU1
Q9Y2S7
Q9BY77
Q9NW64
Q9NY93
O76071
Q16186
Q969U7
Q96B23
Q13948
Q96A26
Q96ST2
A0A0U1RRL7
P48634
O94855
O60232
Q5JNZ5
Q9H0H5
Q86VI3
Q8N392
P51812
Q8NB90
Q9GZR2
O15270
Q9Y5S2
P63151
Q6EEV6
Q9GZT3
Q15750
Q8NI27
Q2TAL8
O43294
Q3LXA3
Q969Y2
O15042
O00566
Q6UW78
Q9UN37
Q9BV38
Q9Y2R5
Q9NWU5
Q9BYD2
P46778
P61353
Q9Y305
P36405
P24539
Q8TDD1
Q9H4G0
Q8N5K1
O95239
Q7Z460
Q16527
Q6IAN0
Q9BU89
Q14181
P28340
P49642
P29372
Q96EY1
O60762
P50402
Q9UBC2
O14602
O00303
Q9NQT5
Q9NYY8
Q8WUP2
Q7Z417
Q06787
O14893
Q9UKN8
Q92917
Q6Y7W6
Q7Z4H7
Q6ZRS2
Q9NVP2
Q86X55
P52294
Q9Y2U8
O43837
P52732
Q15334
P34949
Q66K74
P27361
Q13485
Q6SZW1
Q13423
Q9NX14
O00217
P08473
P37198
Q9BXS6
Q8WTT2
Q8NFH4
Q8WVJ2
Q14318
Q13526
P41743
Q9ULU4
Q8N9T8
O60502
O94903
P62070
P98175
Q8IYB3
Q9BRS2
Q8TF05
P09132
P08240
Q13573
Q15738
Q9P2R7
Q969G3
Q9BYX2
Q16650
Q86YP4
Q9HD45
Q15363
Q9BVC6
Q9HC07
P57088
Q9BRT2
P63027
P36543
O76024
Q8N5A5
P48556
Q9BYN8
Q8IV08
O95396
P62330
Q16740
O75531
Q6NYC1
Q8NFC6
Q6PJG6
Q9NX05
Q969P6
Q13049
Q15075
P42566
Q8N766
Q5RKV6
Q9BTV5
P57678
Q14789
Q8TAE8
P29992
Q9BT25
P06756
Q15323
Q8N2K0
Q9UBX3
Q9Y3D6
Q8IXI1
Q9GZZ1
Q9BVI4
Q9H490
O95394
Q9H307
Q92620
Q9UHG3
Q5JRX3
Q9H1B7
Q658Y4
Q9UNF0
Q8IWE2
C4AMC7
Q5T6V5
Q8WUD1
P10301
Q14692
Q15005
Q9Y3B4
O95104
Q13033
O15498
O00161
Q9BZE9
Q9H3N1
O75663
Q9UI10
P29144
Q9NRH3
Q9BVJ6
Q8WWY3
Q9Y4E8
Q04323
Q9BZF9
O75351
Q53GQ0
Q9UI12
Q6VEQ5
P51665
Q9Y676
P82650
Q96A35
P62273
P49207
Q9NZ32
P49773
Q8IWZ3
Q14562
Q8IYB8
Q96TA2
Q9H078
Q03701
P04637
Q9P0M6
Q7L576
P53384
Q15398
O95602
Q99615
Q8TCJ2
Q86Y56
O75521
O75477
P07203
O00178
Q8WVV9
Q9UI26
P26440
Q12840
Q9H9A6
Q14108
Q5XKP0
P17568
Q8NBF2
Q9UKX7
Q9BZF1
Q96A33
P50479
Q7Z3K3
O75934
P41223
P29590
Q96C36
Q15276
P0DJD0
P0DJD1
Q8WUF5
Q8NBN7
Q92974
Q8IY67
Q9NW13
O14828
Q08170
Q9NY27
O00743
Q5BJF2
P40763
Q13596
O60749
Q96SB4
P04183
P23919
Q9UNL2
P02585
Q9Y2Z4
Q96DI7
Q9NT62
Q641Q2
Q9Y4E1
[truncated: 1,354 more rows]

## Sheet: S5_CF_GO_Terms
Table S5: Gene Ontological annotation results for CF. The enriched terms of cellular components, molecular functions, biolog-ical process,or protein domains were considered significant if achieved an BH adjusted p-value of (minimal false discovery rate) 0.05 or less.
Analysis: Cellular component
Dataset name: Cellular_Enriched_250805
Number of genes in the dataset: 3335
Number of genes in the dataset (which are available in Cellular component database) :2959
Number of genes in background: 14553
Cellular component	No. of genes in the dataset	No. of genes in the background dataset	Percentage of genes	Fold enrichment	P-value (Hypergeometric test)	Bonferroni method	BH method	Q-value (Storey-Tibshirani method)	genes mapped (from input data set)
Mitochondrion	545	1259	18.4184	2.12903	2.61508e-84	2.05023e-81	2.05023e-81	6.02995e-81	MRPS2; MRPS25; GCAT; MRPL14; MRPL18; MRPL19; MRPL20; MRPL50; AKAP1; GPT; SIVA1; CRAT; CXADR; COX7C; BDH2; ETFDH; EMC8; ECSIT; NR3C1; GRPEL2; GUK1; HAX1; HS2ST1; HCCS; ISCU; LUZP1; CLPTM1L; MRS2; MCCC1; MUT; MTCH1; SLC25A18; SLC25A15; NDUFA13; NBAS; NME3; PNPLA6; PSEN1; CARS2; THG1L; PCCB; PUS1; PDHX; RAB11FIP5; RTN4IP1; LACTB; PRKD1; ACADSB; SCD; SDHC; TST; UBE3A; ATP6V1F; MRPS11; MRPS14; MRPS24;…
Nucleolus	527	1257	17.8101	2.06199	3.38124e-75	2.65089e-72	1.32545e-72	3.89829e-72	ARID1A; BAZ2A; CSNK1D; NCAPG2; TOPBP1; SYVN1; TBL1XR1; ERCC3; GTF2H2; NR3C1; SAP18; HTATSF1; MED24; NVL; NOL8; PINX1; PARP2; PBX1; RBM19; RBM23; FRG1; MAK16; RBPJ; POP7; RPP38; RRP7A; RBFOX2; NOB1; SRSF7; SH3KBP1; SKIV2L; UTP3; SRPK2; SMC6; STX5; SMG6; THYN1; TAF5; C7orf50; WDR13; WDR74; ZMAT2; ZKSCAN1; NSUN5; MRPL3; NIP7; ARL6IP4; DDX51; AURKB; PNKP; CDCA8; CBX8; CREBBP; CDK7; EXOSC1; ERCC2; GTF…
Cytoplasm	1553	5684	52.4839	1.34377	4.32742e-62	3.3927e-59	1.1309e-59	3.32611e-59	ABLIM3; ADGRB1; ADPGK; GGA3; AKAP1; AKAP11; GPT; LRPAP1; ANKS1A; SIVA1; APAF1; GIT1; ATE1; NAT2; MORC2; ARID1A; BIRC3; BET1; ADRBK1; ADRBK2; HPS5; BCAR1; BRCA2; FAM175B; PRKX; CSNK1D; CTIF; CNOT4; CDCA3; CETN2; CEP97; CHD8; CLASP2; CCDC50; COG5; COPS7B; CXADR; CCNA2; FAM49A; NCK1; ENGASE; BDH2; GINS1; DNAJB2; DNAH9; DNAI1; LAGE3; EMC8; OVCA2; PCYT2; EI24; ECSIT; XPO6; GFER; FANCE; TUBGCP3; ERCC3;…
Nucleus	1516	5847	51.2335	1.27519	1.52463e-42	1.19531e-39	2.98827e-40	8.78886e-40	YTHDC2; MRPL19; ADPGK; AKAP1; AKAP11; LRPAP1; APAF1; ATE1; MORC2; ARID1A; BIRC3; BET1; BCAR1; BRMS1L; BRCA2; BAZ1A; BAZ2A; PKIB; CSNK1D; CNOT4; CDCA3; CETN2; CHRAC1; CHD8; CHTF18; CCDC50; CORO2A; CCNA2; CCNC; FAM49A; NCK1; MSH3; POLE3; XPC; XRCC4; GINS1; TOPBP1; POLR3D; DNAJB2; WDR92; SYVN1; LAGE3; TP53RK; ELP2; EMC8; ECSIT; XPO6; GFER; FANCE; TBL1XR1; ERCC3; GTF2H2; GTF2H2C_2; GTF2IRD2; GTF2IRD2…
Lysosome	516	1620	17.4383	1.56656	1.89434e-31	1.48516e-28	2.97032e-29	8.73605e-29	ILVBL; NT5E; ASAH1; ACOT13; ADPGK; AP2S1; ARMC10; CERS2; FAM49A; DAGLB; WDR92; ETFDH; ENDOD1; NPRL3; GOLGA7; GNG10; HAX1; SUMF2; ITGA6; LRRC57; LIFR; MPP7; PNPLA6; PEF1; SACM1L; PSEN1; PCCB; EVA1B; IQGAP2; RRAGA; RRAGB; C18orf8; FAM134A; SCLT1; SORT1; FDFT1; STX3; STX5; TMX2; TRAPPC12; TMEM222; MIA3; USP8; VPS11; DSCR3; VPS39; VAMP7; KDSR; MPP1; AKAP13; ANO6; CAPN7; CPS1; M6PR; CUL5; APPL2; DHRS1…
Cytosol	398	1178	13.4505	1.6617	1.03193e-29	8.09035e-27	1.34839e-27	3.96578e-27	GGA3; AP1S2; AP2S1; APAF1; ASAP3; NAT2; ATG16L1; BIRC3; ADRBK1; BCAR1; CSNK1D; CETN2; CENPL; CEP131; CEP78; NCK1; XRCC4; TUBGCP3; INTS5; ISCU; MAPKAPK2; MAPKAPK3; MAP3K7; MOCS2; MYLK; NBR1; IKBKG; CARS2; PRKCZ; UXT; CRYZL1; RALGAPB; PRKD1; PPP3CC; SH3KBP1; TRAF6; USP8; UBE2G2; ABI1; AKAP13; ARFIP1; GNE; CAMK2A; CAMK2B; CAMK2D; CAMK2G; ATOX1; CORO7; CUL5; DGAT1; DOK1; MAP2K4; TPRKB; ELMO1; AIFM2; …
Ribosome	84	144	2.8388	2.86909	1.19559e-23	9.37346e-21	1.33907e-21	3.93835e-21	LACTB; SKIV2L; MRPL3; PAM16; RSL24D1; NSA2; RPL37A; RPL3L; GNL2; POP1; RPL35A; DNAJC2; PRMT3; MRPS28; RPS4Y1; RPL21; RPL27; BMS1; UTP14A; RPS29; RPL34; RPL22; RPL26; RPL26L1; PES1; RPL28; EIF3H; GTPBP4; PWP2; RPS23; RPL38; RRS1; FXR2; RPL32; PRPF4; RPS15; RPS24; RPL27A; RPL31; RPL36; RPL24; NMT1; MRPL40; RPS27; EIF2AK2; RPS26; RPS27L; RPL17; RPL13; RPS6; RPS15A; RSL1D1; RPL10; EIF3I; RPL23; RPS7;…
Nucleoplasm	179	449	6.04934	1.96077	5.00875e-22	3.92686e-19	4.90857e-20	1.44367e-19	SIVA1; BRCA2; CCNA2; XPC; ERCC3; GTF2H2; NDUFA13; NVL; PARP2; GTF2E2; TAF5; USP28; CAMK2A; CAMK2B; CAMK2D; CAMK2G; CDK7; PRIM2; ERCC4; NTHL1; FANCD2; ERCC2; GTF2H1; KAT7; KIF20A; NCBP2; ORC3; RTCA; DSCC1; SMARCD1; SMARCD3; TERF2IP; GTF2A2; TAF4; YEATS4; PRKAA2; PRKAG2; ANAPC1; CDC23; CHAF1B; COIL; LIG1; POLD3; DUSP3; IFI16; MAPK7; METTL3; SP100; ORC5; PPIG; PTK2B; SRSF10; PLK1; SMARCB1; TBP; POLD…
Kinetochore	51	90	1.72356	2.78722	3.41245e-14	2.67536e-11	2.97262e-12	8.74283e-12	DYNLT3; PINX1; PSEN1; GTF2E2; KIF22; SPC25; ZWILCH; SMARCD1; DSN1; NSL1; BUB1B; NUP160; PLK1; SMARCB1; NDC80; SPC24; GTF2E1; KIF2C; NUP98; CLIP1; CSNK1A1; CLASP1; NUP37; SMARCE1; SEH1L; ZW10; NCAPH; NUP43; FLOT1; NUP85; KNTC1; NUP107; NUP133; SUGT1; TOP2B; SMARCA4; DYNC1LI1; RANBP2; DCTN1; SMC1A; TOP2A; SMC3; NUF2; CASC5; MAD2L1; NDE1; GTF2B; TPR; SMARCC2; CENPV; SMARCC1;
Centrosome	208	656	7.0294	1.55948	1.43981e-12	1.12881e-09	1.12881e-10	3.31995e-10	AKAP11; BRCA2; CSNK1D; CETN2; CEP131; CEP78; CEP97; CCNA2; TUBGCP3; HAUS1; MARK4; MZT1; PCGF5; PSEN1; THG1L; BICD2; UXT; SCLT1; TRIP11; AURKA; AURKB; C2CD3; CAMK2A; CORO1A; HSBP1; KEAP1; MED12; MZT2A; MZT2B; NIN; PCM1; NEDD1; U2AF1L4; PRKAR2B; CEP250; ERGIC1; IFI16; GSK3A; HADH; RABGAP1; PLK1; ASCC3; CEP170; DOCK7; EPB41; SEC24B; SRSF3; TACC1; UBXN6; RPL35A; FGFR1OP; DNAJB6; CCNB1; HMMR; VAC14; S…
Mitochondrial respiratory chain complex I	31	46	1.04765	3.31479	6.23436e-12	4.88774e-09	4.4434e-10	1.30686e-09	NDUFA13; NDUFB3; NDUFA12; NDUFA6; NDUFB1; NDUFB9; MT-ND2; NDUFB10; NDUFA2; NDUFB4; NDUFB6; NDUFS2; NDUFS6; NDUFS7; NDUFA10; MT-ND3; NDUFA4; NDUFA11; NDUFS5; NDUFB11; NDUFS8; NDUFB7; NDUFA5; NDUFA9; NDUFV1; NDUFS3; NDUFS1; NDUFB8; MT-ND1; NDUFV2; NDUFAB1;
Mitochondrial inner membrane	35	58	1.18283	2.96822	3.07797e-11	2.41312e-08	2.01094e-09	5.9144e-09	HCCS; SLC25A15; SDHC; ATP5J2; MICU1; SLC25A19; CDS2; SLC25A1; SLC25A22; ATP5L; TIMM50; ATP5F1; NNT; SLC25A10; SDHB; PMPCA; SLC25A11; ATP5O; CPT2; NDUFV1; LETM1; ALDH18A1; ATP5H; SLC25A3; SLC25A4; SLC25A5; SLC25A6; PHB; MT-ATP6; ATP5I; DHODH; NDUFAF3; IMMT; SDHA; ATP5J;
Mitochondrial outer membrane	22	29	0.743494	3.73146	1.96893e-10	1.54364e-07	1.18742e-08	3.49234e-08	RAB11FIP5; BAK1; AIFM2; RAF1; MAOB; SAMM50; TSPO; BCL2L1; CYB5A; CASP8; HK2; MAOA; TOMM34; VDAC3; OPA1; VDAC2; DNM1L; VDAC1; MCL1; MSTO1; BAX; BID;
Mitochondrial nucleoid	21	31	0.709699	3.3322	1.46313e-08	1.14709e-05	8.19352e-07	2.40981e-06	CPS1; DDX28; TFB2M; DBT; TFAM; POLRMT; POLDIP2; DNAJA3; TOP1MT; SUPV3L1; CLPX; DHX30; VDAC2; HADHB; SLC25A5; LONP1; ACADVL; VDAC1; HADHA; TUFM; LRPPRC;
Cytosolic large ribosomal subunit	23	36	0.77729	3.14268	1.62351e-08	1.27283e-05	8.48552e-07	2.49569e-06	RPL21; RPL34; RPL22; RPL26; RPL28; RPL38; FXR2; RPL27A; RPL31; RPL36; RPL24; RPL8; RPL10; RPL18A; RPL18; RPL3; RPL4; RPL6; RPL19; RPL7; RPL14; RPL35; RPL11;
Nuclear membrane	37	78	1.25042	2.33332	6.96438e-08	5.46008e-05	3.41255e-06	1.00367e-05	MRPL19; HAX1; LEMD2; OBSL1; PSEN1; SCD; SUN2; AAAS; CDC73; NUP160; SIGMAR1; NUP35; NUP54; NUP98; MGST1; NUP188; EMD; NUP62; NUP37; TMEM109; PML; TMEM97; SEH1L; LBR; SYNE2; NUP43; NUP210; ATP2A3; NUP153; NUP88; AHCTF1; NUP155; MTDH; NUP205; NUP93; NDC1; TPR;
Nuclear pore	24	42	0.811085	2.8109	1.7113e-07	0.000134166	7.89211e-06	2.32116e-05	AAAS; NUP160; NUP54; NUP98; KPNA1; NUP62; NUP50; NUP153; NUP88; AHCTF1; NUP107; NUP133; DDX19B; XPO7; RAE1; NUP205; RANBP2; MAD2L1; NDC1; TPR; XPOT; IPO4; NUP214; KPNA3;
Microtubule	51	129	1.72356	1.94464	4.14914e-07	0.000325292	1.80718e-05	5.31512e-05	CLASP2; KIFC1; MARK4; BICD2; TMX2; KIF14; KIF20A; KIF22; CLIP2; FAM83D; PRC1; PLK1; DNAJC2; TBCE; CKAP2; CLIP1; CSNK1A1; SNTB2; DYNC1LI2; EML4; RACGAP1; TGFB1I1; KIF4A; CLASP1; KIF11; MAP1S; DLGAP5; KIF5A; ARHGEF2; DCTN4; DNM1; KLC1; KIF2A; MACF1; NUP107; NUP133; TPX2; PPP2R5D; RAE1; TBCD; KIF5B; TUBB1; NCAPD2; MICAL3; KIFC3; SPAG5; CKAP5; ARFGEF2; AIMP1; KIF23; TBCC;
Oligosaccharyltransferase complex	9	9	0.304157	4.9182	5.8819e-07	0.000461141	2.42706e-05	7.13826e-05	MAGT1; OSTC; STT3B; DAD1; STT3A; DDOST; RPN1; TUSC3; RPN2;
Mitochondrial matrix	35	79	1.18283	2.1793	1.20683e-06	0.000946155	4.73078e-05	0.000139138	NR3C1; MCCC1; TST; CPS1; ATP5E; TFB2M; FECH; HADH; ATP5D; OXCT1; TFAM; ALDH4A1; ATP5F1; DNAJA3; PITRM1; SUPV3L1; YARS2; LARS2; PC; NFS1; NDUFA9; IARS2; TIMM44; ATP5C1; OAT; ETFA; HADHB; LONP1; HADHA; ALDH3B1; FXN; NUDT1; SARS2; GRPEL1; ETFB;
Nup107-160 complex	9	10	0.304157	4.42687	4.80816e-06	0.0037696	0.000179505	0.000527944	NUP160; NUP98; NUP37; SEH1L; NUP43; NUP85; AHCTF1; NUP107; NUP133;
Nuclear envelope	31	71	1.04765	2.14777	7.00627e-06	0.00549292	0.000249678	0.000734332	HAX1; SUN2; AAAS; NUP160; SIGMAR1; NUP35; NUPL1; NUP54; POLA1; NUP98; NUP188; EMD; NUP62; NUP37; SEH1L; LBR; SYNE2; NUP43; NUP210; NUP85; NUP107; NUP133; NUP155; RAE1; NUP205; MYOF; NUP93; BNIP1; TPR; ANXA11; RTN4;
Mitochondrial membrane	26	56	0.878675	2.28392	9.8964e-06	0.00775878	0.000337338	0.000992151	ETFDH; NDUFA13; SDHC; CPT1A; TIMM22; NDUFA6; ATP5E; ATP5D; BCL2L1; MFN2; NDUFA2; NDUFB6; UQCR10; TOMM6; NNT; SLC25A24; NDUFA9; NDUFS3; ATP5H; SLC25A3; DHODH; MARCH5; MCL1; MT-ND1; BAX; NDUFAB1;
Mitochondrial small ribosomal subunit	12	17	0.405542	3.47252	1.08073e-05	0.00847294	0.000353039	0.00103833	MRPS25; MRPS24; MRPS35; MRPS21; MRPS36; MRPS9; MRPS28; MRPS17; MRPS26; MRPS18B; MRPS22; MRPS33;
Golgi aparatus	233	897	7.87428	1.27757	1.4695e-05	0.0115209	0.000460836	0.00135537	GGA3; LRPAP1; AP1S2; APAF1; BET1; CSNK1D; CTIF; CLASP2; COG5; GOLGA7; GCC1; MCCC1; SACM1L; PSEN1; BICD2; RRAGA; RRAGB; RGS19; RBFOX1; PRKD1; SH3KBP1; SCLT1; SORT1; STX5; TRIP11; TRAPPC1; UBIAD1; VAMP7; ARFIP1; ARAP1; BET1L; M6PR; COG1; COG4; COX7A2L; DHRS1; ERGIC3; EXOC5; GLUL; GOLGA4; GCC2; KLC2; KIF20A; NCS1; HOOK3; NUMB; STX16; TOX4; TRAPPC3; TRADD; VTI1B; VAMP8; ATP6V0C; SLC30A7; AP3S1; AP4S1…
SWI/SNF complex	10	13	0.337952	3.7841	1.8539e-05	0.0145345	0.000559021	0.00164415	ARID1A; SMARCD1; SMARCD3; SMARCB1; SMARCD2; SMARCA2; SMARCE1; SMARCA4; SMARCC2; SMARCC1;
Kinesin complex	8	9	0.270362	4.37234	2.13863e-05	0.0167669	0.000620995	0.00182642	KIF2C; KIF11; KIF5A; KIF5B; KIF3C; KIFC3; KIF5C; KIF23;
HOPS complex	9	12	0.304157	3.68968	7.07897e-05	0.0554991	0.00184997	0.00544098	VPS11; VPS39; HOOK2; HOOK3; VPS16; VPS18; VIPAS39; VPS33A; VPS33B;
SWI/SNF-type complex	6	6	0.202771	4.9182	7.03719e-05	0.0551716	0.00184997	0.00544098	CHAF1A; SMARCA2; TOP2B; SMARCA4; BAZ1B; SMARCC1;
Mitochondrial outer membrane translocase complex	6	6	0.202771	4.9182	7.03719e-05	0.0551716	0.00184997	0.00544098	TOMM7; TOMM5; TOMM70A; TOMM40; TOMM22; TOMM20;
Early endosome	28	69	0.946266	1.99622	9.47048e-05	0.0742486	0.00239512	0.00704431	SORT1; USP8; VAMP8; ZFYVE16; FADD; OCRL; SNX17; VPS16; WDFY1; CASP8; TSG101; RAB22A; CSK; USP10; WASH1; ECE1; SNX3; EEA1; VPS4B; RABEP1; SCAMP3; FAM21C; GRIN2B; VIPAS39; VPS33A; KIAA0368; RAB14; HGS;
Exosomes	478	2043	16.1541	1.15073	0.000140043	0.109794	0.00343105	0.0100911	NT5E; DHCR7; ASAH1; GPT; APAF1; BAIAP2L1; BDH2; EPHB3; SLC29A1; GOLGA7; HSPB8; CUX2; ITGA6; VPS13C; LUZP1; LRRC57; MAP4K4; MVB12A; NBR1; BPTF; SLC22A8; PEF1; PODXL; PSMB9; PRKCZ; SHROOM2; IQGAP2; RREB1; SRSF7; ATP1B1; SORT1; STX3; TSSK3; VAMP7; ATP6V1F; ABI1; ANO6; ARFIP1; BRI3BP; CAPN7; CPNE5; CPNE8; CORO1A; APPL2; DIP2B; GLUL; GOLGA4; HSPA12A; HRG; SLC16A1; NAA16; NIN; GIPC1; PIK3C2A; PCK1; PMV…
Cytoskeleton	118	427	3.98783	1.35921	0.000148271	0.116244	0.00352256	0.0103603	ACTR3B; ACTR6; MICU2; CSNK1D; DNAH9; DNAI1; MAEA; ENDOD1; HAUS1; ITGA6; VPS13C; UXT; IQGAP2; HMHA1; SEPT5; SH3KBP1; SLC30A9; AURKB; ATG5; CORO1A; DGKA; KEAP1; LIMS1; SEPSECS; PCLO; VAMP8; AIF1L; AAK1; AIM1; PRC1; PLK1; SPATS2L; TSPO; HIP1; LRRFIP1; EPB41; LAMTOR1; MARK2; SYNPO; SLC25A1; CASP8; SEC11A; VASP; SDPR; CKAP2; KIF2C; CYB5R1; BYSL; CSNK1A1; MTX1; RRP1; ATP6V0D1; WDR44; CHCHD3; CDC42BPB; …
Mitochondrial ribosome	9	13	0.304157	3.40607	0.000188354	0.147669	0.00421913	0.0124089	MRPL18; MRPS14; MRPL39; MRPL11; MRPL28; MRPL9; MRPS22; MRPL37; MRPL32;
Mitochondrial proton-transporting ATP synthase complex	11	18	0.371747	3.00663	0.000183991	0.144249	0.00421913	0.0124089	ATP5J2; ATP5E; ATP5D; ATP5L; ATP5F1; ATP5O; ATP5C1; ATP5H; MT-ATP6; ATP5I; ATP5J;
MLL1 complex	14	27	0.473133	2.55106	0.000270244	0.211872	0.00588532	0.0173094	CHD8; MGA; TAF4; RBBP5; TAF7; RNF2; SENP3; TAF6; C17orf49; PRPF31; PELP1; TEX10; LAS1L; TAF9;
Cortical actin cytoskeleton	5	5	0.168976	4.9182	0.000346571	0.271712	0.00679279	0.0199784	SHROOM2; CORO1A; LANCL2; MYO1A; LLGL1;
Condensin complex	5	5	0.168976	4.9182	0.000346571	0.271712	0.00679279	0.0199784	NCAPH; NCAPG; SMC4; SMC2; NCAPD2;
GPI-anchor transamidase complex	5	5	0.168976	4.9182	0.000346571	0.271712	0.00679279	0.0199784	GPAA1; PIGK; PIGT; PIGU; PIGS;
MMXD complex	5	5	0.168976	4.9182	0.000346571	0.271712	0.00679279	0.0199784	FAM96B; ERCC2; MMS19; CIAO1; SLC25A5;
Clathrin-coated vesicle	11	19	0.371747	2.84847	0.000356732	0.279678	0.00682141	0.0200626	HAX1; SORT1; OCRL; HIP1; SCYL2; HIP1R; VAMP2; VAMP3; SNX9; EGFR; PICALM;
Transcription factor TFTC complex	9	14	0.304157	3.16296	0.000432004	0.338691	0.00806408	0.0237174	TAF5; TAF4; TADA3; TAF7; TAF6; TRRAP; TAF2; TAF9; TAF9B;
NuRD complex	8	12	0.270362	3.28017	0.000650085	0.509667	0.0118527	0.0348602	APPL2; CHD3; MBD3; GATAD2A; MTA2; CSNK2A1; CHD4; APPL1;
Mediator complex	12	23	0.405542	2.56704	0.000691779	0.542354	0.0123262	0.0362529	MED14; MED16; MED24; MED12; MED4; RBM14; CDK8; MED20; MED22; MED30; MED8; THRAP3;
Cytosolic small ribosomal subunit	16	36	0.540723	2.18663	0.0009159	0.718065	0.015957	0.0469314	RPS4Y1; RPS29; RPS23; RPS15; RPS24; RPS27; RPS26; RPS6; RPS15A; RPS7; RPS17; RPS3A; RPS4X; RPS13; RPS9; RPS25;
Cajal body	11	21	0.371747	2.57732	0.00111091	0.870954	0.0189338	0.0556865	OIP5; COIL; LSG1; SART1; U2AF1; PRPF31; FBL; PRPF4; NOP58; NPAT; TAF9;
Membrane	95	350	3.21054	1.33504	0.00117879	0.924171	0.0196632	0.0578318	NT5E; DHCR7; AKAP1; HAS1; SACM1L; PLP2; UBIAD1; ATP6V1F; ENG; LNPEP; ACSL1; SLC16A1; MPP6; SOAT1; CD63; ERGIC1; SNX17; STX4; AP1G2; MCAM; MGST3; PLEKHA2; MARK2; ATP6V1D; ADD3; YIPF5; SCAMP2; SLC12A4; CPM; CYB5R1; SEC61A1; MTOR; TM9SF2; NCSTN; REEP5; ATP6V0D1; MGST1; ABCC1; PTTG1IP; MME; TMED2; ITGAV; HSD17B12; SCARB2; SCAMP3; CAV1; ATL3; ESYT2; TMED7; RHEB; PGRMC2; ARL6IP5; MOGS; TMED10; ALDH3A2;…
Specific granule	6	8	0.202771	3.69019	0.0013456	1	0.0215296	0.0633211	STX3; STX4; SNAP23; STXBP2; ANXA3; ANXA11;
Mitochondrial respiratory chain	6	8	0.202771	3.69019	0.0013456	1	0.0215296	0.0633211	NDUFA13; SURF1; UQCRB; NNT; UQCRC1; COX15;
Protein complex	24	65	0.811085	1.81643	0.0014507	1	0.0223009	0.0655897	BRCA2; CHD8; GPN3; CDCA8; CORO1A; CTU2; KLC2; WIPI2; CEP250; MALT1; PLEKHA2; EPB41; PRKAR1A; FBXO7; CISD2; SRCAP; TP53; TOP2A; DDOST; BCL10; BTBD1; MAGED1; SPTB; TRMT112;
Proteasome complex	15	34	0.506928	2.1706	0.00144305	1	0.0223009	0.0655897	DNAJB2; PSMB9; PSMD10; ADRM1; UBXN1; PSMD14; PSMD11; PSMC5; PSMC1; PSMC4; PSMB10; KIAA0368; PSMC6; PSMC2; PSMD4;
Endosome	83	303	2.805	1.34735	0.00175443	1	0.023715	0.0697487	LRPAP1; ASAP3; CCNA2; RAB11FIP5; SH3KBP1; SORT1; UBIAD1; VPS11; VPS37A; VAMP7; ACAP2; BET1L; M6PR; APPL2; EXOC5; NUMB; RAB11FIP2; PKN1; SNX4; SNX5; VMA21; VPS28; VPS25; VTI1B; VAMP8; ATP6V0C; ZFYVE16; CD63; IFITM3; RAB11FIP1; SNX17; SNX27; GRIPAP1; STAM; SNX12; TOLLIP; WDFY1; ITSN1; RAB23; ATP6V1B1; CLINT1; RAB22A; RUFY1; TM9SF2; VPS37B; CLIP1; ECE1; SNX3; VPS4A; MME; VAMP2; ATP6V1E1; ARF6; EEA1;…
Signal recognition particle, endoplasmic reticulum targeting	5	6	0.168976	4.09987	0.00172757	1	0.023715	0.0697487	SRP14; SRP19; SRP72; SRP54; SRP68;
Cdc73/Paf1 complex	4	4	0.135181	4.9182	0.00170635	1	0.023715	0.0697487	CDC73; CTR9; LEO1; PAF1;
Gamma-tubulin complex	5	6	0.168976	4.09987	0.00172757	1	0.023715	0.0697487	MARK4; UXT; TUBG1; BLOC1S2; CKAP5;
DNA replication factor C complex	5	6	0.168976	4.09987	0.00172757	1	0.023715	0.0697487	RFC3; RFC1; RFC4; RFC2; RFC5;
Spindle midzone	4	4	0.135181	4.9182	0.00170635	1	0.023715	0.0697487	BUB1B; ARL8A; ARL8B; CENPV;
Ndc80 complex	4	4	0.135181	4.9182	0.00170635	1	0.023715	0.0697487	SPC25; NDC80; SPC24; NUF2;
Focal adhesion	18	45	0.608314	1.96794	0.00197307	1	0.0262185	0.0771115	GIT1; LIMS1; SORBS3; AIF1L; MLF2; PTK2B; VASP; TNS2; GIT2; SYNE2; TRIM25; LPP; PXN; TRIP6; FHL2; LIMS2; LIMA1; PARVA;
Holo TFIIH complex	7	11	0.236566	3.13139	0.00216635	1	0.028307	0.0832542	ERCC3; GTF2H2; CDK7; ERCC2; GTF2H1; MMS19; CCNH;
Chromatin	14	32	0.473133	2.15258	0.00227448	1	0.0292326	0.0859766	OIP5; STAG1; DSCC1; POLA1; NEDD4; JUND; AHCTF1; PDS5B; UPF1; MCM7; SMC3; EIF3E; PDS5A; HMGN1;
Transcription factor TFIID complex	9	17	0.304157	2.60511	0.00289309	1	0.0360028	0.105889	TAF5; TAF4; TBP; TAF7; TAF6; TP53; TAF2; TAF9; TAF9B;
Nuclear chromosome	9	17	0.304157	2.60511	0.00289309	1	0.0360028	0.105889	PINX1; TERF2IP; PBRM1; SMARCE1; TOP2A; TOP1; SMC2; NCAPD2; HDAC8;
Golgi transport complex	6	9	0.202771	3.28062	0.00334061	1	0.0402928	0.118506	COG5; COG1; COG4; COG3; GOLGA3; COG6;
SNARE complex	6	9	0.202771	3.28062	0.00334061	1	0.0402928	0.118506	STX5; BET1L; STX16; YKT6; STXBP2; BNIP1;
ER-Golgi intermediate compartment	13	30	0.439338	2.13215	0.00358633	1	0.0419654	0.123425	ERGIC3; ERGIC1; ERGIC2; TMED5; TMED2; GOLGB1; SCYL1; SEC23IP; TMED10; SURF4; TMED9; YIF1A; LMAN1;
Spindle	13	30	0.439338	2.13215	0.00358633	1	0.0419654	0.123425	MAEA; TUBGCP3; MZT1; PINX1; AURKA; FAM96B; ERCC2; MZT2B; MMS19; KIF11; CDC16; ANXA11; KIF23;
Analysis: Molecular function
Dataset name: Cellular_Enriched_250805
Number of genes in the dataset: 3335
Number of genes in the dataset (which are available in Molecular function database) :3284
Number of genes in background: 18125
Molecular function	No. of genes in the dataset	No. of genes in the background dataset	Percentage of genes	Fold enrichment	P-value (Hypergeometric test)	Bonferroni method	BH method	Q-value (Storey-Tibshirani method)	genes mapped (from input data set)
Structural constituent of ribosome	103	152	3.13642	3.74008	1.80427e-41	4.04157e-39	4.04157e-39	1.39252e-38	MRPS2; MRPS25; MRPL14; MRPL18; MRPL19; MRPL20; MRPL50; LACTB; MRPS11; MRPS14; MRPS24; MRPS35; MRPS6; MRPL13; MRPL3; MRPS21; MRPL16; MRPL39; MRPL53; MRPL55; RPL37A; MRPS7; MRPL10; MRPL11; MRPL15; MRPL4; MRPL47; MRPL54; RPL35A; MRPS36; MRPS9; MRPL21; MRPL46; MRPS28; MRPS34; MRPL38; MRPL48; MRPS31; MRPL2; RPS4Y1; MRPS17; MRPL22; MRPL9; RPL21; RPL27; MRPS26; MRPS18B; MRPS22; MRPL24; RPS29; RPL34; MRP…
RNA binding	146	366	4.4458	2.20173	5.89652e-23	1.32082e-20	6.6041e-21	2.27543e-20	ARID1A; CTIF; IREB2; MORC3; NOL8; RBM19; MAK16; UPF2; RRP7A; RBFOX1; RBM4B; SRSF7; SKIV2L; ZMAT2; NIP7; CCNL1; GRSF1; INTS6; MBNL2; NCBP2; PABPC5; DDX10; DDX28; PUM1; RTCA; RBM15; MSI2; SRP14; U2AF1L4; ZNF346; MRPL39; COIL; CELF1; NOL6; DDX31; SRSF10; SRSF12; SREK1; LARP1B; KIAA0430; PTBP2; SRSF3; RBM17; TRA2A; LSM5; TIA1; GTPBP10; NHP2; MBNL1; SCAF11; KIAA0020; RBM25; SURF6; PAPOLB; RBMS2; SNRPG…
Protein serine/threonine kinase activity	110	301	3.34957	2.01709	1.82779e-14	4.09426e-12	1.36475e-12	4.70223e-12	ADRBK1; MICU2; PRKX; CSNK1D; TP53RK; MAPKAPK2; MAPKAPK3; MARK4; MAP3K7; MAP4K4; MYLK; PRKCZ; PRKD1; PRKD2; NEK6; SRPK2; TSSK3; AURKA; AURKB; CAMK2A; CAMK2B; CAMK2D; CAMK2G; CDK7; AKT2; AKT3; RAF1; ARAF; BRAF; PKN1; WNK4; PRKAA2; PRKAG2; BCR; PRKAR2B; CIT; GSK3A; MAPK7; BUB1B; ROCK1; STK10; STK38; NEK7; PLK1; PRKACG; CSNK1A1L; CSNK2A2; CDK11B; MARK3; PRKCD; STK25; MARK1; MARK2; PKN2; PRKAR1A; PRKC…
Transporter activity	173	576	5.26797	1.65773	1.05716e-12	2.36803e-10	5.92007e-11	2.03975e-10	GGA3; AP1S2; COG5; XPO6; GOLGA7; MRS2; SLC39A14; SLC25A15; OSBPL10; RAB11FIP5; STX3; STX5; TRAPPC1; VPS11; VPS39; VAMP7; BET1L; COG4; CPNE2; CPNE4; CPNE5; CPNE6; CPNE7; CPNE9; CORO7; EXOC5; EXOC8; GOLGA4; KPNA5; IPO8; TIMM22; TOMM7; SCFD2; SNX4; SNX5; STX16; TRAPPC3; VPS28; VPS25; ATP6V1G1; AP4S1; ERGIC1; SLC1A3; EXOC1; KLC4; NUP160; OSBPL11; ATP12A; SEC24A; SEC14L3; SNX27; SURF1; SYAP1; STXBP1; …
Ligase activity	46	112	1.40073	2.26709	1.17134e-08	2.62381e-06	5.24761e-07	1.80806e-06	BIRC3; SYVN1; MCCC1; CARS2; PCCB; CPS1; ACSL1; TTLL12; OAS3; FECH; MCCC2; MTHFS; SUCLG1; CTPS2; STUB1; TARS2; SUCLA2; PAPSS2; TYMS; PC; ACACA; CARS; YARS; GYS1; ASNS; ACSL4; SARS; CTPS1; SUCLG2; ALDH18A1; MARS; LARS; VARS; CAD; IARS; ACACB; MARCH5; FPGS; BRCC3; CMAS; SARS2; TTL; GGCX; FARSA; PRPS2; GCLM;
Oxidoreductase activity	59	161	1.79659	2.02277	1.81414e-08	4.06367e-06	6.77279e-07	2.33355e-06	BDH2; ETFDH; FADS3; NDUFA13; NDUFB3; CRYZL1; SCD; KDSR; NDUFA12; NDUFA6; NDUFB1; NDUFB9; TMX3; COX7A2; NDUFB10; CRYZ; DEGS1; FDX1; CYB5A; NDUFA2; NDUFB4; NDUFS2; OGFOD1; MT-CYB; UQCR10; NDUFS7; AASS; NDUFA10; NDUFA4; NDUFA11; NDUFS5; DHRS7B; DOHH; NNT; NDUFB11; NDUFS8; TMX1; RDH13; DHFR; PYCRL; COX4I1; NDUFA5; PYCR1; NDUFA9; CAT; NDUFV1; FDXR; NDUFS1; ALDH7A1; RRM1; NDUFB8; BLVRB; NDUFV2; NQO1; E…
Translation regulator activity	42	101	1.27893	2.29542	3.25856e-08	7.29918e-06	1.04274e-06	3.59274e-06	BRMS1L; GATB; MED4; MRI1; MTIF3; ZC3H7B; EEF1E1; EIF2B2; EIF2B3; AGO2; EIF2B5; EIF1AX; EIF4G3; REXO4; EIF1AY; EIF3F; EIF2B4; PPP1R13L; EIF3H; GFM1; CLUH; IGF2BP3; EFTUD1; AIMP2; TSFM; IGF2BP2; EIF3I; EIF4G2; GCN1; TUFM; HRSP12; EEFSEC; KIAA0368; EIF5B; EIF3E; EIF3D; EMG1; HBS1L; EIF4EBP1; EIF2A; EIF1B; PAIP1;
ATPase activity	42	111	1.27893	2.08864	7.30946e-07	0.000163732	2.04665e-05	7.05169e-05	NVL; ATP1B1; ATP6V1F; ATP5J2; ATP6V0C; ATP5E; ATP5D; ATP6V1D; AK5; ATP6V1B1; ATP13A1; ATP5L; ATP4A; ATP6V0D1; SPATA5; VPS4A; ATP6V1E1; ATP6V1H; HINT1; CLPB; ATAD2; ASNA1; AFG3L2; DHX16; ATP2A3; NSF; ATAD3A; ATAD3B; ATP6V1C1; ATP2B1; DDX19B; ATP1A4; TRIP13; ATP2B4; ATP2A1; ATP1A2; ATP2C1; ATP13A3; DDX20; ATP9A; DYNC1H1; ATP5J;
GTPase activity	70	222	2.13155	1.74045	8.4292e-07	0.000188814	2.09794e-05	7.2284e-05	GNG10; RGL2; ERAL1; RHOT1; RALB; GNA13; IFT27; LSG1; GNL2; ARFRP1; RAB32; RAB38; RAB29; RABL3; RAB31; KRAS; RABL6; RAB22A; RAP2A; GNAQ; RAB6C; ARL8A; GTPBP3; ARL3; RRAS2; GNA11; RHOT2; RAB2B; RRAS; GTPBP1; RALA; NRAS; GTPBP4; GNB4; RAB5B; RHOG; ARL2; ARL8B; DNM1; HRAS; SAR1B; SAMHD1; RHEB; RAP2B; RAB18; ARL1; SRPRB; RAB21; GSPT1; RAB5C; GNAI3; OPA1; SEPT10; SAR1A; DNM2; GNAI2; DNM1L; DNM3; GNB1L;…
Motor activity	30	79	0.91352	2.09632	2.48502e-05	0.00556644	0.000556644	0.00191791	DNAH9; DNAI1; KIF21A; KIFC1; KIF4B; ELMO1; KLC2; KIF14; KIF20A; KIF1C; MYO1F; KIF2C; MYO9B; KIF11; KIF5A; MYO1E; KLC1; KIF2A; DYNC1LI1; MYO1B; MYO1C; KIF5B; KLC3; KIF17; KIF3B; KIF3C; KIFC3; IMMT; KIF5C; KIF23;
Ribonucleoprotein	18	41	0.548112	2.42381	0.00011944	0.0267546	0.00243224	0.00838025	IMP3; PPAN; MRPL28; MPHOSPH10; GEMIN2; SNRNP40; RRS1; GAR1; FBL; PRPF4; DAP3; HNRNPUL1; LARP1; GEMIN5; NOP58; HNRNPM; RALYL; SNRPE;
DNA-directed RNA polymerase activity	14	29	0.426309	2.66541	0.000199559	0.0447012	0.0037251	0.0128348	POLR3D; PAPOLG; PRIM2; POLR2D; POLR3A; POLRMT; POLR2E; PRIM1; POLR1A; POLR2A; POLR1C; POLR2B; MTPAP; POLR2I;
Acyltransferase activity	28	80	0.852619	1.93216	0.000236359	0.0529444	0.00378174	0.0130299	GCAT; ATE1; NAT2; CRAT; DGAT1; ELP4; KAT7; LCLAT1; ASMTL; SOAT1; AGPAT1; ELP3; SH3GLB1; DBT; MCAT; NAA10; COMT; SPTLC2; NAA50; NMT1; LPCAT1; ACAA1; NAT10; BLOC1S1; GAMT; LPCAT4; TGM4; DLAT;
DNA repair protein	22	57	0.669915	2.1308	0.000220708	0.0494387	0.00378174	0.0130299	MSH3; XPC; XRCC4; ERCC3; WRNIP1; PNKP; ERCC4; FANCD2; ERCC2; POLD3; NIPBL; XRCC1; FANCI; MGMT; UNG; XAB2; RECQL; RIF1; MDC1; MSH2; ERCC6; RAD18;
RNA methyltransferase activity	8	12	0.243605	3.68098	0.000284031	0.063623	0.00424153	0.0146141	METTL1; CMTR1; RNMTL1; TRMT1; RNMT; TRMT61A; TRMT10C; NSUN2;
Catalytic activity	126	532	3.83678	1.30725	0.000629203	0.140942	0.00880884	0.0303507	DHCR7; ENGASE; GUK1; HIF1AN; MUT; MVK; MOCS2; NME3; PARP2; PTGR2; PUS1; PDHX; RTN4IP1; ACADSB; SDHC; UCK2; FADS2; COX7A2L; DHRS1; DGKA; DECR2; PCK1; RDH14; BCKDK; PANK4; MAOB; MMAB; DHRS4; DCK; OCRL; IDH3G; ALDH6A1; UAP1L1; GCDH; AASDHPPT; QTRTD1; UQCRB; GLYR1; DHCR24; IMPAD1; INPP1; NDUFS6; DPH2; AK4; FN3KRP; CYB5R1; ACSS2; MTHFD2; RDH11; VKORC1; PDK1; ALDH1L1; ALDH4A1; HK2; TKFC; IDH3B; NSDHL; …
Structural constituent of cytoskeleton	40	137	1.21803	1.61172	0.000994265	0.222715	0.0123731	0.0426312	ABLIM3; CEP131; ATG5; KRT33A; KRT34; PCLO; CLIP2; CDC42EP4; CCDC6; KRT37; KRT38; KRT85; ENAH; KRT32; KRT33B; INA; KRT83; KRT86; LLGL1; MAP1S; ACTR1B; CTNNA2; SYNE2; TUBG1; ACTR2; EPB41L2; KRT6C; DSP; KRT19; DCTN1; TUBB1; TUBB6; MICAL1; TUBGCP6; SPG21; PCNT; PLEKHH2; LIMA1; CTNNA1; FERMT2;
DNA topoisomerase activity	5	6	0.152253	4.60084	0.000992438	0.222306	0.0123731	0.0426312	TOP1MT; TOP3A; TOP2B; TOP2A; TOP1;
Protein binding	49	182	1.49208	1.48615	0.00204547	0.458186	0.0241151	0.0830881	ADGRB1; SIVA1; BET1; CCNC; INTS5; NHEJ1; PEX14; BICD2; HRG; SPC25; CDK5RAP1; TLDC1; DSCC1; UBE2L6; ANAPC1; PLSCR1; CHML; SPC24; PEX3; PEX5; RBL1; SHC1; CRMP1; NCSTN; UBA5; PEX19; GADD45GIP1; PES1; VAMP3; PTCD3; ERC1; AJUBA; NCKAP1; FHL2; BTBD1; CDC45; CDC16; HUS1; CSPG4; ERBB2IP; MCL1; MAGED1; MAD2L1; PEX13; YIF1A; RTN4; CDC5L; ATP5J; PAIP1;
Helicase activity	11	25	0.334957	2.42967	0.00247285	0.553918	0.0276959	0.0954257	DDX51; DDX41; DDX49; DDX52; DHX37; DDX56; SKIV2L2; DDX46; UPF1; MCM7; DDX27;
Ribonuclease activity	17	48	0.517661	1.95545	0.00328363	0.735534	0.0350254	0.12068	POP7; RPP38; NOB1; EXOSC1; POP5; RNASEH2A; POP1; XRN1; EXOSC5; TSEN15; EXOSC3; SRRM1; EXOSC6; RPP30; PARN; ERI1; RPP25;
Chromatin binding	7	13	0.213155	2.97382	0.00392583	0.879385	0.0399721	0.137723	AKAP8; NDC80; BRD4; PBRM1; LBR; KNTC1; SMC1A;
Analysis: Biological process
Dataset name: Cellular_Enriched_250805
Number of genes in the dataset: 3335
Number of genes in the dataset (which are available in Biological process database) :3281
Number of genes in background: 18124
Biological process	No. of genes in the dataset	No. of genes in the background dataset	Percentage of genes	Fold enrichment	P-value (Hypergeometric test)	Bonferroni method	BH method	Q-value (Storey-Tibshirani method)	genes mapped (from input data set)
Protein metabolism	340	1323	10.3627	1.41963	5.73406e-13	1.02066e-10	1.02066e-10	3.59881e-10	MRPS2; MRPS25; MRPL14; MRPL18; MRPL19; MRPL20; MRPL50; LRPAP1; ATE1; PKIB; CTIF; DNAJB2; LTN1; SYVN1; GRPEL2; HSPB8; SUMF2; PCGF5; PSMB9; LACTB; PRSS33; TMUB1; USP12; USP28; USP46; USP8; UBE2G2; UBL4A; PSMD10; MRPS11; MRPS14; MRPS24; MRPS35; MRPS6; MRPL13; MRPL3; CLGN; CAPN7; M6PR; ATOX1; CUL5; RBBP6; RNF126; UBR5; GATB; GPAA1; GRSF1; LNPEP; MRI1; MIPEP; PDIA5; RBCK1; SRP14; MTIF3; USP4; USP6; UB…
Metabolism	399	1683	12.1609	1.30962	7.4148e-10	1.31983e-07	5.87903e-08	2.07292e-07	GCAT; ILVBL; DHCR7; ASAH1; ACOT13; ADPGK; GPT; NAT2; CRAT; COX7C; ENGASE; BDH2; DAGLB; ALG3; ETFDH; PCYT2; FADS3; PIGM; HS2ST1; HCCS; HAS1; HIF1AN; LCMT1; MCCC1; MUT; MVK; MOCS2; NDUFA13; NDUFB3; NAA30; NVL; NME3; PNPLA6; PPIL1; PPIL3; CARS2; PCCB; PTGR2; PDHX; CRYZL1; RTN4IP1; ACADSB; FDFT1; SCD; TST; UBE3A; ATP6V1F; FADS2; ADSSL1; GNE; CPS1; PDXP; COX7A2L; DHRS1; DGAT1; NUDT3; GLUL; QRSL1; ISYN…
Energy pathways	388	1633	11.8257	1.3125	9.90847e-10	1.76371e-07	5.87903e-08	2.07292e-07	GCAT; ILVBL; DHCR7; ASAH1; ACOT13; ADPGK; GPT; NAT2; CRAT; COX7C; ENGASE; BDH2; DAGLB; ALG3; ETFDH; PCYT2; FADS3; PIGM; HS2ST1; HCCS; HAS1; HIF1AN; LCMT1; MCCC1; MUT; MVK; NDUFA13; NDUFB3; NAA30; NVL; NME3; PNPLA6; PPIL1; PPIL3; PCCB; PTGR2; PDHX; CRYZL1; RTN4IP1; ACADSB; FDFT1; SCD; TST; UBE3A; ATP6V1F; FADS2; ADSSL1; GNE; CPS1; PDXP; COX7A2L; DHRS1; DGAT1; NUDT3; GLUL; QRSL1; ISYNA1; ACSL1; MGS…
RNA metabolism	15	26	0.457178	3.18777	7.27579e-06	0.00129509	0.000323773	0.00114161	WDR92; INTS5; UPF2; RPP38; INTS1; SRSF10; AQR; MRPL28; QKI; PPP1R8; ADARB1; HNRNPUL1; DHX30; UPF1; MTO1;
Regulation of nucleobase, nucleoside, nucleotide and nucleic acid metabolism	593	2828	18.0738	1.15832	1.22475e-05	0.00218005	0.000436011	0.00153735	NT5E; ARID1A; BRCA2; BAZ1A; BAZ2A; CNOT4; CHRAC1; CHD8; CHTF18; MSH3; POLE3; POLR3D; ENDOD1; EXD2; FANCE; TBL1XR1; ERCC3; GTF2H2; GTF2IRD2; GTF2IRD2B; NR3C1; SAP18; EHMT2; HTATSF1; CUX2; TGIF1; IRF2BP1; IREB2; LUZP1; MGA; MED14; MED16; MED24; MED27; MORC3; EXOG; NOL8; BPTF; BRPF1; PHF3; PAPOLG; PBX1; PBX2; RBM19; RBM23; MAK16; PUS1; RREB1; RBPJ; UPF2; POP7; RRP7A; RBFOX1; RBFOX2; RBM4B; NOB1; SRS…
DNA replication	8	13	0.243828	3.40096	0.000617194	0.109861	0.0183101	0.0645606	REPIN1; ORC5; RFC3; RFC2; MCM7; MCM8; ORC4; RFC5;
Chromosome organization and biogenesis	4	4	0.121914	5.52391	0.0010724	0.190888	0.0272697	0.0961516	TERF2IP; MTA2; SMC4; HIST1H2BD;
Transport	246	1215	7.49771	1.11846	0.025503	0.233444	0.0349195	0.0961516	GGA3; AP1S2; ATG16L1; BET1; COG5; SLC29A1; XPO6; GOLGA7; MRS2; SLC39A14; SLC25A18; SLC25A15; SLC22A8; OSBPL10; PLP2; RAB11FIP5; ATP1B1; STX3; STX5; TRAPPC1; VPS11; VPS37A; VPS39; VAMP7; BET1L; SLC7A2; COG1; COG4; CPNE2; CPNE4; CPNE5; CPNE6; CPNE8; CPNE9; EXOC3; EXOC5; EXOC8; GOLGA4; SLC7A1; KPNA5; IPO8; KIRREL; TIMM22; TOMM7; SLC25A19; SLC16A1; SLC19A1; SCFD2; SLC12A2; SNX4; SNX5; STX16; TRAPPC3;…
Analysis: Protein domain
Dataset name: Cellular_Enriched_250805
Number of genes in the dataset: 3335
Number of genes in the dataset (which are available in Protein domain database) :2400
Number of genes in background: 14847
Protein domain	No. of genes in the dataset	No. of genes in the background dataset	Percentage of genes	Fold enrichment	P-value (Hypergeometric test)	Bonferroni method	BH method	Q-value (Storey-Tibshirani method)	genes mapped (from input data set)
coiled coil region	782	2968	32.5833	1.62994	4.8291e-58	4.68423e-55	4.68423e-55	1.61904e-54	GGA3; LRPAP1; ANKRD30B; AP1S2; GIT1; ASAP3; MORC2; ATG16L1; BAIAP2L1; BRMS1L; FAM175B; BAZ1A; BAZ2A; CNOT4; CDK5RAP3; CEP131; CEP78; CEP97; CHTF18; CCDC43; CCDC50; COPS7B; CORO2A; CTTNBP2NL; POLE3; XRCC4; GINS1; DNAH9; TUBGCP3; GFAP; GCC1; GRPEL2; GNG10; HAUS1; HS2ST1; EHMT2; CUX2; VPS13C; KIF21A; LUZP1; PPFIBP1; MAPKAPK2; MGA; MAP1A; 51776; MAP3K7; MAP4K4; MORC3; MTMR1; NBAS; NBR1; IKBKG; NOL8; …
HELICc	57	111	2.375	3.17698	8.91512e-18	8.64766e-15	4.32383e-15	1.49447e-14	YTHDC2; CHD8; ERCC3; SKIV2L; DDX51; CHD2; ERCC2; RAD54L2; DDX10; DDX28; DDX41; DDX49; DDX31; DDX52; DHX37; ASCC3; HELLS; CHD3; SMARCA1; DHX36; ERCC6L; EP400; HLTF; SMARCA2; DDX56; DDX54; SRCAP; DHX38; DHX8; SUPV3L1; RECQL; SKIV2L2; DHX16; DDX24; DDX46; CHD5; DDX50; DDX47; DDX18; DDX19B; SMARCA4; DDX23; DDX19A; DHX30; SMARCA5; DDX3Y; CHD4; DDX3X; INO80; CHD6; ERCC6; DDX20; DDX60; DHX57; BLM; DDX27…
DEXDc	56	112	2.33333	3.09339	8.31331e-17	8.06391e-14	2.68797e-14	9.2906e-14	YTHDC2; CHD8; ERCC3; SKIV2L; DDX51; CHD2; ERCC2; RAD54L2; DDX10; DDX28; DDX41; DDX49; DDX31; DDX52; DHX37; ASCC3; HELLS; CHD3; SMARCA1; DHX36; ERCC6L; EP400; HLTF; SMARCA2; DDX56; DDX54; SRCAP; DHX38; DHX8; RECQL; SKIV2L2; DHX16; DDX24; DDX46; CHD5; DDX50; DDX47; DDX18; DDX19B; SMARCA4; DDX23; DDX19A; DHX30; SMARCA5; DDX3Y; CHD4; DDX3X; INO80; CHD6; ERCC6; DDX20; DDX60; DHX57; BLM; DDX27; BTAF1;
S_TKc	106	307	4.41667	2.13609	1.46757e-15	1.42354e-12	3.55886e-13	1.23007e-12	ADRBK1; ADRBK2; PRKX; CSNK1D; MAPKAPK2; MAPKAPK3; MARK4; 51776; MAP3K7; MAP4K4; MYLK; PRKCZ; PRKD1; PRKD2; NEK6; SRPK2; TSSK3; AURKA; AURKB; CAMK2A; CAMK2B; CAMK2D; CAMK2G; CDK11A; CDK7; MAP2K4; AKT2; AKT3; RAF1; PKN1; PRKAA2; AAK1; CIT; GSK3A; MAPK7; ROCK1; STK10; STK38; MASTL; NEK7; PLK1; PRKACG; CSNK2A2; CDK11B; MARK3; PRKCD; STK25; MARK1; MARK2; PKN2; PRKCA; STK26; NEK9; PRPF4B; CAMK1; AKT1; …
RRM	83	221	3.45833	2.32351	8.52997e-15	8.27407e-12	1.45431e-12	5.02662e-12	CNOT4; HTATSF1; NOL8; RBM19; RBM23; RRP7A; RBFOX1; RBFOX2; RBM4B; SRSF7; TRMT2A; GRSF1; NCBP2; PABPC5; RBMS1; RBM15; MSI2; U2AF1L4; CELF1; SETD1A; SRSF10; SRSF12; SREK1; KIAA0430; PPIL4; PTBP2; SRSF3; RBM17; TRA2A; TIA1; RBM25; RBMS2; RBM42; SCAF8; RBM4; SRSF5; 102724594; U2AF1; ZNF638; LARP4B; NIFK; POLDIP3; RBM22; SLIRP; U2SURP; RBM10; SF3B6; SCAF4; HNRNPLL; RAVER1; RBM28; SRSF4; LARP4; TIAL1; …
WD40	95	269	3.95833	2.18488	8.99571e-15	8.72584e-12	1.45431e-12	5.02662e-12	APAF1; ATG16L1; CORO2A; WDR92; DNAI1; ELP2; TBL1XR1; KIF21A; MED16; STRN4; TAF5; TLE3; WDR13; WDR6; WDR74; AAAS; CORO1A; CORO7; PAK1IP1; NEDD1; PPP2R2B; PPP2R2D; UTP18; WIPI2; WDR55; CHAF1B; LRWD1; WDR33; CDC40; THOC6; WDR81; CORO6; DCAF7; NLE1; PREB; RBBP5; WDFY1; WDR43; WDR75; AAMP; STRN; CIRH1A; WDR26; WDR46; RPTOR; PHIP; WDR44; SMU1; EML4; CIAO1; PPP2R2A; WDR18; LLGL1; NUP37; STRN3; SNRNP40; …
AAA	52	145	2.16667	2.21878	5.60266e-09	5.43458e-06	7.76369e-07	2.68342e-06	CHTF18; DNAH9; NVL; WRNIP1; RAD51C; BCS1L; LONP2; VWA8; ASCC3; ABCG2; MDN1; ABCF3; SPATA5L1; ABCC1; SPATA5; VPS4A; SRPR; VPS4B; YME1L1; CLPB; NUBP1; CLPX; RFC3; ATAD2; AFG3L2; RFC1; NSF; ABCD3; ABCF2; ATAD3A; ATAD3B; RFC4; RFC2; TRIP13; SRP54; PSMC5; PSMC1; PSMC4; MCM7; LONP1; TAP1; ABCB10; MCM8; ABCB8; NAV1; ORC4; ABCA7; DYNC1H1; PSMC6; ABCE1; PSMC2; RFC5;
BROMO	22	43	0.916667	3.16575	1.15225e-07	0.000111768	1.3971e-05	4.82888e-05	BAZ1A; BAZ2A; BPTF; BRPF1; BRD7; CREBBP; BRD8; EP300; SP100; TRIM33; BRD4; PBRM1; BRD3; PHIP; SMARCA2; ZMYND8; ATAD2; SMARCA4; BAZ1B; BRD1; SP110; TRIM24;
S_TK_X	25	56	1.04167	2.76232	4.68921e-07	0.000454853	5.05393e-05	0.000174682	ADRBK1; ADRBK2; PRKX; PRKCZ; AKT2; AKT3; PKN1; CIT; ROCK1; STK38; MASTL; PRKACG; PRKCD; PKN2; PRKCA; AKT1; RPS6KA2; RPS6KA3; CDC42BPB; PRKCI; RPS6KA1; ROCK2; PRKCE; PRKCH; CDC42BPA;
KISc	21	44	0.875	2.95325	9.95797e-07	0.000965923	9.65923e-05	0.000333858	KIF21A; KIFC1; KIF4B; KIF14; KIF20A; KIF22; KIF1C; KIF2C; KIF4A; KIF11; KIF5A; KIF2A; KIF5B; KIF17; KIF3B; KIF3C; KIF9; KIFC3; STARD9; KIF5C; KIF23;
H2B	13	21	0.541667	3.83069	2.80363e-06	0.00271952	0.00024723	0.000854516	HIST1H2BD; HIST1H2BG; HIST1H2BF; HIST1H2BE; HIST1H2BI; HIST1H2BC; HIST1H2BH; HIST1H2BK; HIST1H2BM; HIST1H2BN; HIST2H2BF; 102724334; HIST1H2BL;
KH	19	40	0.791667	2.93927	3.57006e-06	0.00346296	0.00028858	0.000997438	AKAP1; QKI; FMR1; ANKHD1-EIF4EBP3; ANKHD1; KRR1; FXR2; FUBP3; ANKRD17; IGF2BP3; FXR1; IGF2BP1; PNPT1; IGF2BP2; HDLBP; KHDRBS2; KHDRBS3; TDRKH; SF1;
Cation_ATPase_N	11	18	0.458333	3.78181	2.01863e-05	0.0195808	0.00150621	0.00520602	ATP12A; ATP4A; ATP2A3; ATP2B1; ATP1A4; ATP2B4; ATP2A1; ATP1A2; ATP2A2; ATP2C1; ATP1A3;
C1	25	67	1.04167	2.30887	2.28022e-05	0.0221181	0.00157986	0.00546059	PRKCZ; HMHA1; PRKD1; PRKD2; AKAP13; DGKA; KMT2C; RAF1; ARAF; BRAF; CIT; ROCK1; PRKCD; PRKCA; TNS2; VAV2; MYO9B; RACGAP1; CDC42BPB; PRKCI; ARHGEF2; ROCK2; PRKCE; PRKCH; CDC42BPA;
UIM	12	22	0.5	3.37558	4.05923e-05	0.0393745	0.00262497	0.00907285	DNAJB2; USP28; ZFAND2B; EPN1; ANKRD13A; STAM; EPS15L1; EPS15; ATXN3; PSMD4; HGS; EPN2;
EH	8	11	0.333333	4.50061	4.79474e-05	0.046509	0.00273582	0.00945601	ITSN1; REPS1; EPS15L1; EPS15; EHD2; EHD3; EHD4; EHD1;
EMP24_GP25L	8	11	0.333333	4.50061	4.79474e-05	0.046509	0.00273582	0.00945601	TMED5; TMED2; TMED7-TICAM2; TMED7; TMED10; TMED9; TMED3; TMED4;
G_patch	12	23	0.5	3.22888	7.24001e-05	0.0702281	0.00390156	0.0134852	PINX1; CMTR1; TFIP11; RBM17; GPKOW; RBM10; ZGPAT; CHERP; SUGP2; SON; NKRF; RBM5;
RAB	23	64	0.958333	2.22379	9.43939e-05	0.0915621	0.00481906	0.0166564	RAB32; RAB38; RAB29; RAB23; RAB31; RAB22A; RAB6C; 150786; RAB2B; RAB5B; RAB18; RAB21; RAB5C; RAB9A; RAB14; RAB2A; RAB3D; RAB3B; RAB6A; RAB13; RAB3A; RAB12; RAB6B;
DYNc	6	7	0.25	5.30374	0.00010706	0.103849	0.00519243	0.0179469	DNM1; OPA1; DNM2; DNM1L; DNM3; MX2;
DnaJ	19	50	0.791667	2.35153	0.000161583	0.156736	0.00746361	0.025797	DNAJB12; DNAJB2; DNAJC16; GNG10; DNAJC17; DNAJB4; DNAJB6; DNAJC2; DNAJC10; DNAJC11; DNAJA3; DNAJC7; DNAJC13; DNAJC5; DNAJA2; DNAJA1; DNAJB1; SEC63; GAK;
ARM	13	29	0.541667	2.77431	0.000260128	0.252325	0.0114693	0.0396421	PKP2; ARMC8; KPNA5; ARMC6; KPNA1; KPNA6; RAP1GDS1; CTNND1; GCN1; KIFAP3; PKP4; KPNA3; JUP;
LIM	24	73	1	2.0344	0.000323185	0.31349	0.01363	0.0471102	ABLIM3; LIMS1; LMCD1; LIMD1; LMO7; ZNF185; FHL3; TGFB1I1; CSRP2; FBLIM1; PDLIM4; LPP; PXN; TRIP6; AJUBA; LIMCH1; PDLIM5; FHL2; MICAL1; MICAL3; LIMS2; LIMA1; TES; CRIP2;
KOW	6	8	0.25	4.6416	0.000369225	0.358148	0.0149229	0.0515788	RPL27; GPKOW; MRPL24; RPL26; RPL26L1; SUPT5H;
SANT	18	49	0.75	2.27329	0.000389343	0.377663	0.0151065	0.0522136	DNAJC2; MTA3; SMARCA1; RCOR3; EP400; NCOR1; NCOR2; C17orf49; RCOR1; MTA1; MTA2; SMARCA5; CHD6; DMAP1; MIS18BP1; SMARCC2; SMARCC1; CDC5L;
PHD	28	92	1.16667	1.88323	0.000455912	0.442235	0.017009	0.0587894	BAZ1A; BAZ2A; KDM4B; BPTF; BRPF1; PHF14; PHF3; KMT2C; RSF1; DPF2; SP100; TRIM33; UHRF1; RAI1; CHD3; PHF2; PHF6; ZMYND8; CHD5; BAZ1B; CHD4; BRD1; UHRF2; KDM2B; SP110; TCF20; TRIM24; DIDO1;
TPR	28	93	1.16667	1.86299	0.000553233	0.536636	0.0184683	0.0638333	IFIT3; TMTC3; TRAPPC12; KLC2; NAA16; CTR9; TTC4; CDC23; KLC4; PPID; GPSM1; PEX5; TANC1; TTC37; OGT; TTC1; STUB1; DNAJC7; KLC1; TOMM70A; TOMM34; RPAP3; UNC45A; NAA15; CNOT10; CDC16; KLC3; TTC13;
GED	5	6	0.208333	5.15691	0.000571185	0.55405	0.0184683	0.0638333	DNM1; DNM2; DNM1L; DNM3; MX2;
PHB	7	11	0.291667	3.93873	0.000515491	0.500026	0.0184683	0.0638333	ERLIN1; FLOT1; FLOT2; ERLIN2; PHB2; STOML2; PHB;
SMC_hinge	5	6	0.208333	5.15691	0.000571185	0.55405	0.0184683	0.0638333	SMCHD1; SMC4; SMC1A; SMC3; SMC2;
small_GTPase	14	35	0.583333	2.47555	0.000633078	0.614086	0.0198092	0.0684679	RHOT1; IFT27; ARFRP1; RAB29; ARHGAP5; RABL3; RABL6; ARL8A; RRAS2; ARL8B; RAB18; AGAP3; RAB6A; RAB13;
ENTH	6	9	0.25	4.12644	0.000955543	0.926877	0.0289649	0.100113	EPN1; HIP1; HIP1R; CLINT1; EPN2; PICALM;
S1	7	12	0.291667	3.61078	0.00106447	1	0.0303688	0.104966	SRBD1; EXOSC1; MRPS28; DHX8; SUPT6H; PDCD11; PNPT1;
JAB_MPN	7	12	0.291667	3.61078	0.00106447	1	0.0303688	0.104966	STAMBP; EIF3F; PSMD7; EIF3H; PSMD14; PRPF8; BRCC3;
SH3	52	216	2.16667	1.48949	0.0016128	1	0.0446976	0.154491	BAIAP2L1; BCAR1; NCK1; MPP3; MPP7; ARHGAP10; SH3KBP1; SRGAP1; SRGAP2; MIA3; MPP1; ABI1; ASAP1; DOCK1; PACSIN3; MPP6; ARHGEF16; SORBS3; SH3GLB1; MPP5; STAM; MYO1F; DNMBP; ITSN1; DOCK5; SH3GLB2; CSK; VAV2; SH3GL2; PACSIN2; PPP1R13L; EPS8L2; TRIP10; MYO1E; SNX9; TJP1; EPS8; SRC; TJP2; PLCG1; NCK2; SH3RF1; FNBP1; MIA2; PEX13; PIK3R2; SHANK2; FRK; SH3GL1; CD2AP; OSTF1; DLG1;
IBN_N	8	16	0.333333	3.09505	0.00174161	1	0.0468458	0.161916	XPO6; IPO8; IPO11; TNPO2; XPO7; XPO5; XPOT; IPO4;
RAS	10	23	0.416667	2.69118	0.0017869	1	0.0468458	0.161916	RALB; KRAS; RAP2A; RRAS2; RRAS; RALA; NRAS; HRAS; RHEB; RAP2B;
BAR	7	13	0.291667	3.33324	0.00198533	1	0.0487819	0.168608	SH3GLB1; DNMBP; SH3GLB2; ARHGAP17; SH3GL2; BIN3; SH3GL1;
CNH	7	13	0.291667	3.33324	0.00198533	1	0.0487819	0.168608	MAP4K4; VPS39; CIT; CDC42BPB; MINK1; CDC42BPA; TNIK;
MIF4G	6	10	0.25	3.71421	0.00206191	1	0.0487819	0.168608	CTIF; UPF2; NOM1; EIF4G3; EIF4G2; PAIP1;
CTLH	6	10	0.25	3.71421	0.00206191	1	0.0487819	0.168608	MAEA; MKLN1; GID8; RANBP9; WDR26; SMU1;

## Sheet: S6_CM_GO_Terms
Table S6: Gene Ontological annotation results for CM. The enriched terms of cellular components, molecular functions, biolog-ical process,or protein domains were considered significant if achieved an BH adjusted p-value of (minimal false discovery rate) 0.05 or less.
Analysis: Cellular component
Dataset name: Medium_Enriched_250805
Number of genes in the dataset: 491
Number of genes in the dataset (which are available in Cellular component database) :439
Number of genes in background: 14553
Cellular component	No. of genes in the dataset	No. of genes in the background dataset	Percentage of genes	Fold enrichment	P-value (Hypergeometric test)	Bonferroni method	BH method	Q-value (Storey-Tibshirani method)	genes mapped (from input data set)
Extracellular	193	1825	43.9636	3.50585	2.34773e-62	1.84062e-59	1.84062e-59	1.06624e-58	PLCB2; ADAMTS1; DKK2; FGFR2; FGFR3; FGFR4; GCSH; LAMA3; LOXL1; MFAP4; PLTP; ALDH1A2; SAA2; TLL1; BLK; PLAUR; VEGFC; VWCE; APLP1; COL4A6; CFB; SERPINA6; CXCL16; HBA1; IL11; LYZL4; NID2; CREG1; SEMA3A; STC2; GC; MGAT5; CLN5; EDN2; EPN3; FBLN5; PDGFA; CRELD2; SEMA3C; THBS3; SERPINC1; COL8A1; TNFRSF1A; DEFB1; CKMT2; SULF2; KITLG; MATN3; MGP; NRP1; PDGFC; ADM; KIAA0753; TLL2; SIRPA; HBG1; HBG2; HLA-B;…
Extracellular matrix	40	120	9.11162	11.0517	3.31431e-31	2.59842e-28	1.29921e-28	7.52609e-28	EXTL2; FGFR2; LOXL1; MFAP4; NID2; FBLN5; COL8A1; MGP; TGFB2; COL5A2; JAG1; COL4A2; SLPI; SERPING1; SERPINE2; SFRP1; PXDN; LTBP4; FBN1; COL18A1; COL3A1; TGFBI; CLU; COL6A2; COL5A1; NID1; IGFBP7; DCN; HTRA1; FBLN1; MFGE8; QSOX1; HSPG2; AGRN; VTN; LGALS3; TINAGL1; SERPINE1; COL12A1; COL6A1;
Exosomes	156	2043	35.5353	2.5314	1.13087e-30	8.86599e-28	2.95533e-28	1.71197e-27	ALDH1A1; C1GALT1C1; ITGA2; LAMA3; MEGF8; SYNE1; PLTP; FAT1; RAB17; RAB43; RAB4B; SAA2; THSD4; FGR; LCK; YES1; B4GALT3; CLIC5; CLIC6; HBA1; HBA2; LIN7A; RAB33B; NUDT9; BROX; CTSF; DNAH8; EFNB1; EPN3; PSMB8; RBM3; GALNT4; MGP; PDGFC; SIRPA; DPYS; HLA-B; ITIH2; RAB15; CHGB; CELSR2; CD55; KRT9; A2M; PRSS23; TOR1B; HBB; HBD; KRT25; KRT27; METRNL; S100A16; LTF; KRT15; KRT17; RBP4; ECM1; SAA1; MGAT1; KR…
Extracellular space	57	404	12.9841	4.67775	7.71239e-23	6.04652e-20	1.51163e-20	8.75661e-20	DKK2; CXCL16; EDN2; FBLN5; PDGFA; SERPINC1; SULF2; PDGFC; ADM; EFNA5; TCN2; LAMA1; LOXL2; IGFBP3; RBP4; TGFB1; VGF; TGFBR3; SECTM1; SCG2; SRGN; AHSG; AREG; ANGPTL4; DKK3; SFRP1; PXDN; LTBP4; APOD; FBN1; CSF1; FSTL3; MMP2; PCSK1N; COL18A1; COL3A1; TGFBI; CLU; ATRN; TFPI; COL6A2; IGFBP7; FSTL1; DCN; HTRA1; FBLN1; QSOX1; GPC1; HSPG2; F2; ULBP2; VTN; ALB; NUCB1; SERPINE1; COL12A1; CST3;
Extracellular region	56	442	12.7563	4.20061	3.61471e-20	2.83394e-17	5.66787e-18	3.2833e-17	PLA2G4B; JMJD7-PLA2G4B; FGFR1; LAMA3; LOXL1; PLTP; VEGFC; CFB; CXCL16; SEMA3A; GC; PDGFA; THBS3; SERPINC1; TNFRSF1A; PDGFC; ITIH2; PDGFD; TGFB2; A2M; IFI30; IGFBP3; SAA1; GLA; TGFB1; C1S; EGF; RNASET2; JAG1; AHSG; C4A; CTSL; ANGPTL4; SERPING1; CLEC11A; SERPINE2; APOD; FBN1; C1R; TFPI; APP; FSTL1; PTX3; FBLN1; MFGE8; TIMP1; B2M; C3; F2; PPT1; THBS2; VTN; ALB; TINAGL1; SERPINE1; CST3;
Platelet alpha granule lumen	11	35	2.50569	10.4249	3.60726e-09	2.82809e-06	4.71349e-07	2.73044e-06	VEGFC; PDGFA; THBS3; TGFB2; A2M; TGFB1; EGF; SERPING1; APP; THBS2; ALB;
Proteinaceous extracellular matrix	13	70	2.96128	6.16021	1.42359e-07	0.000111609	1.59442e-05	9.2362e-05	FBLN5; MATN3; MGP; ECM1; TFPI2; FBN2; CTGF; SFRP1; LTBP4; FBN1; COL6A2; FBLN2; FBLN1;
Lysosome	85	1620	19.3622	1.73953	1.96951e-07	0.00015441	1.93012e-05	0.000111809	MAN2A2; CTBS; PPT2; RAB17; RAB4A; RAB4B; HCK; LYN; YES1; CLIC5; CFB; HBA1; HBA2; CLN5; BROX; CTSF; SERPINC1; HDHD1; ADAMTSL4; GALNS; NRP1; KIAA0753; HBG2; CD55; CKMT1B; CKMT1A; A2M; TOR1B; HBB; HBD; IFI30; CRIM1; LTF; SIL1; TFPI2; MGAT1; GLA; LIPA; PLA2G15; ITM2B; IL1RAP; SDC1; ADAM10; TGFBR3; PAM; EGF; APLP2; C4B; RAC2; AHSG; C4A; CTSV; CTSL; SERPING1; SERPINE2; APOD; FUCA2; VASN; SEMA3B; GM2A; …
Intermediate filament	9	36	2.05011	8.29431	8.69598e-07	0.000681765	7.57516e-05	0.000438816	KRT15; KRT17; KRT14; KRT16; KRT76; KRT5; KRT2; KRT10; KRT1;
Golgi aparatus	53	897	12.0729	1.95902	1.92609e-06	0.00151006	0.000151006	0.000874751	ADAMTS1; B4GALT6; GABARAPL2; SYNE1; PLTP; RASGRP1; RAB30; RAB39B; LCK; LYN; APLP1; B4GALT3; CLIC5; GALNT10; CREG1; RAB33B; MGAT5; CLN5; GALNT4; TNFRSF1A; CHGB; LTF; MGAT1; GLA; EXT1; GNPTG; ADAM10; SECTM1; CTGF; XYLT2; PAM; SCG2; SRGN; B4GALT5; EXT2; B4GAT1; MGAT2; CLSTN3; B4GALT1; APP; QSOX1; CLSTN1; PPT1; TGOLN2; B3GAT3; CLTB; LSR; CHID1; FAM20B; SDC4; GOLM1; CANT1; NUCB1;
Hemoglobin complex	5	10	1.13895	16.5914	5.42927e-06	0.00425654	0.000386959	0.00224158	HBA1; HBA2; HBE1; HBB; HBD;
Basement membrane	6	21	1.36674	9.48259	2.68759e-05	0.0210707	0.00175589	0.0101716	APLP1; NID2; LAMA1; LAMA4; FBN1; EFEMP2;
Plasma membrane	137	3479	31.2073	1.30549	0.000240997	0.188942	0.014534	0.0841929	MAN2A2; ATPIF1; C1GALT1C1; FGFR1; FGFR2; FGFR3; FGFR4; ITGA2; MEGF8; NISCH; NRBP1; GPR68; FAT1; RAB17; RAB3C; RAB4A; RTN4R; SIRPB1; SYT9; FYN; HCK; LCK; LYN; YES1; PLAUR; APLP1; CLIC5; CLIC6; CFB; SERPINA6; CXCL16; CDK14; EFNB3; GRIK4; HS6ST1; PVRL1; NCAM1; LIN7A; LIN7B; SCGN; SEZ6L2; GC; EFNB1; GPR37; TNFRSF10B; SERPINC1; EFNB2; GAS1; TNFRSF1A; SLC39A10; ADGRL1; SULF2; GLRB; KITLG; NEO1; NPTXR; …
Membrane raft	6	36	1.36674	5.53261	0.000657616	0.515571	0.0368265	0.213329	LCK; LYN; TNFRSF1A; CD55; ADAM17; PPT1;
Analysis: Molecular function
Dataset name: Medium_Enriched_250805
Number of genes in the dataset: 491
Number of genes in the dataset (which are available in Molecular function database) :479
Number of genes in background: 18125
Molecular function	No. of genes in the dataset	No. of genes in the background dataset	Percentage of genes	Fold enrichment	P-value (Hypergeometric test)	Bonferroni method	BH method	Q-value (Storey-Tibshirani method)	genes mapped (from input data set)
Extracellular matrix structural constituent	40	166	8.35073	9.11944	3.36059e-27	7.52773e-25	7.52773e-25	3.70588e-24	LAMA3; MFAP4; COL4A6; NID2; FBLN5; THBS3; COL8A1; MATN3; MGP; LAMA1; SPOCK3; ECM1; EDIL3; COL5A2; CTGF; SRGN; LTBP3; SPOCK1; COL4A2; LTBP4; FBN1; EFEMP2; FSTL3; COL18A1; COL3A1; TIMP2; COL6A2; COL5A1; FBLN2; NID1; DCN; FBLN1; TIMP1; HSPG2; AGRN; THBS2; VTN; CYR61; COL12A1; COL6A1;
Receptor binding	16	129	3.34029	4.69571	3.0265e-07	6.77935e-05	3.38968e-05	0.000166873	DKK2; EFNB3; SEMA3A; EFNB1; SEMA3C; EFNB2; EFNA5; JAG2; ICOSLG; RAET1G; EFNA1; TGFB1; IGF2; DKK3; DKK1; TGFBI;
Growth factor activity	13	110	2.71399	4.47485	6.70552e-06	0.00150204	0.000375509	0.00184862	VEGFC; PDGFA; KITLG; PDGFC; PDGFD; TGFB2; NOV; VGF; EGF; IGF2; AREG; CLEC11A; IGFBP2;
Complement activity	7	28	1.46138	9.46975	6.30304e-06	0.00141188	0.000375509	0.00184862	CFB; CD55; C1S; C4A; C1R; CLU; C3;
Receptor activity	25	361	5.21921	2.62137	1.23845e-05	0.00277413	0.000554826	0.00273139	ITGA2; NISCH; RTN4R; SIRPB1; PLAUR; GRIK4; TNFRSF10B; TNFRSF1A; NEO1; NPTXR; NRP1; SIRPA; TNFRSF21; CRIM1; IL1RAP; SDC1; TGFBR3; JAG1; APP; GPC1; LSR; ATP6AP2; TNFRSF12A; LDLR; SDC4;
Protease inhibitor activity	11	94	2.29645	4.43146	3.74735e-05	0.00839406	0.00139901	0.00688729	SERPINC1; ITIH2; A2M; TFPI2; SLPI; SERPING1; SERPINE2; TFPI; FSTL1; SERPINE1; CST3;
Protein-tyrosine kinase activity	7	38	1.46138	6.97837	5.34553e-05	0.011974	0.00171057	0.00842108	BLK; FGR; FYN; HCK; LCK; LYN; YES1;
Transferase activity	13	156	2.71399	3.15543	0.000262374	0.0587719	0.00734648	0.0361665	EXTL2; GCSH; CCDC126; HMBS; B3GNT2; CKMT1A; MGAT1; EXT1; XYLT2; EXT2; B4GAT1; MGAT2; B3GAT3;
Hydrolase activity	15	203	3.13152	2.79767	0.000338835	0.075899	0.00843322	0.0415165	PPT2; ABHD14A; DPYS; SIAE; ACYP1; BTD; FUCA2; NUDT14; PPT1; DDAH2; CES2; SGSH; FAH; GGH; CANT1;
Metallopeptidase activity	9	101	1.87891	3.37516	0.00141899	0.317855	0.0317855	0.156479	ADAMTS1; TLL1; TLL2; ADAMTS7; ADAM15; ADAM17; ADAM10; BMP1; MMP2;
Catalytic activity	26	532	5.42797	1.84993	0.00205315	0.459906	0.0418096	0.205828	MAN2A2; CTBS; H6PD; LOXL1; ALDH1A2; ALDH1A3; CYP4F22; CA5B; LYZL4; HSD3B2; NUDT9; UQCRH; GMPR2; CKMT2; SULF2; GALNS; MAT1A; CKMT1B; LOXL2; IFI30; GNPTG; PAM; EHHADH; ENO3; NAGA; TXNRD2;
Analysis: Biological process
Dataset name: Medium_Enriched_250805
Number of genes in the dataset: 491
Number of genes in the dataset (which are available in Biological process database) :479
Number of genes in background: 18124
Biological process	No. of genes in the dataset	No. of genes in the background dataset	Percentage of genes	Fold enrichment	P-value (Hypergeometric test)	Bonferroni method	BH method	Q-value (Storey-Tibshirani method)	genes mapped (from input data set)
Cell growth and/or maintenance	68	1125	14.1962	2.28732	1.2072e-10	2.14881e-08	2.14881e-08	1.15371e-07	CDK20; LAMA3; LOXL1; MFAP4; SYNE1; NISCH; VWCE; COL4A6; NID2; DNAH8; FBLN5; THBS3; COL8A1; LZTS1; MATN3; PDGFC; KRT9; KRT25; KRT27; LAMA1; LOXL2; KRT15; KRT17; SPOCK3; ECM1; KRT13; KRT24; ITM2B; EDIL3; FBN2; KRT14; KRT16; KRT76; KRT5; COL5A2; CTGF; LAMA4; LTBP3; COL4A2; LTBP4; KRT2; FBN1; EFEMP2; COL18A1; COL3A1; KRT10; TIMP2; TUBA8; TUBA3E; COL6A2; COL5A1; FBLN2; TUBB2B; NID1; DCN; TUBA1A; FBLN1…
Energy pathways	70	1633	14.6138	1.62211	3.52214e-05	0.00626941	0.0031347	0.0168304	MAN2A2; ATPIF1; B4GALT6; CHST15; CLYBL; JMJD7-PLA2G4B; CTBS; EXTL2; H6PD; GSTT1; GCSH; PPT2; ALDH1A2; ALDH1A3; ADAT1; CYP4F22; B4GALT3; CA5B; CCDC126; HS6ST1; LYZL4; GALNT10; HMBS; HSD3B2; UQCRH; GALNT4; POMGNT1; CKMT2; ERO1B; SULF2; GALNS; B3GNT2; MAT1A; CKMT1B; CKMT1A; KATNAL2; PPP1R14B; CCDC80; IFI30; MGAT1; GLA; LIPA; PLA2G15; SIAE; LDHAL6B; EXT1; GNPTG; XYLT2; ACYP1; B4GALT5; EXT2; B4GAT1; B…
Metabolism	70	1683	14.6138	1.57392	9.02319e-05	0.0160613	0.00401532	0.0215585	MAN2A2; B4GALT6; CHST15; CLYBL; JMJD7-PLA2G4B; CTBS; EXTL2; H6PD; GSTT1; GCSH; PPT2; ALDH1A2; ALDH1A3; ADAT1; CYP4F22; B4GALT3; CA5B; CCDC126; HS6ST1; LYZL4; GALNT10; HMBS; HSD3B2; UQCRH; GMPR2; GALNT4; POMGNT1; CKMT2; ERO1B; SULF2; GALNS; B3GNT2; MAT1A; CKMT1B; KATNAL2; PPP1R14B; CCDC80; IFI30; MGAT1; GLA; LIPA; PLA2G15; SIAE; LDHAL6B; EXT1; GNPTG; XYLT2; ACYP1; B4GALT5; EXT2; B4GAT1; BTD; MGAT2…
Cell communication	133	3713	27.7662	1.3554	6.93114e-05	0.0123374	0.00401532	0.0215585	PLCB2; CDC26; DKK2; FGFR1; FGFR2; FGFR4; FKBPL; ITGA2; MEGF8; NRBP1; GPR68; FAT1; RGL1; RASEF; RASGRP1; RAB17; RAB30; RAB37; RAB39A; RAB39B; RAB43; RAB4A; RAB4B; RTN4R; MAK; ULK4; SIRPB1; SNX29; THSD4; FGR; FYN; HCK; LCK; LYN; YES1; PLAUR; VEGFC; APLP1; CXCL16; CDK14; CDK15; CDK16; CDK17; CDK18; CDK6; EFNB3; GRIK4; NCAM1; CREG1; LIN7A; LIN7B; S100A2; RAB33B; SCGN; SEMA3A; STC2; EDN2; EFNB1; GPR37…
Signal transduction	136	3934	28.3925	1.30811	0.000289601	0.051549	0.0103098	0.0553538	PLCB2; CDC26; DKK2; FGFR1; FGFR2; FGFR4; FKBPL; ITGA2; MEGF8; NRBP1; GPR68; FAT1; RGL1; RASEF; RASGRP1; RAB17; RAB30; RAB37; RAB39A; RAB39B; RAB43; RAB4A; RAB4B; RTN4R; ICK; MAK; ULK4; SIRPB1; SNX29; FGR; FYN; HCK; LCK; LYN; YES1; PLAUR; VEGFC; APLP1; CXCL16; CDK14; CDK15; CDK16; CDK17; CDK18; CDK6; EFNB3; GRIK4; NCAM1; CREG1; LIN7A; LIN7B; S100A2; RAB33B; SCGN; SEMA3A; STC2; EDN2; EFNB1; GPR37; …
Immune response	29	576	6.05428	1.90558	0.000733779	0.130613	0.0217688	0.116878	C1QTNF4; CFB; IL11; PVRL1; DEFB1; NRP1; HLA-B; CD55; CADM4; ICOSLG; RAET1G; RAET1L; C1QL1; C1RL; IL1RAP; MFI2; SRGN; C1S; MSLN; C4A; C1R; CSF1; CLU; ATRN; PTX3; B2M; C3; CD9; CD109;
Analysis: Protein domain
Dataset name: Medium_Enriched_250805
Number of genes in the dataset: 491
Number of genes in the dataset (which are available in Protein domain database) :429
Number of genes in background: 14847
Protein domain	No. of genes in the dataset	No. of genes in the background dataset	Percentage of genes	Fold enrichment	P-value (Hypergeometric test)	Bonferroni method	BH method	Q-value (Storey-Tibshirani method)	genes mapped (from input data set)
signal peptide	269	3668	62.704	2.5381	3.39679e-64	3.29489e-61	3.29489e-61	1.8887e-60	ADAMTS1; ATPIF1; CLYBL; C1QTNF4; DKK2; CTBS; EXTL2; FGFR1; FGFR2; FGFR3; FGFR4; H6PD; GCSH; ITGA2; LAMA3; PPT2; LOXL1; MIER1; MFAP4; MEGF8; PLTP; FAT1; SAA2; SIRPB1; THSD4; TLL1; RELT; PLAUR; VEGFC; VWCE; APLP1; COL4A6; CFB; SERPINA6; CXCL16; EFNB3; GRIK4; IL11; LYZL4; PVRL1; NCAM1; NID2; CREG1; SEZ6L2; SEMA3A; STC2; TSKU; GC; NUDT9; CTSF; UQCRH; EMILIN3; EDN2; EFNB1; FBLN5; GXYLT1; PDGFA; GPR37;…
EGF_CA	28	98	6.52681	9.89041	1.34576e-20	1.30538e-17	6.52691e-18	3.74137e-17	MEGF8; FAT1; TLL1; VWCE; NID2; FBLN5; CRELD2; THBS3; TLL2; DLK2; CELSR2; CRELD1; JAG2; EDIL3; FBN2; C1S; EGF; LTBP3; JAG1; BMP1; LTBP4; FBN1; C1R; EFEMP2; FBLN2; NID1; FBLN1; LDLR;
EGF	31	208	7.22611	5.15928	5.0808e-14	4.92838e-11	1.64279e-11	9.41686e-11	MEGF8; FAT1; VWCE; NID2; CRELD2; THBS3; MATN3; DLK2; CELSR2; CRELD1; JAG2; ADAM15; EDIL3; FBN2; EGF; LTBP3; JAG1; AREG; LTBP4; FBN1; EFEMP2; VASN; ATRN; FBLN2; NID1; FBLN1; MFGE8; HSPG2; AGRN; THBS2; LDLR;
IB	10	18	2.331	19.235	1.30123e-11	1.26219e-08	3.15548e-09	1.80879e-08	NOV; IGFBP3; CRIM1; CTGF; IGFBP2; IGFBP4; IGFBP7; IGFBP6; HTRA1; CYR61;
CUB	14	49	3.2634	9.89293	6.14759e-11	5.96317e-08	1.19263e-08	6.83644e-08	MEGF8; TLL1; SEZ6L2; NRP1; PDGFC; TLL2; PDGFD; PCOLCE2; C1RL; C1S; BMP1; C1R; ATRN; ADGRG6;
H2A	11	27	2.5641	14.107	8.8723e-11	8.60613e-08	1.43435e-08	8.22205e-08	HIST2H2AB; H2AFX; HIST1H2AI; HIST1H2AK; HIST1H2AL; HIST1H2AM; HIST1H2AG; HIST1H2AD; HIST1H2AH; HIST1H2AJ; H2AFJ;
ANATO	6	7	1.3986	29.6707	3.84111e-09	3.72587e-06	5.32267e-07	3.05108e-06	C4B_2; C4B; C4A; FBLN2; FBLN1; C3;
VWC	11	38	2.5641	10.0245	6.14548e-09	5.96112e-06	7.4514e-07	4.27131e-06	VWCE; NOV; JAG2; CRIM1; COL5A2; CTGF; JAG1; PXDN; COL3A1; THBS2; CYR61;
TY	8	17	1.8648	16.2967	8.80871e-09	8.54445e-06	9.49384e-07	5.44208e-06	NID2; IGFBP3; SPOCK3; SPOCK1; IGFBP2; IGFBP4; NID1; IGFBP6;
A2M_N_2	6	9	1.3986	23.0845	4.38701e-08	4.2554e-05	3.54617e-06	2.03274e-05	A2M; C4B_2; C4B; C4A; C3; CD109;
A2M	6	9	1.3986	23.0845	4.38701e-08	4.2554e-05	3.54617e-06	2.03274e-05	A2M; C4B_2; C4B; C4A; C3; CD109;
A2M_recep	6	9	1.3986	23.0845	4.38701e-08	4.2554e-05	3.54617e-06	2.03274e-05	A2M; C4B_2; C4B; C4A; C3; CD109;
EGF_like	14	87	3.2634	5.57238	1.8083e-07	0.000175405	1.34927e-05	7.73434e-05	MEGF8; FAT1; FBLN5; CRELD2; DLK2; CRELD1; LAMA1; EGF; LTBP3; EFEMP2; ATRN; FBLN1; HSPG2; AGRN;
RAB	12	64	2.7972	6.49332	2.4473e-07	0.000237388	1.69563e-05	9.71974e-05	RASEF; RAB17; RAB30; RAB37; RAB39A; RAB39B; RAB3C; RAB43; RAB4A; RAB4B; RAB33B; RAB15;
EGF_Lam	8	33	1.8648	8.39767	3.34948e-06	0.003249	0.0002166	0.0012416	LAMA3; MEGF8; CELSR2; LAMA1; LAMA4; ATRN; HSPG2; AGRN;
LamG	9	44	2.0979	7.08508	3.72859e-06	0.00361674	0.000226046	0.00129575	LAMA3; FAT1; CELSR2; LAMA1; LAMA4; COL18A1; COL5A1; HSPG2; AGRN;
C345C	6	17	1.3986	12.2276	5.30643e-06	0.00514724	0.000302779	0.0017356	PCOLCE2; C4B_2; C4B; C4A; SFRP1; C3;
TyrKc	12	88	2.7972	4.72262	8.18124e-06	0.0079358	0.000440878	0.00252721	FGFR1; FGFR2; FGFR3; FGFR4; BLK; FGR; FYN; HCK; LCK; LYN; YES1; AXL;
PTX	4	7	0.932401	19.7969	2.24525e-05	0.0217789	0.00114626	0.0065706	NPTXR; NPTX2; PTX3; ADGRG6;
A4_EXTRA	3	3	0.699301	34.6076	2.39608e-05	0.0232419	0.0011621	0.0066614	APLP1; APLP2; APP;
TSPN	6	26	1.3986	7.99661	7.91437e-05	0.0767694	0.00348952	0.0200027	LAMA3; THBS3; COL18A1; COL5A1; THBS2; COL12A1;
PDGF	4	9	0.932401	15.4025	7.718e-05	0.0748646	0.00348952	0.0200027	VEGFC; PDGFA; PDGFC; PDGFD;
CT	5	21	1.1655	8.25246	0.000273011	0.26482	0.0115139	0.0660004	NOV; MINOS1-NBL1; NBL1; CTGF; CYR61;
Tubulin_C	5	22	1.1655	7.87752	0.000344987	0.334637	0.0139432	0.0799256	EHHADH; TUBA8; TUBA3E; TUBB2B; TUBA1A;
KAZAL	7	47	1.6317	5.16059	0.000370728	0.359606	0.0143843	0.0824538	SPOCK3; SPOCK1; FSTL3; IGFBP7; FSTL1; HTRA1; AGRN;
Pept_C1	4	13	0.932401	10.6669	0.000399423	0.38744	0.0149015	0.085419	CTSF; CTSV; CTSL; TINAGL1;
Tubulin	5	23	1.1655	7.53516	0.000430441	0.417528	0.015464	0.0886431	EHHADH; TUBA8; TUBA3E; TUBB2B; TUBA1A;
TSP1	8	64	1.8648	4.33068	0.000488321	0.473672	0.0169168	0.0969711	ADAMTS1; THSD4; ADAMTSL4; NOV; ADAMTS7; CTGF; THBS2; CYR61;
TNFR	5	26	1.1655	6.66606	0.000783519	0.760013	0.0237504	0.136143	RELT; TNFRSF10B; TNFRSF1A; TNFRSF21; CELSR2;
LY	4	15	0.932401	9.2456	0.000728306	0.706457	0.0237504	0.136143	NID2; EGF; NID1; LDLR;
Inhibitor_I29	3	7	0.699301	14.86	0.000768866	0.7458	0.0237504	0.136143	CTSF; CTSV; CTSL;
LamB	3	7	0.699301	14.86	0.000768866	0.7458	0.0237504	0.136143	LAMA3; LAMA1; HSPG2;
KU	4	17	0.932401	8.15852	0.00121298	1	0.0356542	0.204378	TFPI2; APLP2; TFPI; APP;
H3	4	18	0.932401	7.70553	0.00152426	1	0.0434863	0.249273	H3F3C; HIST3H3; H3F3A; H3F3B;

## Sheet: S7_Shared CF-CM_GO_Terms
Table S7: Gene Ontological annotation results for shared CF/CM. The enriched terms of cellular components, molecular functions, biolog-ical process,or protein domains were considered significant if achieved an BH adjusted p-value of (minimal false discovery rate) 0.05 or less.
Analysis: Cellular component
Dataset name: MeT5A CellMed_Com_Cleaned
Number of genes in the dataset: 1236
Number of genes in the dataset (which are available in Cellular component database) :1167
Number of genes in background: 14553
Cellular component	No. of genes in the dataset	No. of genes in the background dataset	Percentage of genes	Fold enrichment	P-value (Hypergeometric test)	Bonferroni method	BH method	Q-value (Storey-Tibshirani method)	genes mapped (from input data set)
Exosomes	585	2043	50.1285	3.57085	1.58501e-213	1.24265e-210	1.24265e-210	5.23562e-210	ATP5A1; PRKDC; DDX21; RPS8; HIST1H2BB; HIST2H2BE; NONO; FUS; DARS; RPS2; EPRS; RAB7A; MTHFD1; RPS3; EIF3A; RUVBL2; ATIC; GLUD1; ITGB1; DDX5; CCT2; HSPD1; RAB1A; AP2M1; RAB1B; DBNL; HIST4H4; HIST2H4B; HIST1H4I; HIST1H4A; HIST1H4D; HIST1H4F; HIST1H4K; HIST1H4J; HIST1H4C; HIST1H4H; HIST1H4B; HIST1H4E; HIST1H4L; HIST2H4A; PSMD3; ARF5; ATP1A1; CCT6A; SND1; EIF3L; BAIAP2; SLC1A5; RPL5; PHGDH; MYH10; CA…
Cytoplasm	841	5684	72.0651	1.84512	1.13117e-125	8.86839e-123	4.4342e-123	1.86825e-122	ATP5A1; PRKDC; RPS8; HIST2H2BE; FUS; DARS; RPS2; EPRS; RAB7A; MTHFD1; RPS3; PSMD1; EIF3A; FARSB; RUVBL2; ATIC; EFTUD2; GLUD1; ITGB1; ABCF1; CCT2; HNRNPH1; GTF2I; HSPD1; PSIP1; RAB1A; DBNL; NXN; UBAP2L; HIST4H4; HIST2H4B; HIST1H4I; HIST1H4A; HIST1H4D; HIST1H4F; HIST1H4K; HIST1H4J; HIST1H4C; HIST1H4H; HIST1H4B; HIST1H4E; HIST1H4L; HIST2H4A; PSMD3; ARF5; CCT6A; USP5; SND1; EIF3L; HAT1; SCP2; BAIAP2;…
Lysosome	404	1620	34.6187	3.10994	1.31922e-112	1.03427e-109	3.44755e-110	1.45255e-109	ATP5A1; RAB7A; MTHFD1; RPS3; PSMD1; EIF3A; ATIC; GLUD1; ESYT1; RCN2; CCT2; RAB1A; AP2M1; RAB1B; ARF5; ATP1A1; CCT6A; USP5; EIF3L; SCP2; TNPO1; SLC1A5; RPL5; MYH10; CAPZB; DLST; NAPA; SPAG9; LRRC59; CCT4; HK1; ACAT1; IGF2R; NOMO2; ARHGAP1; PSMC3; RAB10; COPB2; PLIN3; RAB8B; SEC22B; HYOU1; ATP5B; PSMD2; PGRMC1; RAB8A; STOM; GART; TAGLN; TGM2; SMS; CAPNS1; RAP1B; PAICS; MYH9; TLN1; HPCAL1; ACO1; ACT…
Centrosome	251	656	21.5081	4.77154	3.58596e-111	2.81139e-108	7.02848e-109	2.9613e-108	ATP5A1; PRKDC; DDX21; RPS8; MCM4; HIST1H2BB; NONO; DARS; RPS2; EPRS; MTHFD1; RPS3; FARSB; ATIC; MCM3; DDX5; CCT2; HNRNPH1; HSPD1; HIST4H4; HIST2H4B; HIST1H4I; HIST1H4A; HIST1H4D; HIST1H4F; HIST1H4K; HIST1H4J; HIST1H4C; HIST1H4H; HIST1H4B; HIST1H4E; HIST1H4L; HIST2H4A; PSMD3; DDX1; CCT6A; SND1; EIF3L; TNPO1; RPL5; PHGDH; MYH10; CDK1; DHX15; CCT4; RPS16; ARHGAP1; KPNA2; RPS11; RPL7A; EIF4G1; RAB10;…
Nucleolus	301	1257	25.7926	2.98621	1.22366e-75	9.59347e-73	1.91869e-73	8.084e-73	PRKDC; DDX21; RPS8; MCM4; HIST1H2BO; HIST2H2BE; NONO; FUS; RPS2; FARSB; RUVBL2; EFTUD2; PSPC1; MCM3; ABCF1; DDX5; CCT2; HNRNPH1; GTF2I; HSPD1; MCM2; HIST4H4; HIST2H4B; HIST1H4I; HIST1H4A; HIST1H4D; HIST1H4F; HIST1H4K; HIST1H4J; HIST1H4C; HIST1H4H; HIST1H4B; HIST1H4E; HIST1H4L; HIST2H4A; DDX1; RPL5; PRPF19; CDK1; NUMA1; DHX15; CCT4; RARS; RPS16; PARP1; KPNA2; RPS11; RPL7A; EIF4G1; SNRNP200; HNRNPU…
Cytosol	273	1178	23.3933	2.89007	1.40606e-64	1.10235e-61	1.83725e-62	7.74086e-62	PRKDC; RPS8; DARS; RPS2; EPRS; MTHFD1; RPS3; PSMD1; EIF3A; FARSB; GLUD1; CCT2; HSPD1; PSIP1; AP2M1; RAB1B; DBNL; CCT6A; RPL5; PHGDH; CDK1; NUMA1; CCT4; RARS; COPG1; RPS16; RPS11; RPL7A; EIF4G1; USP7; COPB2; QARS; ACOT7; ACIN1; PSMD2; AARS; GART; DFFA; SMS; MYH9; RPS14; TLN1; NCBP1; SQSTM1; ACO1; ACTR1A; ACTB; ACTG1; DYNLL1; EIF3K; EIF4A1; DYNC1I2; PPP2CA; CCT7; BAG3; RPS10; COPA; TOM1; AP1S1; PRK…
Mitochondrion	247	1259	21.1654	2.4466	9.9078e-44	7.76772e-41	1.10967e-41	4.67537e-41	ATP5A1; PRKDC; NONO; FUS; RPS2; RAB7A; MTHFD1; GLUD1; ESYT1; MCM3; CCT2; HSPD1; RAB1B; ATP1A1; SCP2; CAPZB; CDK1; NUMA1; DLST; GLUD2; CCT4; HK1; ACO2; ACAT1; HCFC1; NOMO1; RAB10; ME2; SNRNP200; COPB2; RALY; HNRNPU; HNRNPL; ACOT7; SHMT2; SEC22B; CNN2; HYOU1; ATP5B; RAB8A; AARS; P4HA1; MYH9; COX5B; ACTB; GNB1; HIST1H1C; PPP2CA; HSPA9; CCT7; MATR3; RBM12; COPA; HIST1H1B; AUH; HIBADH; IDH2; CANX; RAP…
Nucleus	672	5847	57.5835	1.43324	5.49984e-36	4.31187e-33	5.38984e-34	2.27089e-33	ATP5A1; PRKDC; DDX21; MCM4; HIST1H2BB; HIST1H2BJ; HIST1H2BO; HIST2H2BE; NONO; FUS; RPS2; EPRS; HIST3H2BB; RPS3; PSMD1; RUVBL2; EFTUD2; PSPC1; MCM3; ABCF1; DDX5; CCT2; HNRNPH1; GTF2I; PSIP1; DBNL; NXN; UBAP2L; MCM2; HIST4H4; HIST2H4B; HIST1H4I; HIST1H4A; HIST1H4D; HIST1H4F; HIST1H4K; HIST1H4J; HIST1H4C; HIST1H4H; HIST1H4B; HIST1H4E; HIST1H4L; HIST2H4A; DDX1; SND1; HAT1; BAIAP2; TNPO1; PRPF19; PPP1…
Ribonucleoprotein complex	37	65	3.17052	7.09933	3.60274e-24	2.82454e-21	3.13838e-22	1.32229e-21	RPS8; RPS3; DDX5; DDX1; RPL5; HNRNPU; HNRNPL; DHX9; NCBP1; ACTB; XPO1; PA2G4; HNRNPA3; HNRNPH2; RPS5; YBX1; EEF2; PABPC4; HNRNPR; SYNCRIP; PABPC1; TROVE2; NPM1; SSB; ILF3; PABPN1; HNRNPD; HSPA8; RPLP0; HNRNPAB; HSPA1A; HSPA1B; ILF2; NCL; HNRNPA2B1; ACTN4; HNRNPA1;
Cytoskeleton	97	427	8.31191	2.83307	1.17841e-21	9.23872e-19	9.23872e-20	3.89253e-19	ITGB1; ARF5; PPP1R12A; CAPZB; RARS; ARHGAP1; COPB2; HNRNPL; SEC22B; CNN2; PDLIM7; STOM; MYH9; TLN1; TMOD3; GNB2L1; AHNAK; ACTB; ACTG1; ARPC3; CALD1; MAP4; TRAP1; ACTBL2; EPPK1; CORO1B; CTNNB1; PDCD6IP; MYL12A; MYH14; GAPDH; DBN1; KRT79; CCT3; CTTN; KRT72; FLNA; SEPT9; TPT1; TUBB; FLNB; ACTC1; PDLIM1; PPP1CA; SPTBN1; KRT18; TUBB4B; SEPT7; SEPT11; KRT8; PLEC; ACTR3; PTK2; PFN1; HSPB1; PCBP1; ANXA2;…
Nucleosome	27	44	2.31362	7.65335	3.51401e-19	2.75498e-16	2.50453e-17	1.05523e-16	HIST1H2BB; HIST1H2BJ; HIST1H2BO; HIST2H2BE; HIST4H4; HIST2H4B; HIST1H4I; HIST1H4A; HIST1H4D; HIST1H4F; HIST1H4K; HIST1H4J; HIST1H4C; HIST1H4H; HIST1H4B; HIST1H4E; HIST1H4L; HIST2H4A; H2AFY; HIST1H1C; HIST1H1D; HIST1H1E; HIST1H1B; HIST1H2AC; HIST1H2AE; HIST1H2AB; HIST2H2AC;
Actin cytoskeleton	43	132	3.68466	4.06294	3.69838e-16	2.89953e-13	2.41627e-14	1.01804e-13	HNRNPH1; DBNL; CAPZB; STAG2; PDLIM7; RPA1; MYH9; TMOD3; ARPC1A; ARPC3; BIN1; CALD1; RHOA; CASK; TLN2; HNRNPH2; DSTN; DBN1; FLNA; TWF1; FLNB; ACTA1; ACTR3; ARPC2; ARPC1B; CAPZA2; PFN2; CLIC4; SEPT2; CAPZA1; CROCC; MARCKS; EZR; ACTN2; ACTN1; FSCN1; TPM1; TPM3; ALDOA; ACTN4; CORO1C; SLC9A3R1; GSN;
Heterogeneous nuclear ribonucleoprotein complex	15	17	1.28535	11.0041	3.90994e-15	3.0654e-12	2.358e-13	9.93491e-13	HNRNPH1; RALY; HNRNPU; HNRNPL; HNRNPF; HNRNPH3; HNRNPH2; HNRNPR; PTBP1; HNRNPK; HNRNPD; RBMX; HNRNPA2B1; HNRNPDL; HNRNPA1;
Spliceosomal complex	24	46	2.05656	6.50756	5.63712e-15	4.4195e-12	3.15679e-13	1.33004e-12	EFTUD2; SNRNP200; SF3A2; PRPF3; SNRPA1; SF3A3; SF3A1; SNRNP70; SNRPD2; SNRPF; U2AF2; SF3B1; SF3B3; HNRNPC; SMNDC1; SNRPN; SNRPB; SNRPD3; SNRPA; SF3B4; HNRNPA2B1; DDX39B; SNRPB2; HNRNPA1;
Ribosome	42	144	3.59897	3.6378	6.264e-14	4.91098e-11	3.27399e-12	1.37942e-11	RPS2; RPS3; ABCF1; RPL5; RPS16; RPS11; RPL7A; HNRNPL; RPS14; RRBP1; EIF4A1; PRPF3; RPS10; EIF3C; RPS18; RPS20; EIF3B; EIF2S1; RPS5; BLMH; EEF1A1; EEF2; TARS; SYNCRIP; NACA; SNRPB; RPS12; ETF1; RPS21; RPSA; RPS27A; ILF3; UBA52; EIF4B; RPLP0; RPL10A; EIF6; RPS28; RPL12; PSMA6; APEX1; RPLP1;
Nucleoplasm	78	449	6.6838	2.16657	4.39075e-11	3.44235e-08	2.15147e-09	9.06475e-09	PRKDC; MCM4; RPS2; MCM3; PSIP1; MCM2; HIST4H4; HIST2H4B; HIST1H4I; HIST1H4A; HIST1H4D; HIST1H4F; HIST1H4K; HIST1H4J; HIST1H4C; HIST1H4H; HIST1H4B; HIST1H4E; HIST1H4L; HIST2H4A; CDK1; NUMA1; KPNA2; HNRNPL; RPA1; DFFA; NCBP1; SQSTM1; SUPT16H; TP53BP1; SFPQ; TCEA1; UBTF; IRF3; SKP1; XPO1; CDK2; CUL1; SSRP1; TCEB2; GTF2A1; SNRPD2; SNRPF; RPA3; EXOSC9; CASP6; CBX1; CD2BP2; TCEA2; DKC1; SNRPB; MAPK1; S…
Proteasome complex	17	34	1.45673	6.237	1.31472e-10	1.03074e-07	6.06318e-09	2.55459e-08	PSMD3; PSMC3; PSMB7; PSMD5; PSMD6; PSMA7; PSMA5; VCP; PSMA4; PSMB4; PSMB5; PSMB3; PSMB1; PSMA1; PSMA3; PSMA2; PSMB2;
Microtubule	33	129	2.82776	3.19081	1.35255e-09	1.0604e-06	5.89112e-08	2.4821e-07	CCT2; CCT6A; CDK1; NUMA1; RANGAP1; CCT4; DYNLL1; CCT7; MAP4; TCP1; CLTC; CCT3; CCT8; KTN1; PPP1CB; PPP1CC; SEPT9; TUBB4A; PPP1CA; TUBA4A; TUBB4B; SEPT11; PPP2R1A; DPYSL2; HSPB1; TUBA1C; SEPT2; PPP2R1B; HSP90AB1; MAPRE1; HSP90AA1; SUMO1; NME2;
Stress fiber	11	16	0.942588	8.57579	2.52679e-09	1.981e-06	1.04263e-07	4.39291e-07	MYH10; CNN2; MYH9; SEPT9; ACTA1; SEPT7; SEPT11; ZYX; TPM1; TPM3; TPM4;
Cytosolic small ribosomal subunit	16	36	1.37104	5.5443	4.14264e-09	3.24783e-06	1.62391e-07	6.84201e-07	RPS8; RPS2; RPS3; RPS16; RPS11; RPS14; RPS10; RPS19; RPS18; RPS20; RPS5; RPS12; RPS21; RPSA; RPS27A; RPS28;
Mitochondrial matrix	23	79	1.97087	3.63172	3.10422e-08	2.43371e-05	1.15891e-06	4.88281e-06	ATP5A1; HSPD1; ACAT1; QARS; SHMT2; ATP5B; HIBADH; PPA2; KARS; CCAR2; PIN4; ECHS1; HIBCH; HARS2; CS; FH; GARS; ECI1; HAGH; SOD2; GOT2; MDH2; SOD1;
Small nuclear ribonucleoprotein complex	10	16	0.856898	7.79688	5.41923e-08	4.24867e-05	1.93122e-06	8.13676e-06	SF3A2; SNRPA1; RRP9; SNRPD2; SNRPF; SF3B3; SNRPN; SNRPB; SNRPD3; SNRPD1;
Eukaryotic translation initiation factor 3 complex	9	15	0.771208	7.48553	4.27295e-07	0.000334999	1.45652e-05	6.13672e-05	EIF3A; EIF3L; EIF3K; EIF3G; EIF3C; EIF3CL; EIF3B; EIF3J; COPS5;
Endoplasmic reticulum lumen	10	24	0.856898	5.199	7.30656e-06	0.00572834	0.000238681	0.00100563	HSP90B1; PDIA4; FKBP2; ERP44; HSPA5; CALR; PDIA6; PPIB; RCN1; ERAP1;
Chromosome	16	59	1.37104	3.38333	1.06307e-05	0.00833445	0.000333378	0.00140462	MCM4; RUVBL2; MCM3; MCM2; STAG2; RUVBL1; H2AFY; PPP2CA; ACTL6A; SSRP1; BUB3; PPP2R1A; MCM6; HIST2H2AA4; CBX5; EIF6;
Eukaryotic translation initiation factor 4F complex	6	9	0.514139	8.31817	1.7851e-05	0.0139952	0.000538277	0.00226791	EIF4G1; EIF4A1; EIF4H; EIF4E; EIF4A2; EIF4B;
Perinuclear region of cytoplasm	24	119	2.05656	2.51586	2.08119e-05	0.0163166	0.000604317	0.00254616	UBQLN1; GNB2; CTNNB1; SEC31A; SEPT9; TPD52L2; HSP90B1; CLIC4; VAPA; YWHAB; S100A6; HSPA1A; HSPA1B; S100A13; LMNA; HSPA5; CALR; ACTN4; SET; STMN2; APEX1; HMGB2; ANP32A; GALNT2;
Muscle thin filament tropomyosin	4	4	0.342759	12.4703	4.11545e-05	0.0322651	0.00111259	0.00468766	TPM1; TPM2; TPM3; TPM4;
Proteasome core complex	4	4	0.342759	12.4703	4.11545e-05	0.0322651	0.00111259	0.00468766	PSMF1; PSMA6; PSMA3; PSMB6;
Arp2/3 protein complex	5	7	0.428449	8.91247	6.02027e-05	0.0471989	0.0015733	0.00662875	ARPC3; ACTR3; ARPC2; ARPC1B; ARPC4;
ER-Golgi intermediate compartment	10	30	0.856898	4.15955	7.16961e-05	0.0562097	0.00181322	0.00763959	SEC22B; SERPINH1; IST1; P4HB; ERP44; HSPA5; PDIA6; LMAN2; NUCB2; FN1;
MLL5-L complex	5	8	0.428449	7.7998	0.000149897	0.11752	0.00367249	0.0154732	HCFC1; ACTB; PPP1CB; PPP1CC; PPP1CA;
Focal adhesion	12	45	1.02828	3.32746	0.000159429	0.124992	0.00378764	0.0159584	ITGB1; PDLIM7; TLN1; ITGA5; PTK2; VCL; ZYX; LASP1; ACTN2; ACTN1; ACTN3; DAG1;
Pseudopodium	4	5	0.342759	9.98125	0.000192613	0.151009	0.00431454	0.0181784	ACTN2; ACTN1; ACTN3; ACTN4;
CRD-mediated mRNA stability complex	4	5	0.342759	9.98125	0.000192613	0.151009	0.00431454	0.0181784	HNRNPU; DHX9; YBX1; SYNCRIP;
Ruffle	8	24	0.685518	4.16024	0.000382998	0.30027	0.00834084	0.0351423	ITGB1; MYH9; ITGA5; S100A6; EZR; S100A11; NME2; NME1-NME2;
Clathrin coat of trans-Golgi network vesicle	3	3	0.257069	12.4703	0.000514431	0.403314	0.0100829	0.0424819	AP1S1; AP2A1; NCALD;
Laminin-10 complex	3	3	0.257069	12.4703	0.000514431	0.403314	0.0100829	0.0424819	LAMB1; LAMC1; LAMA5;
Eukaryotic translation elongation factor 1 complex	3	3	0.257069	12.4703	0.000514431	0.403314	0.0100829	0.0424819	EEF1A1; EEF1D; EEF1B2;
Laminin-11 complex	3	3	0.257069	12.4703	0.000514431	0.403314	0.0100829	0.0424819	LAMB2; LAMC1; LAMA5;
F-actin capping protein complex	4	6	0.342759	8.32048	0.000540991	0.424137	0.0103448	0.0435856	CAPZB; CAPG; CAPZA2; CAPZA1;
Filopodium	5	10	0.428449	6.2414	0.000588322	0.461245	0.010982	0.0462703	CDC42; MSN; EZR; ACTN2; DAG1;
Cell surface	30	205	2.57069	1.82545	0.00094314	0.739422	0.0171959	0.072451	ITGB1; HSPD1; IGF2R; ATP5B; PGRMC1; HSPA9; USP14; DCBLD2; THBD; ADA; SEPT8; HSPB1; EPHB4; CLIC4; HSPA4; MIF; BCAM; HSPA8; SLC3A2; CLTA; HSPA2; PVR; PVRL2; P4HB; HSPA5; GDI2; CD44; CALR; F11R; HMGB1;
Nuclear pore	10	42	0.856898	2.97139	0.00144987	1	0.0258341	0.108846	RANGAP1; IPO7; IPO5; NUTF2; AGFG1; RANBP3; KPNB1; RAN; EIF5A; SUMO1;
Protein phosphatase type 2A complex	5	13	0.428449	4.80218	0.00245017	1	0.0413955	0.174411	PPP2CA; PPP2CB; PPP2R1A; PPP2R4; CYCS;
Nuclear speck	8	31	0.685518	3.22114	0.00248162	1	0.0413955	0.174411	EFTUD2; PRPF19; SRRM2; CD2BP2; SRSF2; ATPAF2; HSPA1A; HSPA1B;
Small ribosomal subunit	5	13	0.428449	4.80218	0.00245017	1	0.0413955	0.174411	RPS16; RPS18; RPS21; RPS27A; RPS28;
Analysis: Molecular function
Dataset name: MeT5A CellMed_Com_Cleaned
Number of genes in the dataset: 1236
Number of genes in the dataset (which are available in Molecular function database) :1215
Number of genes in background: 18125
Molecular function	No. of genes in the dataset	No. of genes in the background dataset	Percentage of genes	Fold enrichment	P-value (Hypergeometric test)	Bonferroni method	BH method	Q-value (Storey-Tibshirani method)	genes mapped (from input data set)
RNA binding	82	366	6.74897	3.34251	8.49948e-23	1.90388e-20	1.90388e-20	8.08659e-20	NONO; PSPC1; DDX5; DDX1; DHX15; RALY; HNRNPU; HNRNPL; KHDRBS1; HNRNPUL2; NCBP1; SF3A2; MATR3; SFPQ; RBM12; PRPF3; ELAVL2; AUH; SNRPA1; DDX6; CSTF3; SF3A3; EWSR1; SF3A1; SNRNP70; RPL23A; HNRNPA3; PCBP2; HNRNPH2; SNRPD2; SNRPF; LSM7; CSTF1; SRSF1; DDX42; LSM8; PCBP3; PABPC4; HNRNPC; HNRNPR; SRRM2; LSM2; SYNCRIP; HNRNPCL1; DKC1; SNU13; PTBP3; SNRPB; PUF60; SNRPD3; SNRPC; ELAVL1; PABPC1; PCBP1; AGFG1…
Chaperone activity	42	126	3.45679	4.97332	5.39078e-19	1.20753e-16	6.03767e-17	2.56445e-16	CCT2; CCT6A; CCT4; HYOU1; DFFA; HSPA9; CCT7; FKBP9; TCP1; CANX; PFDN5; CCT5; CCT3; CCT8; TBCB; DNAJB11; MESDC2; NACA; ALYREF; HSPB1; NAP1L4; CCS; NPM1; HSPA4; HSP90AB1; SGTA; PFDN1; PFDN4; CDC37; PTGES3; HSP90AA1; HSPA1A; HSPA1B; PDIA4; ERP29; DNAJC9; PFDN2; HSPA5; CALR; PPIB; TBCA; DNAJC8;
Translation regulator activity	32	101	2.63374	4.72737	4.30125e-14	9.6348e-12	3.2116e-12	1.3641e-11	EIF3A; ABCF1; EIF3L; EIF4G1; EIF3K; EIF4A1; EIF3G; EIF3C; METAP2; EIF1; EIF3B; EIF2S1; EEF1A2; EIF4EBP2; EIF5; RNH1; BZW2; EIF4H; EIF3J; EEF1A1; EEF2; EIF2S2; EIF4E; EIF2S3; EIF4A2; ETF1; EEF1B2; EIF4B; EIF2B1; EIF6; EEF1G; EIF5A2;
Isomerase activity	19	45	1.56379	6.30045	1.98979e-11	4.45714e-09	1.11428e-09	4.73284e-09	ACO1; FKBP5; CWC27; IDI1; PPIF; PIN4; FKBP4; ECI1; FKBP3; FKBP1A; PGAM4; PPIA; P4HB; GPI; FKBP2; PDIA6; PDIA3; TPI1; DDT;
Ubiquitin-specific protease activity	60	377	4.93827	2.37448	3.12412e-10	6.99802e-08	1.3996e-08	5.9447e-08	PSMD1; PSMD3; USP5; PSMC3; USP7; UBQLN1; PSMD2; SQSTM1; UCHL3; UBQLN4; UBE2A; PSMB7; UBE2M; USP14; SKP1; PSMD5; CUL1; UBE2H; DDI2; UFD1L; UBA2; PSMD6; CUL4B; USP11; TMEM189-UBE2V1; UBE2V2; RPS27A; UBA1; UBE2K; UBB; UBC; PSMD9; COPS5; PSMA7; PSMA5; CUL4A; PSMA4; OTUB1; PSMA8; PSMB4; UBE2N; PSMB5; PSMA6; UCHL1; PCNP; UBE2NL; PSMB3; UBE2D2; UBE2D3; PSME1; UBE2I; UBE2L3; PSMB1; PSMA3; SUMO3; PSMB6; P…
Structural constituent of cytoskeleton	31	137	2.55144	3.37635	1.49139e-09	3.34071e-07	5.56785e-08	2.3649e-07	CAPZB; ACTR1A; ACTB; ACTG1; ARPC1A; KRT7; MYL12B; ACTA2; KRT72; TUBB4A; TUBB; ACTC1; SPTBN1; KRT18; TUBA4A; SPTAN1; ACTR3; TUBA1C; CAPZA2; VIM; PRPH; MARCKS; MSN; MYL6; FARP2; PLS1; TPM2; ACTN4; TPM4; DES; GSN;
Catalytic activity	73	532	6.00823	2.0472	3.58986e-09	8.04129e-07	1.14876e-07	4.87925e-07	MTHFD1; GLUD1; PHGDH; GLUD2; HK1; ACO2; PARP1; QDPR; ARSA; HIBADH; IDH2; AK1; COA6; PPA2; PFKL; GAPDH; MAN2B1; NDUFA8; NANS; SORD; ECH1; PLOD2; PNPO; ECHS1; PKLR; PKM; PTGR1; GAPDHS; CPOX; NAGK; FH; CD81; TXNDC12; ADK; AKR7A2; PGM1; PDXK; PPA1; PGD; DLD; CKB; CMPK1; RRM2B; GSR; GLB1; HPRT1; FASN; G6PD; PGAM1; MAN2A1; PGK1; GNS; PGAM2; AK2; MDH1; AK3; NME1; CA9; PGM2; MAT2B; MAT2A; IDH1; MDH2; P3H…
Hydrolase activity	38	203	3.12757	2.79305	6.74176e-09	1.51015e-06	1.88769e-07	8.01783e-07	ATIC; ACOT7; DPYSL3; ITPA; UBLCP1; HINT2; BLMH; HIBCH; BPNT1; ESD; ABHD10; AHCYL1; PAFAH1B1; AHCY; APEH; IAH1; HDHD2; DCPS; DUT; TIGAR; NIT2; VPS29; GANAB; PDE6D; HAGH; LTA4H; NUDT5; MAN1B1; ADPRHL2; NEU1; PGLS; ACY1; GUSB; PAFAH1B2; HEXB; DDAH1; HEXA; FUCA1;
Cytoskeletal protein binding	35	218	2.88066	2.3956	1.25319e-06	0.000280714	3.11904e-05	0.000132479	CNN2; TAGLN; TLN1; TMOD3; ARPC3; CNN3; CALD1; MAP4; EPPK1; TLN2; DSTN; DBN1; CTTN; FLNB; FLNC; DPYSL2; PFN1; CAPG; ARPC2; ARPC1B; VCL; ARPC4; LASP1; CFL2; RDX; ACTN2; ACTN1; CFL1; TPM1; TPM3; TMSB4X; ACTN3; CORO1C; STMN2; TMSB10;
Ribonucleoprotein	13	41	1.06996	4.73245	1.55476e-06	0.000348266	3.48266e-05	0.000147923	HNRNPH1; SNRNP200; HNRNPF; RRP9; SNRNP70; HNRNPH3; SF3B1; SF3B3; SNRPN; PTBP1; SRSF2; HNRNPK; SF3B4;
DNA binding	73	654	6.00823	1.66531	1.16024e-05	0.00259894	0.000236267	0.00100353	MCM4; HIST1H2BB; HIST1H2BJ; HIST1H2BO; HIST2H2BE; HIST3H2BB; MCM3; MCM2; HIST4H4; HIST1H4I; HIST1H4A; HIST1H4D; HIST1H4F; HIST1H4K; HIST1H4J; HIST1H4C; HIST1H4H; HIST1H4B; HIST1H4E; HIST1H4L; HIST2H4A; HIST1H1A; ACIN1; RPA1; HDAC2; DEK; HIST1H3A; HIST1H3D; HIST1H3C; HIST1H3E; HIST1H3I; HIST1H3G; HIST1H3J; HIST1H3H; HIST1H3B; HIST1H3F; RUVBL1; HIST2H3C; H2AFY; HIST1H1C; HIST1H1D; HIST1H1E; HIST1H1…
Ligase activity	21	112	1.7284	2.79813	1.51978e-05	0.0034043	0.000283692	0.00120496	EPRS; FARSB; RARS; QARS; AARS; GART; PAICS; SAE1; KARS; NARS; PRPS1; TARS; ADSS; GCLC; HARS; HARS2; PFAS; GARS; WARS; GSS; PPCS;
Protein serine/threonine phosphatase activity	12	44	0.987654	4.0709	2.20581e-05	0.00494102	0.000380078	0.00161435	PPP2CA; PPP2CB; PPP3CA; PPP1CB; PPP1CC; PPP1CA; PPP3CB; PPP2R1A; PPP5C; PPM1G; PPP2R1B; PSPH;
Structural constituent of ribosome	25	152	2.05761	2.45437	2.62979e-05	0.00589072	0.000420766	0.00178717	RPS8; RPS2; RPS3; RPL5; RPS16; RPS11; RPL7A; RPS14; RPS10; RPL30; RPS19; RPS18; RPS20; RPS5; RPS12; RPL29; RPS21; RPSA; UBA52; RPLP0; RPL10A; RPS28; RPLP2; RPL12; RPLP1;
Heat shock protein activity	9	27	0.740741	4.97621	4.12293e-05	0.00923536	0.000615691	0.0026151	HSPD1; TRAP1; HSPH1; SERPINH1; HSPA4L; HSP90B1; HSPA8; HSPA2; HSPE1;
Calcium ion binding	27	185	2.22222	2.17785	0.000108948	0.0244044	0.00152527	0.00647847	ESYT1; RCN2; ANXA8L1; HPCAL1; MYL12A; EFHD1; ANXA8; CCAR2; TPT1; HPCA; ANXA1; CALML3; CAB39; ANXA2; CAB39L; SRI; PDCD6; ANXA5; LCP1; S100A6; S100A10; S100A13; NCALD; S100A11; RCN1; CALU; NUCB2;
GTPase activity	29	222	2.38683	1.94928	0.000431256	0.0966013	0.00568243	0.0241356	RAB7A; EFTUD2; RAB1A; RAB1B; ARF5; RAB10; RAB8B; RAB8A; RAP1B; GNAI1; GNB1; RHOA; RAB35; RHOB; GNB2; RAP1A; ARF1; ARF3; RAB11A; GNAS; CDC42; RHOC; SEPT11; GNG12; SEPT8; RAC3; SEPT2; RAC1; RAN;
Oxidoreductase activity	23	161	1.893	2.13188	0.000466441	0.104483	0.0058046	0.0246546	NXN; P4HA1; COX5B; RRM2; TSTA3; TXNL1; COX6B1; ADH5; DCXR; ERO1A; NQO2; AIFM1; CBR3; TXNRD1; GLRX5; CBR1; AKR1A1; AKR1B1; PRDX5; CDO1; TXNDC5; BLVRA; TXNDC17;
Aminopeptidase activity	7	29	0.576132	3.6047	0.00252555	0.565723	0.0297749	0.126466	XPNPEP1; DNPEP; LAP3; RNPEP; NPEPPS; DPP3; ERAP1;
Transaminase activity	6	23	0.493827	3.89633	0.00336263	0.753229	0.0376615	0.159964	TGM2; CCBL2; GOT1; BCAT2; GOT2; PSAT1;
Analysis: Biological process
Dataset name: MeT5A CellMed_Com_Cleaned
Number of genes in the dataset: 1236
Number of genes in the dataset (which are available in Biological process database) :1215
Number of genes in background: 18124
Biological process	No. of genes in the dataset	No. of genes in the background dataset	Percentage of genes	Fold enrichment	P-value (Hypergeometric test)	Bonferroni method	BH method	Q-value (Storey-Tibshirani method)	genes mapped (from input data set)
Protein metabolism	224	1323	18.4362	2.52568	1.05079e-40	1.87041e-38	1.87041e-38	9.61703e-38	RPS8; RPS2; EPRS; RPS3; PSMD1; EIF3A; FARSB; EFTUD2; ABCF1; CCT2; HSPD1; PSMD3; CCT6A; USP5; EIF3L; RPL5; CCT4; RARS; CAPN2; RPS16; PARP1; PSMC3; RPS11; RPL7A; EIF4G1; USP7; UBQLN1; HYOU1; PSMD2; AARS; DFFA; P4HA1; RPS14; SQSTM1; EIF3K; SF3A2; EIF4A1; UCHL3; HSPA9; UBQLN4; RPS10; UBE2A; FKBP9; PSMB7; UBE2M; EIF3G; RPL30; USP14; SKP1; TCP1; XPNPEP1; PFDN5; EIF3C; METAP2; PSMD5; EIF1; SF3A3; CUL1; …
Metabolism	217	1683	17.8601	1.92339	2.85364e-22	5.07947e-20	2.53974e-20	1.30585e-19	ATP5A1; DDX21; GMPS; DARS; MTHFD1; ATIC; GLUD1; NXN; HAT1; PPME1; PHGDH; PPP1R12A; DLST; GLUD2; NNMT; HK1; ACO2; ACAT1; ME2; QARS; ACOT7; SHMT2; ATP5B; TGM2; SMS; PAICS; P4HA1; COX5B; QDPR; DPYSL3; ITPA; AMPD2; ARSA; GSTM4; NIT1; HIBADH; IDH2; AK1; FKBP5; DHPS; CCBL2; SRM; COA6; PPA2; PFKL; GAPDH; HINT2; SAE1; PYGB; ACLY; DCTD; MAN2B1; CWC27; NDUFA8; IDI1; NANS; PRMT1; TSTA3; SORD; BLMH; RPE; ACA…
Energy pathways	207	1633	17.037	1.89094	2.55459e-20	4.54716e-18	1.51572e-18	7.79335e-18	ATP5A1; DDX21; GMPS; DARS; MTHFD1; ATIC; GLUD1; NXN; PPME1; PHGDH; PPP1R12A; DLST; GLUD2; NNMT; HK1; ACO2; ACAT1; ME2; QARS; ACOT7; SHMT2; ATP5B; TGM2; SMS; PAICS; P4HA1; COX5B; QDPR; DPYSL3; ITPA; AMPD2; ARSA; GSTM4; NIT1; HIBADH; IDH2; AK1; FKBP5; DHPS; CCBL2; SRM; COA6; PPA2; PFKL; GAPDH; HINT2; SAE1; PYGB; ACLY; DCTD; MAN2B1; CWC27; NDUFA8; IDI1; NANS; PRMT1; TSTA3; SORD; BLMH; RPE; ACAA2; EC…
Cell growth and/or maintenance	124	1125	10.2058	1.64428	1.90086e-08	3.38354e-06	8.45884e-07	4.34927e-06	MYH10; CAPZB; NUMA1; SPAG9; FHL1; STAG2; CNN2; MYH9; TLN1; TMOD3; ACTR1A; ACTB; ACTG1; ARPC1A; ARPC3; DYNLL1; CNN3; DYNC1I2; CALD1; MAP4; KRT7; EPPK1; WDR5; MYL12B; TUBB3; TLN2; MYH14; DSTN; DCTN2; DBN1; KRT79; CHMP4A; CLTC; CTTN; KTN1; ACTA2; ACTG2; KRT72; TUBA1B; FLNA; PPP1CB; TUBB4A; CIAPIN1; TPT1; TUBB; FLNB; ACTC1; TIMM9; ACTA1; BCCIP; SPTBN1; CAP1; KRT18; TUBA4A; TUBB4B; 84717; FLNC; DYNLL2…
Regulation of nucleobase, nucleoside, nucleotide and nucleic acid metabolism	235	2828	19.3416	1.2396	0.000168718	0.0300319	0.00600637	0.0308828	MCM4; HIST1H2BB; HIST1H2BJ; HIST1H2BO; HIST2H2BE; NONO; HIST3H2BB; RUVBL2; PSPC1; MCM3; DDX5; HNRNPH1; GTF2I; PSIP1; MCM2; HIST4H4; HIST1H4I; HIST1H4A; HIST1H4D; HIST1H4F; HIST1H4K; HIST1H4J; HIST1H4C; HIST1H4H; HIST1H4B; HIST1H4E; HIST1H4L; HIST2H4A; DDX1; SND1; PRPF19; HIST1H1A; DHX15; HCFC1; SNRNP200; RALY; HNRNPU; HNRNPL; KHDRBS1; ACIN1; EIF4A3; HNRNPUL2; GART; RPA1; HDAC2; DEK; HIST1H3A; HIS…
Analysis: Protein domain
Dataset name: MeT5A CellMed_Com_Cleaned
Number of genes in the dataset: 1236
Number of genes in the dataset (which are available in Protein domain database) :844
Number of genes in background: 14847
Protein domain	No. of genes in the dataset	No. of genes in the background dataset	Percentage of genes	Fold enrichment	P-value (Hypergeometric test)	Bonferroni method	BH method	Q-value (Storey-Tibshirani method)	genes mapped (from input data set)
RRM	67	221	7.93839	5.33358	3.46684e-31	3.36283e-28	3.36283e-28	1.64018e-27	NONO; FUS; PSPC1; HNRNPH1; RALY; HNRNPL; ACIN1; MATR3; SFPQ; RBM12; ELAVL2; TAF15; EIF3G; HNRNPF; TARDBP; EWSR1; SNRNP70; HNRNPA3; HNRNPH3; HNRNPH2; EIF3B; U2AF2; SRSF1; EIF4H; SAFB2; LARP7; PABPC4; HNRNPC; HNRNPR; SYNCRIP; HNRNPCL1; HNRNPCL2; HNRNPCL4; HNRNPCL3; PTBP3; PUF60; PTBP1; SAFB; ALYREF; ELAVL1; PABPC1; CIRBP; SRSF2; SSB; SNRPA; PABPN1; HNRNPD; RBMX; EIF4B; SF3B4; G3BP1; RBMXL1; RBMXL2;…
H4	14	15	1.65877	16.4191	4.72317e-17	4.58148e-14	2.29074e-14	1.11728e-13	HIST4H4; HIST2H4B; HIST1H4I; HIST1H4A; HIST1H4D; HIST1H4F; HIST1H4K; HIST1H4J; HIST1H4C; HIST1H4H; HIST1H4B; HIST1H4E; HIST1H4L; HIST2H4A;
H3	13	18	1.54028	12.7074	3.89069e-13	3.77397e-10	1.25799e-10	6.13568e-10	HIST1H3A; HIST1H3D; HIST1H3C; HIST1H3E; HIST1H3I; HIST1H3G; HIST1H3J; HIST1H3H; HIST1H3B; HIST1H3F; HIST2H3C; HIST2H3A; HIST2H3D;
ADF	9	10	1.06635	15.8337	5.65233e-11	5.48276e-08	1.37069e-08	6.68536e-08	DBNL; DSTN; DBN1; TWF1; TWF2; CFL2; GMFB; CFL1; COTL1;
Proteasome_A_N	8	8	0.947867	17.591	1.05681e-10	1.02511e-07	2.05022e-08	9.99967e-08	PSMA7; PSMA5; PSMA4; PSMA8; PSMA6; PSMA1; PSMA3; PSMA2;
UBQ	17	45	2.01422	6.64793	1.41008e-10	1.36778e-07	2.27963e-08	1.11186e-07	UBQLN1; UBQLN4; UBLCP1; USP14; SF3A1; TCEB2; RPS27A; UBB; UBC; UBA52; RAD23A; RAD23B; SUMO1; SUMO2; SUMO3; ISG15; NEDD8;
14_3_3	7	7	0.829384	17.591	1.87373e-09	1.81752e-06	2.59645e-07	1.26639e-06	YWHAB; YWHAE; YWHAZ; YWHAH; YWHAQ; YWHAG; SFN;
ACTIN	13	31	1.54028	7.38018	4.6852e-09	4.54464e-06	5.0496e-07	2.46288e-06	ACTR1A; ACTB; ACTG1; ACTL6A; ACTBL2; ACTA2; ACTG2; POTEJ; ACTC1; ACTA1; ACTR3; POTEI; POTEF;
Sm	10	17	1.18483	10.3519	4.51565e-09	4.38018e-06	5.0496e-07	2.46288e-06	SNRPD2; SNRPF; LSM7; LSM8; LSM2; SNRPN; SNRPB; SNRPD3; SNRPD1; LSM3;
EFh	28	144	3.31754	3.42146	8.42511e-09	8.17236e-06	8.17236e-07	3.98596e-06	RCN2; CAPN2; CAPNS1; HPCAL1; FKBP9; MYL9; MYL12A; MYL12B; EFHD1; HPCA; SPTAN1; CALML3; SRI; PDCD6; PLS3; LCP1; EFHD2; MYL6B; ACTN2; ACTN1; MYL6; PLS1; NCALD; ACTN3; ACTN4; RCN1; CALU; NUCB2;
PINT	9	16	1.06635	9.89976	4.73649e-08	4.59439e-05	4.17672e-06	2.03714e-05	EIF3A; PSMD3; EIF3C; EIF3CL; COPS7A; COPS2; PSMD6; COPS4; GPS1;
CH	17	66	2.01422	4.533	1.03841e-07	0.000100726	7.85205e-06	3.82973e-05	CNN2; TAGLN; CNN3; FLNA; IQGAP1; FLNB; SPTBN1; FLNC; PLEC; PLS3; LCP1; TAGLN2; ACTN2; ACTN1; PLS1; ACTN3; ACTN4;
PP2Ac	8	13	0.947867	10.8305	1.05234e-07	0.000102077	7.85205e-06	3.82973e-05	PPP2CA; PPP2CB; PPP3CA; PPP1CB; PPP1CC; PPP1CA; PPP3CB; PPP5C;
UBCc	13	42	1.54028	5.44774	3.23175e-07	0.00031348	2.23914e-05	0.000109211	UBE2A; UBE2M; UBE2H; TMEM189-UBE2V1; UBE2V1; UBE2V2; UBE2K; UBE2N; UBE2NL; UBE2D2; UBE2D3; UBE2I; UBE2L3;
STI1	6	9	0.7109	11.7339	2.40235e-06	0.00233028	0.000155352	0.00075771	UBQLN1; UBQLN4; STIP1; ST13; RAD23A; RAD23B;
efhand_Ca_insen	5	6	0.592417	14.6641	3.35623e-06	0.00325554	0.000203471	0.000992405	SPTAN1; ACTN2; ACTN1; ACTN3; ACTN4;
H2A	9	27	1.06635	5.86802	1.09941e-05	0.0106642	0.000627308	0.00305961	H2AFY; HIST1H2AC; HIST1H2AE; HIST1H2AB; HIST3H2A; HIST2H2AA4; HIST2H2AA3; HIST2H2AC; HIST1H2AA;
Tubulin_C	8	22	0.947867	6.40183	1.65106e-05	0.0160152	0.000889736	0.00433957	TUBB3; TUBA1B; TUBB4A; TUBB; TUBB2A; TUBA4A; TUBB4B; TUBA1C;
SAP	8	23	0.947867	6.12361	2.40597e-05	0.0233379	0.0011669	0.00569138	HNRNPU; ACIN1; HNRNPUL2; DEK; SAFB2; SARNP; SAFB; XRCC6;
Tubulin	8	23	0.947867	6.12361	2.40597e-05	0.0233379	0.0011669	0.00569138	TUBB3; TUBA1B; TUBB4A; TUBB; TUBB2A; TUBA4A; TUBB4B; TUBA1C;
coiled coil region	215	2968	25.4739	1.27434	3.90744e-05	0.0379022	0.00180486	0.00880299	NONO; PSMD1; EIF3A; PSPC1; MCM3; ABCF1; HSPD1; PSIP1; DBNL; MCM2; PSMD3; USP5; HAT1; BAIAP2; PPP1R12A; MYH10; NUMA1; DLST; SPAG9; RANGAP1; LRRC59; RARS; NOMO1; NOMO2; NOMO3; EIF4G1; HNRNPU; QARS; ACIN1; STAG2; PSMD2; AARS; WNK1; HDAC2; DEK; LUC7L2; MYH9; TLN1; RRBP1; TFG; NCBP1; LUC7L3; ZC3H4; SUPT16H; GNB1; DYNC1I2; CALD1; MATR3; SFPQ; ANP32E; CAAP1; UBLCP1; KRT7; CANX; GNB2; PFDN5; EIF3C; EIF3C…
signal peptide	133	3668	15.7583	0.637889	NS	NS	NS	NS	ITGB1; RCN2; SLC1A5; NUMA1; SPAG9; FHL1; IGF2R; NOMO1; NOMO2; NOMO3; COLGALT1; HYOU1; P4HA1; DDX17; ARSA; GSTM4; FKBP9; CANX; ABHD11; PPA2; MAN2B1; HYI; SDF2L1; BCAP31; KTN1; SEPT9; ICAM1; PLOD2; SERPINH1; DNAJB11; B3GLCT; CNPY3; THBD; PTGFRN; UTS2; POFUT1; MESDC2; ABHD10; CPVL; ERO1A; CD81; BSG; GBA; PPWD1; TXNDC12; HSP90B1; CTSC; GARS; CMPK1; POFUT2; DIABLO; BCAM; GANAB; NASP; LAMP2; GLB1; CD99…
WHEP-TRS	4	5	0.473934	14.0799	4.95162e-05	0.0480307	0.00208829	0.0101854	EPRS; HARS; GARS; WARS;
PolyA	4	5	0.473934	14.0799	4.95162e-05	0.0480307	0.00208829	0.0101854	PABPC4; PABPC1; PABPC3; PABPC1L;
Alpha_adaptinC2	5	9	0.592417	9.78147	6.10069e-05	0.0591767	0.00246569	0.0120261	AP2A1; AP2B1; AP1B1; AP2A2; AP1G1;
IBN_N	6	16	0.7109	6.60351	0.000162189	0.157324	0.00629295	0.030693	TNPO1; XPO1; IPO7; IPO9; CSE1L; KPNB1;
AdoHcyase_NAD	3	3	0.35545	17.591	0.000183085	0.177593	0.0063426	0.0309352	AHCYL1; AHCY; AHCYL2;
AdoHcyase	3	3	0.35545	17.591	0.000183085	0.177593	0.0063426	0.0309352	AHCYL1; AHCY; AHCYL2;
ChSh	3	3	0.35545	17.591	0.000183085	0.177593	0.0063426	0.0309352	CBX1; CBX5; CBX3;
SPEC	8	32	0.947867	4.40188	0.000326973	0.317164	0.0105721	0.0515642	SPTBN1; SPTAN1; PLEC; KRT77; ACTN2; ACTN1; ACTN3; ACTN4;
UBA	8	32	0.947867	4.40188	0.000326973	0.317164	0.0105721	0.0515642	UBAP2L; USP5; UBQLN1; SQSTM1; UBQLN4; UBE2K; RAD23A; RAD23B;
H15	5	13	0.592417	6.7741	0.00051454	0.499103	0.015597	0.0760722	HIST1H1A; HIST1H1C; HIST1H1D; HIST1H1E; HIST1H1B;
ANX	5	13	0.592417	6.7741	0.00051454	0.499103	0.015597	0.0760722	ANXA8L1; ANXA8; ANXA1; ANXA2; ANXA5;
RHO	6	20	0.7109	5.28346	0.000645321	0.625961	0.0189685	0.0925165	RHOA; RHOB; CDC42; RHOC; RAC3; RAC1;
MCM	4	9	0.473934	7.82908	0.00103768	1	0.0296044	0.144391	MCM4; MCM3; MCM2; MCM6;
P4Hc	5	16	0.592417	5.50475	0.00151382	1	0.0419544	0.204627	P4HA1; PLOD2; P3H1; PLOD1; PLOD3;
KH	8	40	0.947867	3.52172	0.00159754	1	0.0428532	0.209011	RPS3; KHDRBS1; PCBP2; KHSRP; PCBP3; FUBP1; PCBP1; HNRNPK;
PGAM	4	10	0.473934	7.04696	0.00165193	1	0.0428532	0.209011	TIGAR; PGAM4; PGAM1; PGAM2;
DZF	3	5	0.35545	10.5687	0.00167878	1	0.0428532	0.209011	STRBP; ILF3; ILF2;

## Sheet: S8 CF, CM, Shared CFCM Pathways
Table S8: Canonical pathway enrichment results. Canonical pathway enrichment on three datasets (CF, CM, and shared CF/CM), were considered significant if achieved an BH adjusted p-value of (minimal false discovery rate) 0.05 or less.
Cellular_Eniriched (CF)					Conditioned Medium_Enriched (CM)					common to both (shared CM/CF )
Ingenuity Canonical Pathways	-log(B-H p-value)	Ratio	Molecules		Ingenuity Canonical Pathways	-log(B-H p-value)	Ratio	Molecules		Ingenuity Canonical Pathways	-log(B-H p-value)	Ratio	Molecules
Major pathway of rRNA processing in the nucleolus and cytosol	59.3	0.573	BMS1,BOP1,BYSL,CSNK1D,CSNK1E,DDX47,DDX49,DDX52,DHX37,DIS3,EBNA1BP2,EMG1,ERI1,EXOSC1,EXOSC10,EXOSC3,EXOSC5,EXOSC6,FAU,FBL,FTSJ3,GNL3,HEATR1,IMP3,KGD4,KRR1,LAS1L,MPHOSPH10,MRPS11,MRPS14,MRPS17,MRPS18B,MRPS2,MRPS22,MRPS24,MRPS25,MRPS26,MRPS27,MRPS28,MRPS31,MRPS33,MRPS34,MRPS35,MRPS7,MRPS9,MTREX,NIP7,NOB1,NOC4L,NOL11,NOL6,NOL9,NOP14,NOP56,NOP58,PDCD11,PELP1,PES1,RBM28,RCL1,RIOK1,RIOK3,RPL10,RPL11,RPL…		Regulation of Insulin-like Growth Factor (IGF) transport and uptake by IGFBPs	34.5	0.315	ADAM10,AHSG,ALB,APLP2,APP,C3,C4A,CCN1,CHGB,CSF1,CST3,F2,FBN1,FSTL1,FSTL3,FUCA2,GOLM1,IGF2,IGFBP2,IGFBP3,IGFBP4,IGFBP6,IGFBP7,ITIH2,MATN3,MELTF,MFGE8,MMP2,MSLN,NUCB1,PRSS23,QSOX1,SCG2,SERPINC1,SHISA5,STC2,TGOLN2,TIMP1,VGF		Neutrophil degranulation	46	0.237	ACLY,ALDOA,ALDOC,ANXA2,AP1M1,AP2A2,APEH,ARSA,CAB39,CAND1,CAP1,CCT2,CCT8,CD44,CNN2,COTL1,CPNE1,CPPED1,CSTB,CTSA,CTSB,CTSC,CTSD,CTSZ,DBNL,DYNLL1,EEF1A1,EEF2,ERP44,FABP5,FUCA1,GAA,GDI2,GLB1,GNS,GPI,GRN,GSN,GSTP1,GUSB,HEBP2,HEXB,HLA-C,HMGB1,HSP90AA1,HSP90AB1,HSPA1B,HSPA8,IDH1,IGF2R,ILF2,IQGAP1,IST1,KPNB1,LAMP1,LAMP2,LAMTOR3,LTA4H,MAN2B1,MAPK1,MIF,NEU1,NIT2,NME2,NPC2,PA2G4,PAFAH1B2,PDAP1,PDXK,PFKL,PGA…
Processing of Capped Intron-Containing Pre-mRNA	54.3	0.507	AAAS,AQR,BCAS2,BUD31,C9orf78,CCAR1,CCDC12,CDC40,CDC5L,CHERP,CHTOP,CPSF1,CPSF2,CPSF3,CPSF6,CPSF7,CSTF2,CSTF2T,CTNNBL1,CWC15,DDX23,DDX41,DDX46,DHX16,DHX38,DHX8,FAM50A,FIP1L1,FYTTD1,GPKOW,HNRNPM,HTATSF1,IK,ISY1,LSM4,LSM5,LSM6,METTL3,MFAP1,MTREX,NCBP2,NDC1,NUP107,NUP133,NUP153,NUP155,NUP160,NUP188,NUP205,NUP210,NUP214,NUP35,NUP37,NUP43,NUP50,NUP54,NUP58,NUP62,NUP85,NUP88,NUP93,NUP98,NXF1,PAPOLA,PHF5A…		Post-translational protein phosphorylation	30.2	0.318	ADAM10,AHSG,ALB,APLP2,APP,C3,C4A,CCN1,CHGB,CSF1,CST3,FBN1,FSTL1,FSTL3,FUCA2,GOLM1,IGFBP3,IGFBP4,IGFBP7,ITIH2,MATN3,MELTF,MFGE8,MSLN,NUCB1,PRSS23,QSOX1,SCG2,SERPINC1,SHISA5,STC2,TGOLN2,TIMP1,VGF		Signaling by ROBO receptors	36.1	0.297	CAP1,CDC42,DAG1,EIF4A3,EIF4G1,ELOB,ETF1,MAGOH,MAGOHB,NCBP1,PABPC1,PFN1,PFN2,PPP3CB,PRKACA,PRKACB,PSMA1,PSMA2,PSMA3,PSMA4,PSMA5,PSMA6,PSMA7,PSMA8,PSMB1,PSMB2,PSMB3,PSMB4,PSMB5,PSMB6,PSMB7,PSMC3,PSMD1,PSMD2,PSMD3,PSMD5,PSMD6,PSMD9,PSME1,PSME2,PSMF1,RAC1,RBM8A,RHOA,RPL10A,RPL12,RPL23A,RPL29,RPL30,RPL5,RPL7A,RPLP0,RPLP1,RPLP2,RPS10,RPS11,RPS12,RPS14,RPS16,RPS18,RPS19,RPS2,RPS20,RPS21,RPS27A,RPS28,RPS…
Mitochondrial translation	38	0.711	CHCHD1,DAP3,ERAL1,GADD45GIP1,GFM1,KGD4,MRPL1,MRPL10,MRPL11,MRPL12,MRPL13,MRPL14,MRPL15,MRPL16,MRPL18,MRPL19,MRPL2,MRPL20,MRPL21,MRPL22,MRPL24,MRPL28,MRPL3,MRPL32,MRPL37,MRPL38,MRPL39,MRPL4,MRPL40,MRPL41,MRPL44,MRPL46,MRPL47,MRPL48,MRPL49,MRPL50,MRPL52,MRPL53,MRPL54,MRPL55,MRPL57,MRPL58,MRPL9,MRPS10,MRPS11,MRPS14,MRPS17,MRPS18B,MRPS2,MRPS21,MRPS22,MRPS24,MRPS25,MRPS26,MRPS27,MRPS28,MRPS30,MRPS31,M…		Extracellular matrix organization	20.7	0.252	ADAM15,AGRN,APP,COL18A1,COL3A1,COL4A2,COL4A6,COL5A1,COL5A2,COL6A1,COL6A2,DCN,HSPG2,ITGA2,LAMA1,LAMA3,LAMA4,MATN3,NCAM1,NID1,NID2,PDGFA,PTPRS,SERPINE1,TGFB1,TGFB2,VTN		Processing of Capped Intron-Containing Pre-mRNA	35.7	0.271	ACIN1,ALYREF,CSTF1,CSTF3,CWC27,DDX39A,DDX39B,DDX42,DDX5,DHX15,DHX9,DNAJC8,EFTUD2,EIF4A3,EIF4E,FUS,HNRNPA1,HNRNPA2B1,HNRNPA3,HNRNPC,HNRNPD,HNRNPF,HNRNPH1,HNRNPH2,HNRNPK,HNRNPL,HNRNPR,HNRNPU,HSPA8,LSM2,LSM3,LSM7,LSM8,LUC7L3,MAGOH,MAGOHB,NCBP1,NUDT21,PABPN1,PCBP1,PCBP2,POLR2G,PPWD1,PRPF19,PRPF3,PTBP1,PUF60,RBM8A,RBMX,SARNP,SEC13,SF3A1,SF3A2,SF3A3,SF3B1,SF3B3,SF3B4,SMNDC1,SNRNP200,SNRNP70,SNRPA,SNRPA…
SRP-dependent cotranslational protein targeting to membrane	35.4	0.536	DDOST,FAU,KGD4,MRPS11,MRPS14,MRPS17,MRPS18B,MRPS2,MRPS22,MRPS24,MRPS25,MRPS26,MRPS27,MRPS28,MRPS31,MRPS33,MRPS34,MRPS35,MRPS7,MRPS9,RPL10,RPL11,RPL13,RPL13A,RPL14,RPL15,RPL17,RPL18,RPL18A,RPL19,RPL21,RPL22,RPL23,RPL24,RPL26,RPL26L1,RPL27,RPL27A,RPL28,RPL3,RPL31,RPL32,RPL34,RPL35,RPL35A,RPL36,RPL37A,RPL38,RPL3L,RPL4,RPL6,RPL7,RPL7L1,RPL8,RPL9,RPN1,RPN2,RPS13,RPS15,RPS15A,RPS17,RPS23,RPS24,RPS25,RP…		Hepatic Fibrosis / Hepatic Stellate Cell Activation	20.2	0.172	A2M,CCN2,COL12A1,COL18A1,COL3A1,COL4A2,COL4A6,COL5A1,COL5A2,COL6A1,COL6A2,COL8A1,CSF1,EGF,FGFR1,FGFR2,IGF2,IGFBP3,IGFBP4,IL1RAP,IL1RL1,LAMA1,MMP2,PDGFA,PDGFC,PDGFD,SERPINE1,TGFB1,TGFB2,TIMP1,TIMP2,TNFRSF1A,VEGFC		Regulation of mRNA stability by proteins that bind AU-rich elements	35	0.517	ANP32A,EIF4G1,ELAVL1,EXOSC2,EXOSC7,EXOSC8,EXOSC9,HNRNPD,HSPA8,HSPB1,KHSRP,PABPC1,PSMA1,PSMA2,PSMA3,PSMA4,PSMA5,PSMA6,PSMA7,PSMA8,PSMB1,PSMB2,PSMB3,PSMB4,PSMB5,PSMB6,PSMB7,PSMC3,PSMD1,PSMD2,PSMD3,PSMD5,PSMD6,PSMD9,PSME1,PSME2,PSMF1,RPS27A,SET,TNPO1,UBA52,UBB,UBC,XPO1,YWHAB,YWHAZ
Mitochondrial Dysfunction	35.2	0.394	ATP12A,ATP1A2,ATP1A3,ATP1A4,ATP1B1,ATP5F1C,ATP5F1D,ATP5F1E,ATP5ME,ATP5MF,ATP5MG,ATP5PB,ATP5PD,ATP5PF,ATP5PO,BAX,BID,CAMK2A,CAMK2B,CAMK2D,CAMK2G,CAPN1,CAPN7,CHP1,COX15,COX4I1,COX5A,COX7A2,COX7A2L,COX7C,CREB1,CREBBP,CYB5B,CYB5R3,CYC1,DHODH,DLAT,DNM1L,FIS1,GPD2,GPX1,GSTK1,HSD17B10,HSF1,ITPR3,MAOA,MAOB,MAP2K4,MAP2K7,MAPK12,MAPK7,MAPK8,MAPK9,MCU,MFN2,MGST1,MGST2,MGST3,MT-ATP6,MT-CYB,MT-ND1,MT-ND2,MT-N…		Assembly of collagen fibrils and other multimeric structures	16.2	0.311	BMP1,COL12A1,COL18A1,COL3A1,COL4A2,COL4A6,COL5A1,COL5A2,COL6A1,COL6A2,COL8A1,CTSL,CTSV,LAMA3,LOXL1,LOXL2,PXDN,TLL1,TLL2		Mitotic G2-G2/M phases	31.9	0.31	ACTR1A,CDK1,CDK2,CUL1,DCTN2,DYNC1I2,DYNLL1,HSP90AA1,HSP90AB1,MAPRE1,PAFAH1B1,PPME1,PPP1CB,PPP1R12A,PPP2CA,PPP2CB,PPP2R1A,PPP2R1B,PRKACA,PSMA1,PSMA2,PSMA3,PSMA4,PSMA5,PSMA6,PSMA7,PSMA8,PSMB1,PSMB2,PSMB3,PSMB4,PSMB5,PSMB6,PSMB7,PSMC3,PSMD1,PSMD2,PSMD3,PSMD5,PSMD6,PSMD9,PSME1,PSME2,PSMF1,RAB8A,RBBP4,RPS27A,SKP1,TUBA1B,TUBA1C,TUBA4A,TUBB,TUBB2A,TUBB3,TUBB4A,TUBB4B,UBA52,UBB,UBC,XPO1,YWHAE,YWHAG
Mitotic Prometaphase	32.5	0.473	AHCTF1,AKAP9,AURKB,BUB1B,CCNB1,CDCA5,CDCA8,CENPL,CENPT,CEP131,CEP250,CEP41,CEP43,CEP78,CETN2,CKAP5,CLASP1,CLASP2,CLIP1,CSNK1D,CSNK1E,CSNK2A1,CSNK2A2,CSNK2A3,CSNK2B,DCTN1,DSN1,DYNC1H1,DYNC1LI1,DYNC1LI2,EML4,ERCC6L,HAUS1,HAUS4,HAUS6,HAUS7,HAUS8,HDAC8,KIF2A,KIF2C,KNL1,KNTC1,MAD2L1,MZT1,MZT2A,MZT2B,NCAPD2,NCAPG,NCAPH,NDC80,NDE1,NEDD1,NEK6,NEK7,NEK9,NSL1,NUF2,NUP107,NUP133,NUP160,NUP37,NUP43,NUP85,NUP…		Elastic fibre formation	13.2	0.341	EFEMP2,EMILIN3,FBLN1,FBLN2,FBLN5,FBN1,FBN2,LOXL1,LOXL2,LTBP3,LTBP4,MFAP4,TGFB1,TGFB2,VTN		Mitotic Metaphase and Anaphase	31.1	0.28	BUB3,CDK1,CHMP4A,CHMP4B,DYNC1I2,DYNLL1,DYNLL2,IST1,KPNB1,LMNA,LMNB1,MAPRE1,NUDC,PAFAH1B1,PPP1CC,PPP2CA,PPP2CB,PPP2R1A,PPP2R1B,PSMA1,PSMA2,PSMA3,PSMA4,PSMA5,PSMA6,PSMA7,PSMA8,PSMB1,PSMB2,PSMB3,PSMB4,PSMB5,PSMB6,PSMB7,PSMC3,PSMD1,PSMD2,PSMD3,PSMD5,PSMD6,PSMD9,PSME1,PSME2,PSMF1,RAN,RANGAP1,RCC1,RCC2,RPS27A,SEC13,STAG2,SUMO1,TMPO,TNPO1,TUBA1B,TUBA1C,TUBA4A,TUBB2A,TUBB3,TUBB4A,TUBB4B,UBA52,UBB,UBC,UBE…
RHO GTPase cycle	32.3	0.344	AAAS,ABCD3,ABI1,ABR,ADD3,AKAP13,ALDH3A2,ANKFY1,ANKLE2,ANLN,ARAP1,ARFGAP2,ARHGAP10,ARHGAP17,ARHGAP18,ARHGAP35,ARHGAP45,ARHGAP5,ARHGEF1,ARHGEF10,ARHGEF16,ARHGEF17,ARHGEF18,ARHGEF2,ARHGEF40,ARMCX3,BAIAP2L1,BCR,BRK1,CAV1,CAVIN1,CDC42BPA,CDC42BPB,CDC42EP4,CDC42SE2,CEP97,CIT,CKAP4,CPD,CPNE8,CPSF7,CSK,CUL3,CYFIP1,CYFIP2,DBT,DDRGK1,DIAPH1,DNMBP,DOCK1,DOCK5,DOCK7,DSP,DST,ELMO2,EMC3,EMD,EPHA2,ERBIN,FAF2,FA…		Pulmonary Fibrosis Idiopathic Signaling Pathway	13.2	0.101	ADAM10,ADAMTS1,AREG,AXL,CCN2,COL12A1,COL18A1,COL3A1,COL4A2,COL4A6,COL5A1,COL5A2,COL6A1,COL6A2,COL8A1,EFNB2,F2,FGFR1,FGFR2,FGFR3,FGFR4,FZD6,IL11,ITGA2,JAG1,MMP2,PDGFA,PDGFC,PDGFD,SERPINE1,TGFB1,TGFB2,TGFBR3		Protein Ubiquitination Pathway	29.9	0.251	CUL1,DNAJB11,DNAJC8,DNAJC9,ELOB,HLA-A,HLA-C,HSP90AA1,HSP90AB1,HSP90B1,HSPA1B,HSPA2,HSPA4,HSPA4L,HSPA5,HSPA8,HSPA9,HSPB1,HSPD1,HSPE1,HSPH1,IFT25,PSMA1,PSMA2,PSMA3,PSMA4,PSMA5,PSMA6,PSMA7,PSMB1,PSMB2,PSMB3,PSMB4,PSMB5,PSMB6,PSMB7,PSMC3,PSMD1,PSMD2,PSMD3,PSMD5,PSMD6,PSMD9,PSME1,PSME2,RPS27A,SKP1,THOP1,TRAP1,UBA1,UBA52,UBB,UBC,UBE2A,UBE2D2,UBE2D3,UBE2H,UBE2I,UBE2K,UBE2L3,UBE2M,UBE2N,UBE2V1,UBE2V2,UCH…
EIF2 Signaling	32	0.421	AGO2,AKT1,AKT2,AKT3,CDK11A,EIF1AX,EIF1AY,EIF2A,EIF2AK2,EIF2B2,EIF2B3,EIF2B4,EIF2B5,EIF3D,EIF3E,EIF3F,EIF3H,EIF3I,EIF3M,EIF4G2,EIF4G3,EIF5B,FAU,GSK3B,HRAS,KGD4,KRAS,MAP2K1,MAP2K2,MAPK3,MRPS11,MRPS14,MRPS17,MRPS18B,MRPS2,MRPS22,MRPS24,MRPS25,MRPS26,MRPS27,MRPS28,MRPS31,MRPS33,MRPS34,MRPS35,MRPS7,MRPS9,NRAS,PAIP1,PIK3C2A,PIK3C3,PIK3R2,RAF1,RALA,RALB,RAP2A,RAP2B,RPL10,RPL11,RPL13,RPL13A,RPL14,RPL15,R…		Response to elevated platelet cytosolic Ca2+	12.9	0.167	A2M,AHSG,ALB,APLP2,APP,CD109,CD9,CHID1,CLU,ECM1,EGF,IGF2,PCDH7,PDGFA,QSOX1,SERPINE1,SERPING1,SRGN,TGFB1,TGFB2,TIMP1,VEGFC		Cell Cycle Checkpoints	29.8	0.254	BUB3,CDK1,CDK2,CDKN2A,DYNC1I2,DYNLL1,DYNLL2,H2BC11,H2BC17,H2BC21,H2BC26,H2BC3,MAPRE1,MCM2,MCM3,MCM4,MCM6,NUDC,PAFAH1B1,PPP1CC,PPP2CA,PPP2CB,PPP2R1A,PPP2R1B,PSMA1,PSMA2,PSMA3,PSMA4,PSMA5,PSMA6,PSMA7,PSMA8,PSMB1,PSMB2,PSMB3,PSMB4,PSMB5,PSMB6,PSMB7,PSMC3,PSMD1,PSMD2,PSMD3,PSMD5,PSMD6,PSMD9,PSME1,PSME2,PSMF1,RANGAP1,RCC2,RPA1,RPA3,RPS27A,SEC13,SFN,TP53BP1,UBA52,UBB,UBC,UBE2N,UBE2V2,XPO1,YWHAB,YWHAE,Y…
RNA Polymerase II Transcription	31.4	0.533	AFF4,CCNH,CCNK,CCNT1,CDC40,CDC73,CDK7,CDK9,CHTOP,CPSF1,CPSF2,CPSF3,CPSF6,CPSF7,CSTF2,CSTF2T,CTDP1,CTR9,DHX38,ELOA,ELOC,ERCC2,ERCC3,FIP1L1,FYTTD1,GTF2A2,GTF2B,GTF2E1,GTF2E2,GTF2H1,GTF2H2,IWS1,LEO1,NCBP2,NELFA,NELFB,NELFCD,NELFE,PAF1,PAPOLA,POLDIP3,POLR2A,POLR2B,POLR2C,POLR2D,POLR2E,POLR2I,RNMT,RNPS1,RTF1,SKIC8,SNRPE,SNRPG,SRRM1,SRSF3,SRSF4,SRSF5,SRSF6,SRSF7,SRSF9,SUPT5H,SUPT6H,SYMPK,TAF2,TAF4,TAF5…		Wound Healing Signaling Pathway	12.3	0.112	COL12A1,COL18A1,COL3A1,COL4A2,COL4A6,COL5A1,COL5A2,COL6A1,COL6A2,COL8A1,EGF,F2,FGFR2,IL11,IL1RAP,IL1RL1,KRT16,KRT17,LAMA1,LAMA3,PDGFA,PDGFC,PDGFD,TGFB1,TGFB2,TGFBR3,TNFRSF1A,VEGFC		EIF2 Signaling	27.4	0.261	ACTA1,ACTA2,ACTB,ACTC1,ACTG2,EIF1,EIF2B1,EIF2S1,EIF2S2,EIF2S3,EIF3A,EIF3B,EIF3C,EIF3G,EIF3J,EIF3K,EIF3L,EIF4A1,EIF4A2,EIF4A3,EIF4E,EIF4G1,EIF5,GRB2,HNRNPA1,HSPA5,MAPK1,PABPC1,PPP1CA,PPP1CB,PPP1CC,PTBP1,RAP1A,RAP1B,RPL10A,RPL12,RPL23A,RPL29,RPL30,RPL5,RPL7A,RPLP0,RPLP1,RPLP2,RPS10,RPS11,RPS12,RPS14,RPS16,RPS18,RPS19,RPS2,RPS20,RPS21,RPS27A,RPS28,RPS3,RPS5,RPS8,RPSA,UBA52,WARS1
Signaling by ROBO receptors	31	0.412	CAP2,CLASP1,CLASP2,ELOC,ENAH,FAU,GSPT1,GSPT2,KGD4,MRPS11,MRPS14,MRPS17,MRPS18B,MRPS2,MRPS22,MRPS24,MRPS25,MRPS26,MRPS27,MRPS28,MRPS31,MRPS33,MRPS34,MRPS35,MRPS7,MRPS9,MYO9B,NCBP2,NCK1,NCK2,PAK1,PAK2,PAK4,PRKACG,PRKAR2A,PRKCA,PSMB10,PSMB9,PSMC1,PSMC2,PSMC4,PSMC5,PSMC6,PSMD10,PSMD11,PSMD12,PSMD13,PSMD14,PSMD4,PSMD7,PSMD8,PSME3,RBX1,RNPS1,RPL10,RPL11,RPL13,RPL13A,RPL14,RPL15,RPL17,RPL18,RPL18A,RPL19…		Glycosaminoglycan metabolism	12.2	0.164	AGRN,B3GAT3,B3GNT2,B4GALT1,B4GALT3,B4GALT5,B4GALT6,B4GAT1,CHST14,CHST15,DCN,EXT1,EXT2,GALNS,GPC1,HS6ST1,HSPG2,SDC1,SDC4,SGSH,XYLT2		NIK-->noncanonical NF-kB signaling	26.2	0.55	CUL1,NEDD8,PSMA1,PSMA2,PSMA3,PSMA4,PSMA5,PSMA6,PSMA7,PSMA8,PSMB1,PSMB2,PSMB3,PSMB4,PSMB5,PSMB6,PSMB7,PSMC3,PSMD1,PSMD2,PSMD3,PSMD5,PSMD6,PSMD9,PSME1,PSME2,PSMF1,RPS27A,SKP1,UBA52,UBB,UBC,UBE2M
Sirtuin Signaling Pathway	30.2	0.393	ACSS2,AGTRAP,AKT1,ATG16L1,ATG2A,ATG3,ATG4B,ATG5,ATG7,ATG9A,ATP5F1C,ATP5F1D,ATP5F1E,ATP5PB,ATP5PF,BAX,CPS1,CPT1A,CYC1,GABPA,GLS,GSK3B,H1-0,H1-10,HSF1,MAP1LC3B,MAP1LC3B2,MAPK12,MAPK15,MAPK3,MAPK7,MT-ATP6,MT-CYB,MT-ND1,MT-ND2,MT-ND3,MTOR,NBN,NDRG1,NDUFA10,NDUFA11,NDUFA12,NDUFA13,NDUFA2,NDUFA4,NDUFA5,NDUFA6,NDUFA9,NDUFAB1,NDUFB1,NDUFB10,NDUFB11,NDUFB3,NDUFB4,NDUFB6,NDUFB7,NDUFB8,NDUFB9,NDUFS1,NDUFS2,…		Degradation of the extracellular matrix	11.5	0.21	A2M,ADAM10,ADAM15,ADAMTS1,BMP1,CTSL,CTSV,DCN,FBN1,FBN2,HSPG2,HTRA1,LAMA3,MMP2,NID1,TLL1,TLL2		Gene and protein expression by JAK-STAT signaling after IL-12 stimulation	24.4	0.703	ANXA2,ARF1,CAPZA1,CDC42,CFL1,CNN2,GSTO1,HNRNPA2B1,HNRNPDL,HNRNPF,HSPA9,LCP1,LMNB1,MIF,MSN,MTAP,PITPNA,PPIA,PSME2,RAP1B,RPLP0,SNRPA1,SOD1,SOD2,TALDO1,TCP1
Eukaryotic Translation Initiation	28.6	0.477	EIF1AX,EIF2B2,EIF2B3,EIF2B4,EIF2B5,EIF3D,EIF3E,EIF3F,EIF3H,EIF3I,EIF3M,EIF4EBP1,EIF5B,FAU,KGD4,MRPS11,MRPS14,MRPS17,MRPS18B,MRPS2,MRPS22,MRPS24,MRPS25,MRPS26,MRPS27,MRPS28,MRPS31,MRPS33,MRPS34,MRPS35,MRPS7,MRPS9,RPL10,RPL11,RPL13,RPL13A,RPL14,RPL15,RPL17,RPL18,RPL18A,RPL19,RPL21,RPL22,RPL23,RPL24,RPL26,RPL26L1,RPL27,RPL27A,RPL28,RPL3,RPL31,RPL32,RPL34,RPL35,RPL35A,RPL36,RPL37A,RPL38,RPL3L,RPL4,RP…		Collagen degradation	9.54	0.219	ADAM10,ADAM17,COL12A1,COL18A1,COL3A1,COL4A2,COL4A6,COL5A1,COL5A2,COL6A1,COL6A2,COL8A1,CTSL,MMP2		DNA Replication Pre-Initiation	24.4	0.385	H2AC20,H2AC6,H2BC11,H2BC17,H2BC21,H2BC26,H2BC3,KPNB1,MCM2,MCM3,MCM4,MCM6,PSMA1,PSMA2,PSMA3,PSMA4,PSMA5,PSMA6,PSMA7,PSMB1,PSMB2,PSMB3,PSMB4,PSMB5,PSMB6,PSMB7,PSMC3,PSMD1,PSMD2,PSMD3,PSMD5,PSMD6,PSMD9,PSME1,PSME2,PSMF1,RPS27A,UBA52,UBB,UBC
GAIT Translation Signaling Pathway	28.2	0.409	AGO2,AIMP1,AIMP2,APOL2,CDK5,EEF1E1,EIF1AX,EIF1AY,EIF2A,EIF2B2,EIF2B3,EIF2B4,EIF2B5,EIF3D,EIF3E,EIF3F,EIF3H,EIF3I,EIF3M,EIF4G2,EIF4G3,FAU,GNB1L,IARS1,IL18,KGD4,LARS1,LARS2,MARS1,MRPS11,MRPS14,MRPS17,MRPS18B,MRPS2,MRPS22,MRPS24,MRPS25,MRPS26,MRPS27,MRPS28,MRPS31,MRPS33,MRPS34,MRPS35,MRPS7,MRPS9,MTOR,PAIP1,PCYOX1,RPL10,RPL11,RPL13,RPL13A,RPL14,RPL15,RPL17,RPL18,RPL18A,RPL19,RPL21,RPL22,RPL23,RPL24,R…		Collagen biosynthesis and modifying enzymes	9.29	0.209	BMP1,COL12A1,COL18A1,COL3A1,COL4A2,COL4A6,COL5A1,COL5A2,COL6A1,COL6A2,COL8A1,PCOLCE2,TLL1,TLL2		Hedgehog 'off' state	23.8	0.36	CUL1,GNAS,PRKACA,PRKACB,PSMA1,PSMA2,PSMA3,PSMA4,PSMA5,PSMA6,PSMA7,PSMA8,PSMB1,PSMB2,PSMB3,PSMB4,PSMB5,PSMB6,PSMB7,PSMC3,PSMD1,PSMD2,PSMD3,PSMD5,PSMD6,PSMD9,PSME1,PSME2,PSMF1,RPS27A,SKP1,TUBA1B,TUBA1C,TUBA4A,TUBB2A,TUBB3,TUBB4A,TUBB4B,UBA52,UBB,UBC
Mitotic Metaphase and Anaphase	28.2	0.419	AHCTF1,ANAPC1,ANAPC4,ANKLE2,AURKB,BANF1,BUB1B,CC2D1B,CCNB1,CDC16,CDC23,CDCA5,CDCA8,CENPL,CENPT,CHMP6,CKAP5,CLASP1,CLASP2,CLIP1,DSN1,DYNC1H1,DYNC1LI1,DYNC1LI2,EMD,ERCC6L,HDAC8,KIF2A,KIF2C,KNL1,KNTC1,LBR,LEMD2,LEMD3,MAD2L1,NDC1,NDC80,NDE1,NSL1,NUF2,NUP107,NUP133,NUP155,NUP160,NUP188,NUP205,NUP35,NUP37,NUP43,NUP54,NUP58,NUP62,NUP85,NUP93,NUP98,PDS5A,PDS5B,PLK1,PPP2R2A,PPP2R5C,PPP2R5D,PPP2R5E,PSMB10,…		ID1 Signaling Pathway	9.25	0.109	APP,BLK,CCN2,EGF,FGFR1,FGFR2,FGFR3,FGFR4,FGR,FYN,HCK,IGF2,LCK,LYN,MMP2,PDGFC,TGFB1,TGFB2,TGFBR3,TNFRSF1A,VEGFC,YES1		Degradation of beta-catenin by the destruction complex	23.6	0.407	CTNNB1,CUL1,HDAC1,PPP2CA,PPP2CB,PPP2R1A,PPP2R1B,PSMA1,PSMA2,PSMA3,PSMA4,PSMA5,PSMA6,PSMA7,PSMA8,PSMB1,PSMB2,PSMB3,PSMB4,PSMB5,PSMB6,PSMB7,PSMC3,PSMD1,PSMD2,PSMD3,PSMD5,PSMD6,PSMD9,PSME1,PSME2,PSMF1,RPS27A,SKP1,UBA52,UBB,UBC
Estrogen Receptor Signaling	28.2	0.338	AKT1,AKT2,AKT3,ATP5F1C,ATP5F1D,ATP5F1E,ATP5PB,ATP5PF,CARM1,CAV1,CCNC,CDK8,CREB1,CREBBP,CTBP1,CTBP2,CYC1,EGFR,EIF2B2,EIF2B3,EIF2B4,EIF2B5,EIF4EBP1,EP300,GNA11,GNA13,GNAI2,GNAI3,GNAQ,GNB1L,GNB4,GNG10,GSK3A,GSK3B,HRAS,KRAS,MAP2K1,MAP2K2,MAPK3,MCU,MED12,MED14,MED15,MED16,MED20,MED23,MED24,MED27,MED30,MED4,MPRIP,MT-ATP6,MT-CYB,MT-ND1,MT-ND2,MT-ND3,MTOR,MYL1,MYL3,NCOR1,NCOR2,NDUFA10,NDUFA11,NDUFA12,NDU…		Sheddase Signaling Pathway	9.19	0.108	ADAM10,ADAM17,AREG,CCN1,CCN2,CCN3,COL4A2,COL4A6,IGF2,IGFBP2,IGFBP3,IGFBP4,IGFBP6,IGFBP7,MMP2,PDGFA,PLAUR,RAET1L,TGFB1,TGFB2,TIMP1,ULBP2		Synthesis of DNA	23.6	0.344	CDK2,CUL1,FEN1,GINS3,GINS4,MCM2,MCM3,MCM4,MCM6,PCNA,PSMA1,PSMA2,PSMA3,PSMA4,PSMA5,PSMA6,PSMA7,PSMA8,PSMB1,PSMB2,PSMB3,PSMB4,PSMB5,PSMB6,PSMB7,PSMC3,PSMD1,PSMD2,PSMD3,PSMD5,PSMD6,PSMD9,PSME1,PSME2,PSMF1,RPA1,RPA3,RPS27A,SKP1,UBA52,UBB,UBC
Selenoamino acid metabolism	27.9	0.477	AIMP1,AIMP2,EEF1E1,EEFSEC,FAU,IARS1,KGD4,LARS1,MARS1,MRPS11,MRPS14,MRPS17,MRPS18B,MRPS2,MRPS22,MRPS24,MRPS25,MRPS26,MRPS27,MRPS28,MRPS31,MRPS33,MRPS34,MRPS35,MRPS7,MRPS9,PAPSS1,PAPSS2,RPL10,RPL11,RPL13,RPL13A,RPL14,RPL15,RPL17,RPL18,RPL18A,RPL19,RPL21,RPL22,RPL23,RPL24,RPL26,RPL26L1,RPL27,RPL27A,RPL28,RPL3,RPL31,RPL32,RPL34,RPL35,RPL35A,RPL36,RPL37A,RPL38,RPL3L,RPL4,RPL6,RPL7,RPL7L1,RPL8,RPL9,RPS…		Neutrophil degranulation	8.94	0.0692	ADAM10,AHSG,ATP6AP2,B2M,B4GALT1,C3,CANT1,CD55,CREG1,CST3,DPP7,FGR,FUCA2,GALNS,GGH,GLA,GM2A,HBB,HLA-B,KRT1,LCN2,LGALS3,LTF,PLAUR,PTX3,QSOX1,RAB37,RAB4B,RNASET2,SIRPA,SIRPB1,SLPI,TIMP2		BAG2 Signaling Pathway	23.5	0.419	ANXA2,CASP3,CTSB,HSP90AA1,HSPA1B,HSPA2,HSPA4,HSPA5,HSPA8,HSPA9,MAPK1,PSMA1,PSMA2,PSMA3,PSMA4,PSMA5,PSMA6,PSMA7,PSMA8,PSMB1,PSMB2,PSMB3,PSMB4,PSMB5,PSMB6,PSMB7,PSMC3,PSMD1,PSMD2,PSMD3,PSMD5,PSMD6,PSMD9,PSME1,PSME2,PSMF1
Mitotic Prophase	27	0.587	AAAS,ARPP19,BANF1,CCNB1,EMD,ENSA,GOLGA2,GORASP2,H2AZ2,H2BC12,H2BC12L,H2BC13,H2BC14,H2BC15,H2BC5,H2BC9,LEMD2,LEMD3,LPIN1,LPIN3,MAPK3,MASTL,NCAPD3,NCAPG2,NDC1,NEK6,NEK7,NEK9,NUP107,NUP133,NUP153,NUP155,NUP160,NUP188,NUP205,NUP210,NUP214,NUP35,NUP37,NUP43,NUP50,NUP54,NUP58,NUP62,NUP85,NUP88,NUP93,NUP98,PLK1,POM121C,PPP2R2D,PRKCA,RAB2A,RAE1,RANBP2,SEH1L,SMC2,SMC4,TPR,USO1,VRK1		LXR/RXR Activation	8.22	0.131	AHSG,ALB,APOD,C3,C4A,C4B,CLU,GC,IL1RAP,IL1RL1,LDLR,PLTP,RBP4,SAA1,SAA2,TNFRSF1A,VTN		Eukaryotic Translation Initiation	23.5	0.307	EIF2B1,EIF2S1,EIF2S2,EIF2S3,EIF3A,EIF3B,EIF3C,EIF3G,EIF3J,EIF3K,EIF3L,EIF4A1,EIF4A2,EIF4B,EIF4E,EIF4G1,EIF4H,EIF5,PABPC1,RPL10A,RPL12,RPL23A,RPL29,RPL30,RPL5,RPL7A,RPLP0,RPLP1,RPLP2,RPS10,RPS11,RPS12,RPS14,RPS16,RPS18,RPS19,RPS2,RPS20,RPS21,RPS27A,RPS28,RPS3,RPS5,RPS8,RPSA,UBA52
Eukaryotic Translation Termination	26.8	0.5	FAU,GSPT1,GSPT2,KGD4,MRPS11,MRPS14,MRPS17,MRPS18B,MRPS2,MRPS22,MRPS24,MRPS25,MRPS26,MRPS27,MRPS28,MRPS31,MRPS33,MRPS34,MRPS35,MRPS7,MRPS9,RPL10,RPL11,RPL13,RPL13A,RPL14,RPL15,RPL17,RPL18,RPL18A,RPL19,RPL21,RPL22,RPL23,RPL24,RPL26,RPL26L1,RPL27,RPL27A,RPL28,RPL3,RPL31,RPL32,RPL34,RPL35,RPL35A,RPL36,RPL37A,RPL38,RPL3L,RPL4,RPL6,RPL7,RPL7L1,RPL8,RPL9,RPS13,RPS15,RPS15A,RPS17,RPS23,RPS24,RPS25,RPS26,…		Integrin cell surface interactions	7.96	0.165	AGRN,COL18A1,COL3A1,COL4A2,COL4A6,COL5A1,COL5A2,COL6A1,COL6A2,COL8A1,FBN1,HSPG2,ITGA2,VTN		MAPK6/MAPK4 signaling	23.5	0.402	CDC42,CDK1,HSPB1,PRKACA,PRKACB,PSMA1,PSMA2,PSMA3,PSMA4,PSMA5,PSMA6,PSMA7,PSMA8,PSMB1,PSMB2,PSMB3,PSMB4,PSMB5,PSMB6,PSMB7,PSMC3,PSMD1,PSMD2,PSMD3,PSMD5,PSMD6,PSMD9,PSME1,PSME2,PSMF1,RAC1,RPS27A,SEPTIN7,UBA52,UBB,UBC,XPO1
Stress Granule Signaling Pathway	26.6	0.39	AGO2,AKT1,AKT2,AKT3,BAX,CAPRIN1,CREBBP,CSNK2A1,CSNK2A2,CSNK2A3,CSNK2B,DDX3X,DDX3Y,EIF1AX,EIF1AY,EIF2A,EIF2AK2,EIF2B2,EIF2B3,EIF2B4,EIF2B5,EIF3D,EIF3E,EIF3F,EIF3H,EIF3I,EIF3M,EIF4EBP1,EIF4G2,EIF4G3,EP300,FAU,G3BP2,GNB1L,GSK3B,HDAC4,HDAC8,HSPA14,IRS1,JMJD6,KGD4,KRAS,MAP2K3,MAP2K4,MAP2K6,MAP3K4,MAPK11,MAPK12,MAPK13,MAPK14,MAPK8,MAPK9,MRPS11,MRPS14,MRPS17,MRPS18B,MRPS2,MRPS22,MRPS24,MRPS25,MRPS26,MRP…		DHCR24 Signaling Pathway	7.61	0.119	AHSG,ALB,APOD,APP,C3,C4A,C4B,CLU,GC,PDGFA,PDGFC,PDGFD,PLTP,RBP4,SAA1,SAA2,VTN		Ribosomal Quality Control Signaling Pathway	23.3	0.227	EXOSC2,EXOSC7,EXOSC8,EXOSC9,G3BP1,PSMA1,PSMA2,PSMA3,PSMA4,PSMA5,PSMA6,PSMA7,PSMA8,PSMB1,PSMB2,PSMB3,PSMB4,PSMB5,PSMB6,PSMB7,PSMC3,PSMD1,PSMD2,PSMD3,PSMD5,PSMD6,PSMD9,PSME1,PSME2,PSMF1,RACK1,RPL10A,RPL12,RPL23A,RPL29,RPL30,RPL5,RPL7A,RPLP0,RPLP1,RPLP2,RPS10,RPS11,RPS12,RPS14,RPS16,RPS18,RPS19,RPS2,RPS20,RPS21,RPS27A,RPS28,RPS3,RPS5,RPS8,RPSA,UBA52,UFD1,VCP
Ribosomal Quality Control Signaling Pathway	26.5	0.377	ABCE1,AGO2,ANKZF1,ASCC2,ASCC3,DIS3,EXOSC1,EXOSC10,EXOSC3,EXOSC5,EXOSC6,FAU,G3BP2,HBS1L,HSF1,KGD4,LTN1,MRPS11,MRPS14,MRPS17,MRPS18B,MRPS2,MRPS22,MRPS24,MRPS25,MRPS26,MRPS27,MRPS28,MRPS31,MRPS33,MRPS34,MRPS35,MRPS7,MRPS9,NEMF,NPLOC4,PELO,PSMB10,PSMB9,PSMC1,PSMC2,PSMC4,PSMC5,PSMC6,PSMD10,PSMD11,PSMD12,PSMD13,PSMD14,PSMD4,PSMD7,PSMD8,PSME3,RPL10,RPL11,RPL13,RPL13A,RPL14,RPL15,RPL17,RPL18,RPL18A,RPL19…		Inhibition of Matrix Metalloproteases	7.54	0.263	A2M,ADAM10,ADAM17,HSPG2,MMP2,SDC1,TFPI2,THBS2,TIMP1,TIMP2		Regulation of Apoptosis	23	0.547	PSMA1,PSMA2,PSMA3,PSMA4,PSMA5,PSMA6,PSMA7,PSMA8,PSMB1,PSMB2,PSMB3,PSMB4,PSMB5,PSMB6,PSMB7,PSMC3,PSMD1,PSMD2,PSMD3,PSMD5,PSMD6,PSMD9,PSME1,PSME2,PSMF1,RPS27A,UBA52,UBB,UBC
Regulation of eIF4 and p70S6K Signaling	26.5	0.425	AGO2,AKT1,AKT2,AKT3,EIF1AX,EIF1AY,EIF2A,EIF2B2,EIF2B3,EIF2B4,EIF2B5,EIF3D,EIF3E,EIF3F,EIF3H,EIF3I,EIF3M,EIF4EBP1,EIF4G2,EIF4G3,FAU,HRAS,IRS1,ITGA3,ITGA6,ITGAV,ITGB4,KGD4,KRAS,MAP2K1,MAP2K2,MAPK11,MAPK12,MAPK13,MAPK14,MAPK3,MRPS11,MRPS14,MRPS17,MRPS18B,MRPS2,MRPS22,MRPS24,MRPS25,MRPS26,MRPS27,MRPS28,MRPS31,MRPS33,MRPS34,MRPS35,MRPS7,MRPS9,MTOR,NRAS,PAIP1,PIK3C2A,PIK3C3,PIK3R2,PPP2R2A,PPP2R2B,PPP2R…		Role of Tissue Factor in Cancer	7.51	0.0962	BLK,CCN1,CCN2,CSF1,EGF,F2,FGR,FYN,HCK,LCK,LYN,MMP2,PLAUR,TFPI,TGFB1,TGFB2,TGFBR3,TNFRSF1A,VEGFC,YES1		Neddylation	22.6	0.232	CAND1,COPS2,COPS4,COPS5,COPS6,COPS7A,COPS8,CUL1,CUL4A,CUL4B,DCUN1D1,DDB1,DPP3,ELOB,GPS1,NAE1,NEDD8,PSMA1,PSMA2,PSMA3,PSMA4,PSMA5,PSMA6,PSMA7,PSMA8,PSMB1,PSMB2,PSMB3,PSMB4,PSMB5,PSMB6,PSMB7,PSMC3,PSMD1,PSMD2,PSMD3,PSMD5,PSMD6,PSMD9,PSME1,PSME2,PSMF1,RBBP7,RPS27A,SKP1,SQSTM1,UBA52,UBB,UBC,UBE2D2,UBE2D3,UBE2M,UBXN7,UCHL3,UFD1,VCP,WDR5
Intra-Golgi and retrograde Golgi-to-ER traffic	26.2	0.431	ACTR10,ARF4,ARFGAP1,ARFGAP2,ARFIP2,ARFRP1,ARL1,BET1L,BICD2,BNIP1,COG1,COG3,COG4,COG5,COG6,COPB1,COPG2,COPZ1,CUX1,CYTH1,DCTN1,DCTN4,DCTN6,DYNC1H1,DYNC1LI1,DYNC1LI2,GBF1,GCC1,GCC2,GOLGA4,GOLGA5,KIF11,KIF1C,KIF20A,KIF21A,KIF22,KIF23,KIF2A,KIF2C,KIF3B,KIF3C,KIF4A,KIF4B,KIF5A,KIF5B,KIF5C,KIF9,KIFAP3,KIFC1,KLC1,KLC2,KLC3,KLC4,M6PR,NAA30,NAPG,NBAS,NSF,RAB18,RAB3GAP1,RAB3GAP2,RAB6A,RAB6B,RAB9A,RACGAP1,SC…		GP6 Signaling Pathway	7.49	0.125	ADAM10,COL12A1,COL18A1,COL3A1,COL4A2,COL4A6,COL5A1,COL5A2,COL6A1,COL6A2,COL8A1,FYN,LAMA1,LAMA3,LAMA4,LYN		Deubiquitination	22.5	0.223	ACTB,ACTL6A,CDK1,H2AC1,H2AC20,H2AC25,H2AC6,H2BC11,H2BC17,H2BC21,H2BC26,H2BC3,HCFC1,IDE,MAT2B,MAVS,NEDD8,OTUB1,PSMA1,PSMA2,PSMA3,PSMA4,PSMA5,PSMA6,PSMA7,PSMA8,PSMB1,PSMB2,PSMB3,PSMB4,PSMB5,PSMB6,PSMB7,PSMC3,PSMD1,PSMD2,PSMD3,PSMD5,PSMD6,PSMD9,PSME1,PSME2,PSMF1,RAD23A,RAD23B,RHOA,RPS27A,RUVBL1,UBA52,UBB,UBC,UCHL1,UCHL3,UFD1,USP11,USP14,USP5,USP7,VCP
Nonsense-Mediated Decay (NMD)	26.1	0.547	DCP1A,FAU,GSPT1,GSPT2,NCBP2,PPP2R2A,RNPS1,RPL10,RPL11,RPL13,RPL13A,RPL14,RPL15,RPL17,RPL18,RPL18A,RPL19,RPL21,RPL22,RPL23,RPL24,RPL26,RPL26L1,RPL27,RPL27A,RPL28,RPL3,RPL31,RPL32,RPL34,RPL35,RPL35A,RPL36,RPL37A,RPL38,RPL3L,RPL4,RPL6,RPL7,RPL8,RPL9,RPS13,RPS15,RPS15A,RPS17,RPS23,RPS24,RPS25,RPS26,RPS27,RPS27L,RPS29,RPS3A,RPS4X,RPS4Y1,RPS6,RPS7,RPS9,SMG1,SMG5,SMG6,UPF1,UPF2,UPF3B		Acute Phase Response Signaling	7.37	0.0995	A2M,AHSG,ALB,C1R,C1S,C3,C4A,C4B,CFB,F2,IL1RAP,ITIH2,OSMR,RBP4,SAA1,SAA2,SERPINE1,SERPING1,TNFRSF1A		Hedgehog ligand biogenesis	22.4	0.477	P4HB,PSMA1,PSMA2,PSMA3,PSMA4,PSMA5,PSMA6,PSMA7,PSMA8,PSMB1,PSMB2,PSMB3,PSMB4,PSMB5,PSMB6,PSMB7,PSMC3,PSMD1,PSMD2,PSMD3,PSMD5,PSMD6,PSMD9,PSME1,PSME2,PSMF1,RPS27A,UBA52,UBB,UBC,VCP
Oxidative Phosphorylation	25.2	0.561	ATP5F1C,ATP5F1D,ATP5F1E,ATP5ME,ATP5MF,ATP5MG,ATP5PB,ATP5PD,ATP5PF,ATP5PO,COX15,COX4I1,COX5A,COX7A2,COX7A2L,COX7C,CYB5B,CYC1,MT-ATP6,MT-CYB,MT-ND1,MT-ND2,MT-ND3,NDUFA10,NDUFA11,NDUFA12,NDUFA13,NDUFA2,NDUFA4,NDUFA5,NDUFA6,NDUFA9,NDUFAB1,NDUFB1,NDUFB10,NDUFB11,NDUFB3,NDUFB4,NDUFB6,NDUFB7,NDUFB8,NDUFB9,NDUFS1,NDUFS2,NDUFS3,NDUFS5,NDUFS6,NDUFS7,NDUFS8,NDUFV1,NDUFV2,SDHA,SDHB,SDHC,SURF1,UQCR10,UQCRB,UQ…		Axonal Guidance Signaling	6.95	0.0597	ADAM10,ADAM15,ADAM17,ADAMTS1,ADAMTS7,BMP1,EFNA1,EFNA5,EFNB1,EFNB2,EFNB3,EGF,FYN,FZD6,ITGA2,MMP2,NRP1,PDGFA,PDGFC,PDGFD,PLCB2,RAC2,RTN4R,SEMA3A,SEMA3B,SEMA3C,TUBA1A,TUBA3E,TUBA8,TUBB2B,VEGFC		Cellular response to hypoxia	22.3	0.434	CA9,ELOB,PSMA1,PSMA2,PSMA3,PSMA4,PSMA5,PSMA6,PSMA7,PSMA8,PSMB1,PSMB2,PSMB3,PSMB4,PSMB5,PSMB6,PSMB7,PSMC3,PSMD1,PSMD2,PSMD3,PSMD5,PSMD6,PSMD9,PSME1,PSME2,PSMF1,RPS27A,UBA52,UBB,UBC,UBE2D2,UBE2D3
Eukaryotic Translation Elongation	24.4	0.48	FAU,KGD4,MRPS11,MRPS14,MRPS17,MRPS18B,MRPS2,MRPS22,MRPS24,MRPS25,MRPS26,MRPS27,MRPS28,MRPS31,MRPS33,MRPS34,MRPS35,MRPS7,MRPS9,RPL10,RPL11,RPL13,RPL13A,RPL14,RPL15,RPL17,RPL18,RPL18A,RPL19,RPL21,RPL22,RPL23,RPL24,RPL26,RPL26L1,RPL27,RPL27A,RPL28,RPL3,RPL31,RPL32,RPL34,RPL35,RPL35A,RPL36,RPL37A,RPL38,RPL3L,RPL4,RPL6,RPL7,RPL7L1,RPL8,RPL9,RPS13,RPS15,RPS15A,RPS17,RPS23,RPS24,RPS25,RPS26,RPS27,RPS27L…		Collagen chain trimerization	6.95	0.227	COL12A1,COL18A1,COL3A1,COL4A2,COL4A6,COL5A1,COL5A2,COL6A1,COL6A2,COL8A1		Actin Cytoskeleton Signaling	22.2	0.231	ACTA1,ACTA2,ACTB,ACTC1,ACTG1,ACTG2,ACTN1,ACTN2,ACTN3,ACTN4,ACTR3,ARPC1A,ARPC1B,ARPC2,ARPC3,ARPC4,BAIAP2,CDC42,CFL1,CFL2,CRK,CRKL,EZR,FLNA,FN1,GNG12,GRB2,GSN,IQGAP1,ITGA5,ITGB1,MAPK1,MSN,MYH10,MYH14,MYH9,MYL12A,MYL12B,MYL6,MYL6B,MYL9,PFN1,PFN2,PPP1CB,PPP1R12A,PTK2,RAC1,RAC3,RAP1A,RAP1B,RDX,RHOA,TLN1,TLN2,TMSB4X,VCL
Glucocorticoid Receptor Signaling	24.2	0.282	ACTL6B,AKT1,AKT2,AKT3,ARID1A,ATP5F1C,ATP5F1D,ATP5F1E,ATP5PB,ATP5PF,BCL2L1,BRD7,CAV1,CCNH,CDK7,CHP1,CREB1,CREBBP,CYC1,EGFR,ELP1,EP300,ERCC2,ERCC3,GABPA,GTF2A2,GTF2B,GTF2E1,GTF2E2,GTF2H1,GTF2H2,HLTF,HRAS,HSPA14,IKBKG,KRAS,KRT19,KRT31,KRT32,KRT33A,KRT33B,KRT34,KRT36,KRT37,KRT38,KRT4,KRT40,KRT6A,KRT6B,KRT6C,KRT75,KRT81,KRT83,KRT85,KRT86,MAP2K1,MAP2K2,MAP2K4,MAP2K7,MAP3K7,MAPK11,MAPK12,MAPK13,MAPK14,M…		Amyloid fiber formation	6.88	0.148	ADAM10,APP,B2M,CST3,H2AC14,H2AC7,H2AX,HSPG2,ITM2B,LTF,MFGE8,SAA1,TGFBI		Remodeling of Epithelial Adherens Junctions	22.2	0.451	ACTA1,ACTA2,ACTB,ACTC1,ACTG1,ACTG2,ACTN1,ACTN2,ACTN3,ACTN4,ACTR3,ARPC1A,ARPC1B,ARPC2,ARPC3,ARPC4,CTNNB1,IQGAP1,MAPRE1,MET,NME1,RAB7A,TUBA1B,TUBA1C,TUBA4A,TUBB,TUBB2A,TUBB3,TUBB4A,TUBB4B,VCL,ZYX
Coronavirus Replication Pathway	24	0.427	COPB1,COPG2,COPZ1,FAU,GSK3A,GSK3B,IFITM1,IFITM2,IFITM3,KGD4,MRPS11,MRPS14,MRPS17,MRPS18B,MRPS2,MRPS22,MRPS24,MRPS25,MRPS26,MRPS27,MRPS28,MRPS31,MRPS33,MRPS34,MRPS35,MRPS7,MRPS9,RPL10,RPL11,RPL13,RPL13A,RPL14,RPL15,RPL17,RPL18,RPL18A,RPL19,RPL21,RPL22,RPL23,RPL24,RPL26,RPL26L1,RPL27,RPL27A,RPL28,RPL3,RPL31,RPL32,RPL34,RPL35,RPL35A,RPL36,RPL37A,RPL38,RPL3L,RPL4,RPL6,RPL7,RPL7L1,RPL8,RPL9,RPS13,RPS1…		Signaling by PDGF	6.88	0.19	COL3A1,COL4A2,COL5A1,COL5A2,COL6A1,COL6A2,PDGFA,PDGFC,PDGFD,THBS2,THBS3		Inhibition of ARE-Mediated mRNA Degradation Pathway	22.1	0.284	DDX6,EXOSC2,EXOSC7,EXOSC8,EXOSC9,MAPK1,PABPN1,PPP2CA,PPP2CB,PPP2R1A,PPP2R1B,PRKACA,PRKACB,PSMA1,PSMA2,PSMA3,PSMA4,PSMA5,PSMA6,PSMA7,PSMA8,PSMB1,PSMB2,PSMB3,PSMB4,PSMB5,PSMB6,PSMB7,PSMC3,PSMD1,PSMD2,PSMD3,PSMD5,PSMD6,PSMD9,PSME1,PSME2,PSMF1,PTPA,SFN,YWHAB,YWHAE,YWHAG,YWHAH,YWHAQ,YWHAZ
Cell Cycle Checkpoints	24	0.371	AHCTF1,ANAPC1,ANAPC4,AURKB,BABAM1,BLM,BRCC3,BUB1B,CCNA2,CCNB1,CDC16,CDC23,CDC25C,CDC45,CDCA8,CENPL,CENPT,CKAP5,CLASP1,CLASP2,CLIP1,CLSPN,DSN1,DYNC1H1,DYNC1LI1,DYNC1LI2,ERCC6L,H2BC12,H2BC12L,H2BC13,H2BC14,H2BC15,H2BC5,H2BC9,HERC2,HUS1,KIF2A,KIF2C,KNL1,KNTC1,MAD2L1,MCM5,MCM7,MCM8,MDC1,MRE11,NBN,NDC80,NDE1,NSL1,NUF2,NUP107,NUP133,NUP160,NUP37,NUP43,NUP85,NUP98,ORC3,ORC4,ORC5,PLK1,PPP2R5C,PPP2R5D,PPP…		NCAM signaling for neurite out-growth	6.5	0.175	AGRN,COL3A1,COL4A2,COL5A1,COL5A2,COL6A1,COL6A2,FGFR1,FYN,NCAM1,SPTBN4		Mitotic G1 phase and G1/S transition	21.3	0.311	CDK1,CDK2,CDKN2A,CUL1,HDAC1,PCNA,PPP2CA,PPP2CB,PPP2R1A,PPP2R1B,PSMA1,PSMA2,PSMA3,PSMA4,PSMA5,PSMA6,PSMA7,PSMB1,PSMB2,PSMB3,PSMB4,PSMB5,PSMB6,PSMB7,PSMC3,PSMD1,PSMD2,PSMD3,PSMD5,PSMD6,PSMD9,PSME1,PSME2,PSMF1,RBBP4,RPS27A,RRM2,SKP1,UBA52,UBB,UBC
Huntington's Disease Signaling	23.1	0.359	AKT1,AKT2,AKT3,APAF1,ARFIP2,ATP5F1C,ATP5F1D,ATP5F1E,ATP5PB,ATP5PF,BAX,BCL2L1,BET1L,CAPN1,CAPN7,CASP8,CDK5,CREB1,CREBBP,DCTN1,DNAJB1,DNAJC5,DNM1,DNM1L,DNM2,DNM3,EGFR,EP300,GLS,GNA11,GNAQ,GNB1L,GNB4,GNG10,GPAA1,GRIN2B,HDAC4,HDAC8,HIP1,HRAS,HSPA14,MAP2K4,MAP2K7,MAPK3,MAPK8,MAPK9,MTOR,NAPG,NCOR1,NCOR2,NSF,PIK3C2A,PIK3C3,PIK3R2,PLCB3,POLR2A,POLR2B,POLR2C,POLR2D,POLR2E,POLR2I,PRKCA,PRKCD,PRKCE,PRKCH,PR…		Syndecan interactions	6.43	0.296	COL3A1,COL5A1,COL5A2,ITGA2,SDC1,SDC4,TGFB1,VTN		Regulation of mitotic cell cycle	21	0.386	BUB3,CDK1,CDK2,CUL1,PSMA1,PSMA2,PSMA3,PSMA4,PSMA5,PSMA6,PSMA7,PSMA8,PSMB1,PSMB2,PSMB3,PSMB4,PSMB5,PSMB6,PSMB7,PSMC3,PSMD1,PSMD2,PSMD3,PSMD5,PSMD6,PSMD9,PSME1,PSME2,PSMF1,RPS27A,SKP1,UBA52,UBB,UBC
MicroRNA Biogenesis Signaling Pathway	22.8	0.422	AAAS,ADAR,AGO2,AHCTF1,AKT1,AKT2,AKT3,CSDE1,DDX19B,DIS3,DNAJA2,DNAJB1,EGFR,EXOSC1,EXOSC10,EXOSC3,EXOSC5,EXOSC6,FGF2,HRAS,KRAS,MAPK11,MAPK12,MAPK13,MAPK14,MAPK3,MTCL1,MTOR,NDC1,NRAS,NUP107,NUP133,NUP153,NUP155,NUP160,NUP188,NUP205,NUP214,NUP35,NUP37,NUP43,NUP50,NUP54,NUP58,NUP62,NUP85,NUP88,NUP93,NUP98,PIK3C2A,PIK3C3,PIK3R2,PNPT1,POLR2A,POLR2B,POLR2C,POLR2D,POLR2E,POLR2I,POLR3D,POM121C,PRKRA,QKI,RA…		RAB geranylgeranylation	6.38	0.169	RAB15,RAB17,RAB30,RAB33B,RAB37,RAB39A,RAB39B,RAB3C,RAB43,RAB4A,RAB4B		Regulation of RUNX2 expression and activity	20.8	0.431	CUL1,PSMA1,PSMA2,PSMA3,PSMA4,PSMA5,PSMA6,PSMA7,PSMA8,PSMB1,PSMB2,PSMB3,PSMB4,PSMB5,PSMB6,PSMB7,PSMC3,PSMD1,PSMD2,PSMD3,PSMD5,PSMD6,PSMD9,PSME1,PSME2,PSMF1,RPS27A,SKP1,UBA52,UBB,UBC
mTOR Signaling	22.3	0.379	AKT1,AKT2,AKT3,EIF3D,EIF3E,EIF3F,EIF3H,EIF3I,EIF3M,EIF4EBP1,EIF4G2,EIF4G3,FAU,FNBP1,GNB1L,HRAS,IRS1,KGD4,KRAS,MAPK3,MRPS11,MRPS14,MRPS17,MRPS18B,MRPS2,MRPS22,MRPS24,MRPS25,MRPS26,MRPS27,MRPS28,MRPS31,MRPS33,MRPS34,MRPS35,MRPS7,MRPS9,MTOR,NRAS,PIK3C2A,PIK3C3,PIK3R2,PLD3,PPP2R2A,PPP2R2B,PPP2R2D,PPP2R5C,PPP2R5D,PPP2R5E,PRKAA1,PRKAA2,PRKAG1,PRKAG2,PRKCA,PRKCD,PRKCE,PRKCH,PRKCI,PRKCZ,PRKD1,RALA,RALB,R…		Pulmonary Healing Signaling Pathway	6.34	0.0896	BLK,EGF,FGFR1,FGFR2,FGR,FYN,FZD6,HCK,JAG1,LCK,LYN,MMP2,PDGFC,TGFB1,TGFB2,TNFRSF1A,VEGFC,YES1		Huntington's Disease Signaling	20	0.202	AP2A2,ATP5F1A,ATP5F1B,CAPN2,CAPNS1,CASP3,CASP6,CLTA,CLTC,CLTCL1,CTSD,CYCS,DYNC1I2,GNB1,GNB2,GNG12,GRB2,HDAC1,HDAC2,HSPA1B,HSPA2,HSPA4,HSPA5,HSPA8,HSPA9,MAPK1,NAPA,POLR2G,PSMA1,PSMA2,PSMA3,PSMA4,PSMA5,PSMA6,PSMA7,PSMA8,PSMB1,PSMB2,PSMB3,PSMB4,PSMB5,PSMB6,PSMB7,PSMC3,PSMD1,PSMD2,PSMD3,PSMD5,PSMD6,PSMD9,PSME1,PSME2,PSMF1,RPS27A,TGM2,UBA52,UBB,UBC
Mitochondrial protein degradation	22.2	0.551	ACADSB,ACOT2,AFG3L2,ALDH18A1,ALDH1B1,ALDH2,ATP5F1C,ATP5MG,ATP5PD,ATP5PF,ATP5PO,CLPP,CLPX,COX4I1,COX5A,DBT,FECH,HADH,HSD17B10,IARS2,IDH3A,LONP1,MICU2,MRPL12,MRPL32,MRPS10,MRPS2,MT-ATP6,MT-ND1,MT-ND2,NADK2,NDUFA13,NDUFA2,NDUFB6,NDUFS1,NDUFS3,NDUFV1,OGDH,OPA1,OXCT1,OXSM,PCCB,PDHA1,PDHB,PDK1,PMPCA,SLC25A5,SLC25A6,SUCLG2,TFAM,TIMM22,TRIAP1,UQCRC2,YME1L1		Myelination Signaling Pathway	6.3	0.0701	ADAM17,ADGRG6,BLK,BMP1,FGFR1,FGFR2,FGFR3,FGFR4,FGR,FYN,FZD6,GPR37,HCK,ITGA2,LAMA1,LAMA3,LAMA4,LCK,LYN,PDGFA,PDGFC,PDGFD,YES1		RAF/MAP kinase cascade	19.7	0.21	ACTB,ACTG1,ACTN2,FN1,GRB2,IQGAP1,LAMTOR3,MAPK1,MET,PEA15,PEBP1,PPP1CB,PPP1CC,PPP2CA,PPP2CB,PPP2R1A,PPP2R1B,PPP5C,PSMA1,PSMA2,PSMA3,PSMA4,PSMA5,PSMA6,PSMA7,PSMA8,PSMB1,PSMB2,PSMB3,PSMB4,PSMB5,PSMB6,PSMB7,PSMC3,PSMD1,PSMD2,PSMD3,PSMD5,PSMD6,PSMD9,PSME1,PSME2,PSMF1,PTK2,RAP1A,RAP1B,RPS27A,SPTAN1,SPTBN1,TLN1,UBA52,UBB,UBC,VCL,YWHAB
HER-2 Signaling in Breast Cancer	21.9	0.385	AAAS,AHCTF1,AKT1,AKT2,AKT3,ARAF,ARF4,ARF6,BRAF,CDK4,COX15,COX4I1,COX5A,COX7A2,COX7A2L,COX7C,DDX19B,EGFR,FRK,GNB1L,GSK3A,GSK3B,HRAS,IKBKG,ITGB4,KRAS,MAP2K1,MAP2K2,MAPK3,MTCL1,MTOR,NDC1,NFKB1,NRAS,NUP107,NUP133,NUP153,NUP155,NUP160,NUP188,NUP205,NUP214,NUP35,NUP37,NUP43,NUP50,NUP54,NUP58,NUP62,NUP85,NUP88,NUP93,NUP98,PARD6B,PDK1,PIK3C2A,PIK3C3,PIK3R2,PLCG1,POM121C,PRKCA,PRKCD,PRKCE,PRKCH,PRKCI,PRKC…		Epithelial Membrane Protein Signaling Pathway	5.81	0.093	BLK,FGFR1,FGFR2,FGFR3,FGFR4,FGR,FYN,HCK,ITGA2,LCK,LYN,TGFB1,TGFB2,TGFBR3,VEGFC,YES1		FAT10 Signaling Pathway	19.7	0.482	PSMA1,PSMA2,PSMA3,PSMA4,PSMA5,PSMA6,PSMA7,PSMA8,PSMB1,PSMB2,PSMB3,PSMB4,PSMB5,PSMB6,PSMB7,PSMC3,PSMD1,PSMD2,PSMD3,PSMD5,PSMD6,PSMD9,PSME1,PSME2,PSMF1,SQSTM1,UBA1
Response of EIF2AK4 (GCN2) to amino acid deficiency	21.7	0.534	ASNS,CEBPB,FAU,GCN1,RPL10,RPL11,RPL13,RPL13A,RPL14,RPL15,RPL17,RPL18,RPL18A,RPL19,RPL21,RPL22,RPL23,RPL24,RPL26,RPL26L1,RPL27,RPL27A,RPL28,RPL3,RPL31,RPL32,RPL34,RPL35,RPL35A,RPL36,RPL37A,RPL38,RPL3L,RPL4,RPL6,RPL7,RPL8,RPL9,RPS13,RPS15,RPS15A,RPS17,RPS23,RPS24,RPS25,RPS26,RPS27,RPS27L,RPS29,RPS3A,RPS4X,RPS4Y1,RPS6,RPS7,RPS9		O-linked glycosylation	5.66	0.115	ADAMTS1,ADAMTS7,ADAMTSL4,B3GNT2,B4GALT5,B4GALT6,B4GAT1,C1GALT1C1,GALNT10,GALNT4,POMGNT1,THBS2,THSD4		C-type lectin receptors (CLRs)	19.6	0.283	AHCYL1,CUL1,NEDD8,PPP3CA,PPP3CB,PRKACA,PRKACB,PSMA1,PSMA2,PSMA3,PSMA4,PSMA5,PSMA6,PSMA7,PSMA8,PSMB1,PSMB2,PSMB3,PSMB4,PSMB5,PSMB6,PSMB7,PSMC3,PSMD1,PSMD2,PSMD3,PSMD5,PSMD6,PSMD9,PSME1,PSME2,PSMF1,RPS27A,SKP1,UBA52,UBB,UBC,UBE2D2,UBE2M,UBE2N,UBE2V1
Respiratory electron transport	21.3	0.568	COX4I1,COX5A,COX7A2,COX7A2L,COX7C,CYC1,ETFA,ETFB,ETFDH,HCCS,MT-CYB,MT-ND1,MT-ND2,MT-ND3,NDUFA10,NDUFA11,NDUFA12,NDUFA13,NDUFA2,NDUFA4,NDUFA5,NDUFA6,NDUFA9,NDUFAB1,NDUFB1,NDUFB10,NDUFB11,NDUFB3,NDUFB4,NDUFB6,NDUFB7,NDUFB8,NDUFB9,NDUFS1,NDUFS2,NDUFS3,NDUFS5,NDUFS6,NDUFS7,NDUFS8,NDUFV1,NDUFV2,SDHA,SDHB,SDHC,UQCR10,UQCRB,UQCRC1,UQCRC2,UQCRFS1		Ephrin A Signaling	5.4	0.1	ADAM10,APP,BLK,EFNA1,EFNA5,EGF,FGR,FYN,HCK,LCK,LYN,TGFB1,TGFB2,YES1		Integrin Signaling	19.6	0.233	ACTA1,ACTA2,ACTB,ACTC1,ACTG1,ACTG2,ACTN1,ACTN2,ACTN3,ACTN4,ACTR3,ARF1,ARF3,ARF5,ARPC1A,ARPC1B,ARPC2,ARPC3,ARPC4,CAPN2,CAPNS1,CDC42,CRK,CRKL,CTTN,GRB2,GSN,ITGA5,ITGB1,MAPK1,MYL12A,MYL12B,MYL9,PFN1,PFN2,PPP1CB,PPP1R12A,PTK2,RAC1,RAC3,RAP1A,RAP1B,RHOA,RHOB,RHOC,TLN1,TLN2,VCL,ZYX
SUMOylation of DNA damage response and repair proteins	20.8	0.597	AAAS,BLM,CBX8,CETN2,HERC2,MDC1,NDC1,NSMCE4A,NUP107,NUP133,NUP153,NUP155,NUP160,NUP188,NUP205,NUP210,NUP214,NUP35,NUP37,NUP43,NUP50,NUP54,NUP58,NUP62,NUP85,NUP88,NUP93,NUP98,PHC2,PHC3,PML,POM121C,RAD21,RAE1,RANBP2,RING1,RNF2,SEH1L,SMC1A,SMC3,SMC6,SP100,STAG1,TPR,XPC,XRCC4		Osteoarthritis Pathway	5.29	0.0756	C1QTNF4,DCN,DKK1,FGFR1,FGFR3,FZD6,HTRA1,IL1RAP,IL1RL1,ITGA2,JAG1,MATN3,PDGFC,RBP4,SDC4,TGFB1,TNFRSF1A,VEGFC		Nonsense-Mediated Decay (NMD)	19.5	0.316	EIF4A3,EIF4G1,ETF1,MAGOH,MAGOHB,NCBP1,PABPC1,PPP2CA,PPP2R1A,RBM8A,RPL10A,RPL12,RPL23A,RPL29,RPL30,RPL5,RPL7A,RPLP0,RPLP1,RPLP2,RPS10,RPS11,RPS12,RPS14,RPS16,RPS18,RPS19,RPS2,RPS20,RPS21,RPS27A,RPS28,RPS3,RPS5,RPS8,RPSA,UBA52
Cellular response to heat stress	19.6	0.515	AAAS,BAG2,BAG5,CAMK2A,CAMK2B,CAMK2D,CAMK2G,CREBBP,DNAJB1,DNAJB6,DNAJC2,DNAJC7,EP300,GSK3B,HIKESHI,HSBP1,HSF1,HSPA12A,HSPA14,HSPB8,MAPK3,MAPKAPK2,MRPL18,MTOR,NDC1,NUP107,NUP133,NUP153,NUP155,NUP160,NUP188,NUP205,NUP210,NUP214,NUP35,NUP37,NUP43,NUP50,NUP54,NUP58,NUP62,NUP85,NUP88,NUP93,NUP98,POM121C,RAE1,RANBP2,RPA2,RPTOR,SEH1L,TPR		Complement System	5.17	0.205	C1R,C1S,C3,C4A,C4B,CD55,CFB,SERPING1		TNFR2 non-canonical NF-kB pathway	19.3	0.426	PSMA1,PSMA2,PSMA3,PSMA4,PSMA5,PSMA6,PSMA7,PSMA8,PSMB1,PSMB2,PSMB3,PSMB4,PSMB5,PSMB6,PSMB7,PSMC3,PSMD1,PSMD2,PSMD3,PSMD5,PSMD6,PSMD9,PSME1,PSME2,PSMF1,RPS27A,UBA52,UBB,UBC
rRNA modification in the nucleus and cytosol	19.4	0.609	BMS1,DDX47,DDX49,DDX52,DHX37,DIMT1,EMG1,FBL,GAR1,HEATR1,IMP3,KRR1,MPHOSPH10,NAT10,NHP2,NOC4L,NOL11,NOL6,NOP14,NOP2,NOP56,NOP58,PDCD11,RCL1,RPS6,RPS7,RPS9,RRP7A,TBL3,TRMT112,UTP14A,UTP15,UTP18,UTP20,UTP3,UTP4,UTP6,WDR3,WDR36,WDR43,WDR46,WDR75		EPH-Ephrin signaling	4.84	0.118	ADAM10,CLTB,EFNA1,EFNA5,EFNB1,EFNB2,EFNB3,FYN,LYN,MMP2,YES1		Regulation of eIF4 and p70S6K Signaling	19.3	0.245	EIF1,EIF2B1,EIF2S1,EIF2S2,EIF2S3,EIF3A,EIF3B,EIF3C,EIF3G,EIF3J,EIF3K,EIF3L,EIF4A1,EIF4A2,EIF4A3,EIF4E,EIF4EBP2,EIF4G1,GRB2,ITGA5,ITGB1,MAPK1,PABPC1,PPP2CA,PPP2CB,PPP2R1A,PPP2R1B,PTPA,RAP1A,RAP1B,RPS10,RPS11,RPS12,RPS14,RPS16,RPS18,RPS19,RPS2,RPS20,RPS21,RPS27A,RPS28,RPS3,RPS5,RPS8,RPSA
ISG15 antiviral mechanism	18.8	0.581	AAAS,ARIH1,EIF2AK2,EIF4G2,EIF4G3,KPNA1,KPNA3,KPNA5,MAPK3,MX2,NDC1,NEDD4,NUP107,NUP133,NUP153,NUP155,NUP160,NUP188,NUP205,NUP210,NUP214,NUP35,NUP37,NUP43,NUP50,NUP54,NUP58,NUP62,NUP85,NUP88,NUP93,NUP98,PIN1,PLCG1,POM121C,PPM1B,RAE1,RANBP2,SEH1L,STAT1,TPR,TRIM25,UBE2L6		Atherosclerosis Signaling	4.78	0.0956	ALB,APOD,CLU,COL18A1,COL3A1,CSF1,PDGFA,PDGFC,PDGFD,PLA2G4B,RBP4,TGFB1,TNFRSF12A		Beta-catenin independent WNT signaling	19.3	0.234	AP2A1,AP2A2,AP2B1,AP2M1,CLTA,CLTC,CTNNB1,GNB1,GNB2,GNG12,NME1,NME2,PFN1,PPP3CA,PPP3CB,PSMA1,PSMA2,PSMA3,PSMA4,PSMA5,PSMA6,PSMA7,PSMA8,PSMB1,PSMB2,PSMB3,PSMB4,PSMB5,PSMB6,PSMB7,PSMC3,PSMD1,PSMD2,PSMD3,PSMD5,PSMD6,PSMD9,PSME1,PSME2,PSMF1,RAC1,RAC3,RHOA,RPS27A,STK24,UBA52,UBB,UBC
SUMOylation of DNA replication proteins	18.5	0.717	AAAS,AURKA,AURKB,CDCA8,NDC1,NUP107,NUP133,NUP153,NUP155,NUP160,NUP188,NUP205,NUP210,NUP214,NUP35,NUP37,NUP43,NUP50,NUP54,NUP58,NUP62,NUP85,NUP88,NUP93,NUP98,POM121C,RAE1,RANBP2,SEH1L,TOP1,TOP2A,TOP2B,TPR		Role of Osteoclasts in Rheumatoid Arthritis Signaling Pathway	4.76	0.0633	ADAM10,ADAM15,ADAM17,COL12A1,COL18A1,COL3A1,COL4A2,COL4A6,COL5A1,COL5A2,COL6A1,COL6A2,COL8A1,CSF1,IL1RAP,IL1RL1,MMP2,RAC2,SFRP1,TNFRSF1A		S Phase	19.1	0.34	CDK2,CUL1,PSMA1,PSMA2,PSMA3,PSMA4,PSMA5,PSMA6,PSMA7,PSMA8,PSMB1,PSMB2,PSMB3,PSMB4,PSMB5,PSMB6,PSMB7,PSMC3,PSMD1,PSMD2,PSMD3,PSMD5,PSMD6,PSMD9,PSME1,PSME2,PSMF1,RBBP4,RPS27A,SKP1,STAG2,UBA52,UBB,UBC
Nuclear Cytoskeleton Signaling Pathway	18.2	0.362	AAAS,ACTR10,AHCTF1,CSNK2A1,CSNK2A2,CSNK2A3,CSNK2B,DCTN1,DCTN4,DCTN6,DDX19B,DYNC1H1,DYNC1LI1,DYNC1LI2,EMD,FHOD1,FRK,ITGA3,ITGA6,ITGAV,ITGB4,KIF11,KIF1C,KIF20A,KIF21A,KIF22,KIF23,KIF2A,KIF2C,KIF3B,KIF3C,KIF4A,KIF4B,KIF5A,KIF5B,KIF5C,KIF9,KIFAP3,KIFC1,KLC1,KLC2,KLC3,KLC4,MTCL1,NDC1,NFKB1,NUP107,NUP133,NUP153,NUP155,NUP160,NUP188,NUP205,NUP214,NUP35,NUP37,NUP43,NUP50,NUP54,NUP58,NUP62,NUP85,NUP88,NUP…		Glucocorticoid Receptor Signaling	4.74	0.0483	A2M,B2M,EGF,GTF2F1,H3-4,HLA-B,IL1RL1,KRT1,KRT10,KRT13,KRT14,KRT15,KRT16,KRT17,KRT2,KRT24,KRT25,KRT27,KRT28,KRT5,KRT76,KRT9,MMP2,PLA2G4B,SERPINE1,SLPI,TFB1M,TGFB1,TGFB2		Coronavirus Replication Pathway	19.1	0.259	ARCN1,BAG3,COPA,COPB2,COPE,COPG1,DDX1,HNRNPA1,RPL10A,RPL12,RPL23A,RPL29,RPL30,RPL5,RPL7A,RPLP0,RPLP1,RPLP2,RPS10,RPS11,RPS12,RPS14,RPS16,RPS18,RPS19,RPS2,RPS20,RPS21,RPS27A,RPS28,RPS3,RPS5,RPS8,RPSA,TUBA1B,TUBA1C,TUBA4A,TUBB,TUBB2A,TUBB3,TUBB4A,TUBB4B,UBA52
SUMOylation of RNA binding proteins	18	0.702	AAAS,CBX8,NDC1,NOP58,NUP107,NUP133,NUP153,NUP155,NUP160,NUP188,NUP205,NUP210,NUP214,NUP35,NUP37,NUP43,NUP50,NUP54,NUP58,NUP62,NUP85,NUP88,NUP93,NUP98,PHC2,PHC3,POM121C,RAE1,RANBP2,RING1,RNF2,SEH1L,TPR		Neutrophil Extracellular Trap Signaling Pathway	4.74	0.0565	BLK,COL12A1,COL18A1,COL3A1,COL4A2,COL4A6,COL5A1,COL5A2,COL6A1,COL6A2,COL8A1,FGR,FYN,HCK,ITGA2,LCK,LTF,LYN,MMP2,PLA2G4B,PLCB2,RAC2,YES1		Metabolism of polyamines	19	0.458	PSMA1,PSMA2,PSMA3,PSMA4,PSMA5,PSMA6,PSMA7,PSMA8,PSMB1,PSMB2,PSMB3,PSMB4,PSMB5,PSMB6,PSMB7,PSMC3,PSMD1,PSMD2,PSMD3,PSMD5,PSMD6,PSMD9,PSME1,PSME2,PSMF1,SMS,SRM
ER-Mitochondrial Communication Signaling Pathway	17.4	0.537	AKT1,AKT2,AKT3,APOOL,CASP8,CHCHD3,CSNK2A1,CSNK2A2,DNM1L,EIF2A,EMD,FIS1,IL18,IMMT,INF2,ITPR3,MARCHF5,MCU,MFF,MFN2,MICOS13,NCSTN,NR3C1,OGT,OSBPL8,PITRM1,PML,PSEN1,PSENEN,PTDSS1,RER1,RHOT1,RHOT2,RMDN3,SAMM50,TOMM20,TOMM22,TOMM34,TOMM40,TOMM7,TOMM70,TP53,VDAC1,YME1L1		Pathogen Induced Cytokine Storm Signaling Pathway	4.65	0.0576	C3,COL12A1,COL18A1,COL3A1,COL4A2,COL4A6,COL5A1,COL5A2,COL6A1,COL6A2,COL8A1,CXCL16,IL11,IL1RAP,IL1RL1,PDGFC,SRGN,TGFB1,TGFB2,TNFRSF10B,TNFRSF1A,VEGFC		RHOA Signaling	18.7	0.301	ACTA1,ACTA2,ACTB,ACTC1,ACTG1,ACTG2,ACTR3,ARHGAP1,ARPC1A,ARPC1B,ARPC2,ARPC3,ARPC4,BAIAP2,CFL1,CFL2,EZR,KTN1,MSN,MYL12A,MYL12B,MYL6,MYL6B,MYL9,PFN1,PFN2,PPP1CB,PPP1R12A,PTK2,RDX,RHOA,SEPTIN11,SEPTIN2,SEPTIN6,SEPTIN7,SEPTIN8,SEPTIN9
Inhibition of ARE-Mediated mRNA Degradation Pathway	17.3	0.401	AGO2,AKT1,AKT2,AKT3,CNOT1,CNOT10,CNOT11,CNOT2,CNOT3,CNOT4,CNOT6,CNOT7,CNOT9,DCP1A,DIS3,EDC3,EDC4,EXOSC1,EXOSC10,EXOSC3,EXOSC5,EXOSC6,MAP3K7,MAPK11,MAPK12,MAPK13,MAPK14,MAPK15,MAPK3,MAPK7,MAPKAPK2,PAPOLA,PAPOLB,PAPOLG,PARN,PPP2R2A,PPP2R2B,PPP2R2D,PPP2R5C,PPP2R5D,PPP2R5E,PRKACG,PRKAG1,PRKAG2,PRKAR1A,PRKAR2A,PRKAR2B,PSMB10,PSMB9,PSMC1,PSMC2,PSMC4,PSMC5,PSMC6,PSMD10,PSMD11,PSMD12,PSMD13,PSMD14,PSMD4,…		Role of JAK family kinases in IL-6-type Cytokine Signaling	4.57	0.123	ADAM10,ADAM17,IL11,OSMR,PDGFC,SERPINA6,TGFB1,TGFB2,TIMP1,VEGFC		ABC-family proteins mediated transport	18.6	0.33	ABCF1,EIF2S1,EIF2S2,EIF2S3,PSMA1,PSMA2,PSMA3,PSMA4,PSMA5,PSMA6,PSMA7,PSMA8,PSMB1,PSMB2,PSMB3,PSMB4,PSMB5,PSMB6,PSMB7,PSMC3,PSMD1,PSMD2,PSMD3,PSMD5,PSMD6,PSMD9,PSME1,PSME2,PSMF1,RPS27A,UBA52,UBB,UBC,VCP
Protein Sorting Signaling Pathway	17	0.381	AP1G2,AP1M2,AP1S2,AP3D1,AP3M1,AP3M2,AP3S1,AP4S1,ARFGAP1,ARFGEF1,ARFGEF2,CLINT1,COPB1,COPG2,COPZ1,CTBP1,DNM2,FRK,GCC1,GGA1,GGA3,GNAQ,GOLGA4,LMAN1,M6PR,MIA2,MIA3,PLD3,PREB,PRKACG,PRKAG1,PRKAG2,PRKAR1A,PRKAR2A,PRKAR2B,PRKD1,RAB11FIP1,RER1,SACM1L,SAR1A,SCARB2,SEC24A,SEC24B,SEC24D,SNX1,SNX12,SNX17,SNX2,SNX27,SNX3,SNX4,SNX5,SNX6,SNX9,SORT1,SRC,SURF4,TMED10,TMED2,TMED3,TMED4,TMED5,TMED7,TMED9,WASHC1,WAS…		IL-15 Production	4.55	0.0984	AXL,BLK,FGFR1,FGFR2,FGFR3,FGFR4,FGR,FYN,HCK,LCK,LYN,YES1		Apoptotic execution phase	18.2	0.481	ACIN1,BCAP31,CASP3,CASP6,CTNNB1,DBNL,DFFA,DSG2,FNTA,GSN,H1-1,H1-2,H1-3,H1-4,H1-5,HMGB1,HMGB2,KPNB1,LMNA,LMNB1,PLEC,PTK2,SPTAN1,STK24,VIM
NER (Nucleotide Excision Repair, Enhanced Pathway)	16.9	0.505	CCNH,CDK7,CETN2,CHAF1A,CHAF1B,COPS3,COPS7B,EP300,ERCC2,ERCC3,ERCC4,ERCC6,GTF2H1,GTF2H2,HMGN1,LIG1,LIG3,POLA1,POLA2,POLD1,POLD2,POLD3,POLE,POLE3,POLE4,POLR2A,POLR2B,POLR2C,POLR2D,POLR2E,POLR2I,PRIM1,PRIM2,RBX1,RFC1,RFC2,RFC3,RFC4,RFC5,RPA2,SLC19A1,TOP2A,TOP2B,XAB2,XPC,XRCC1		PIP3 activates AKT signaling	4.53	0.0897	AREG,EGF,FGFR1,FGFR2,FGFR3,FGFR4,FYN,IL1RAP,IL1RL1,KITLG,LCK,PDGFA,RAC2		MHC class II antigen presentation	18.1	0.289	ACTR1A,AP1B1,AP1G1,AP1M1,AP1S1,AP2A1,AP2A2,AP2B1,AP2M1,ARF1,CANX,CAPZA1,CAPZA2,CAPZB,CLTA,CLTC,CTSA,CTSB,CTSC,CTSD,DCTN2,DYNC1I2,DYNLL1,DYNLL2,LGMN,RAB7A,SEC13,SEC23A,SEC24C,SEC31A,TUBA1B,TUBA1C,TUBA4A,TUBB2A,TUBB3,TUBB4A,TUBB4B
Gene Silencing by RNA	16.9	0.48	AAAS,AGO2,ELAC2,H2AZ2,H2BC12,H2BC12L,H2BC13,H2BC14,H2BC15,H2BC5,H2BC9,IPO8,NDC1,NUP107,NUP133,NUP153,NUP155,NUP160,NUP188,NUP205,NUP210,NUP214,NUP35,NUP37,NUP43,NUP50,NUP54,NUP58,NUP62,NUP85,NUP88,NUP93,NUP98,POLR2A,POLR2B,POLR2C,POLR2D,POLR2E,POLR2I,POM121C,PRKRA,RAE1,RANBP2,SEH1L,TARBP2,TDRKH,TPR,TSNAX,XPO5		ROBO SLIT Signaling Pathway	4.35	0.0938	APP,BLK,FGR,FYN,HCK,LCK,LYN,MMP2,PDGFC,TGFB1,VEGFC,YES1		KEAP1-NFE2L2 pathway	18	0.263	CDKN2A,CUL1,DPP3,NME1,NME2,PSMA1,PSMA2,PSMA3,PSMA4,PSMA5,PSMA6,PSMA7,PSMA8,PSMB1,PSMB2,PSMB3,PSMB4,PSMB5,PSMB6,PSMB7,PSMC3,PSMD1,PSMD2,PSMD3,PSMD5,PSMD6,PSMD9,PSME1,PSME2,PSMF1,RPS27A,SKP1,SQSTM1,STK24,UBA52,UBB,UBC,UBXN7,UFD1,VCP
Metabolism of non-coding RNA	16.7	0.625	AAAS,DDX20,GEMIN2,GEMIN4,GEMIN5,NCBP2,NDC1,NUP107,NUP133,NUP153,NUP155,NUP160,NUP188,NUP205,NUP210,NUP214,NUP35,NUP37,NUP43,NUP50,NUP54,NUP58,NUP62,NUP85,NUP88,NUP93,NUP98,POM121C,PRMT5,RAE1,RANBP2,SEH1L,SNRPE,SNRPG,TPR		WNT/SHH Axonal Guidance Signaling Pathway	4.35	0.0861	BLK,FGR,FYN,FZD6,GPC1,HCK,LCK,LYN,SEMA3A,SEMA3B,SEMA3C,SFRP1,YES1		Interleukin-1 family signaling	18	0.287	CUL1,IRAK1,PSMA1,PSMA2,PSMA3,PSMA4,PSMA5,PSMA6,PSMA7,PSMA8,PSMB1,PSMB2,PSMB3,PSMB4,PSMB5,PSMB6,PSMB7,PSMC3,PSMD1,PSMD2,PSMD3,PSMD5,PSMD6,PSMD9,PSME1,PSME2,PSMF1,PTPN11,RPS27A,SKP1,SQSTM1,TBK1,UBA52,UBB,UBC,UBE2N,UBE2V1
SUMOylation of SUMOylation proteins	16.4	0.771	AAAS,NDC1,NUP107,NUP133,NUP153,NUP155,NUP160,NUP188,NUP205,NUP210,NUP214,NUP35,NUP37,NUP43,NUP50,NUP54,NUP58,NUP62,NUP85,NUP88,NUP93,NUP98,POM121C,RAE1,RANBP2,SEH1L,TPR		Keratinization	3.96	0.0694	KRT1,KRT10,KRT13,KRT14,KRT15,KRT16,KRT17,KRT2,KRT24,KRT25,KRT27,KRT28,KRT5,KRT76,KRT9		ILK Signaling	17.7	0.228	ACTA1,ACTA2,ACTB,ACTC1,ACTG1,ACTG2,ACTN1,ACTN2,ACTN3,ACTN4,CASP3,CDC42,CFL1,CFL2,CTNNB1,FLNA,FLNB,FLNC,FN1,ITGB1,KRT18,MAPK1,MYH10,MYH14,MYH9,MYL6,MYL6B,MYL9,NACA,PPP1R12A,PPP2CA,PPP2CB,PPP2R1A,PPP2R1B,PTK2,PTPA,RAC1,RAC3,RHOA,RHOB,RHOC,RSU1,TMSB4X,VCL,VIM
UVC-Induced MAPK Signaling	16.4	0.647	ARAF,BRAF,EGFR,HRAS,KRAS,MAP2K1,MAP2K2,MAP2K4,MAPK11,MAPK12,MAPK13,MAPK14,MAPK3,MAPK8,MAPK9,NRAS,PRKCA,PRKCD,PRKCE,PRKCH,PRKCI,PRKCZ,PRKD1,RAF1,RALA,RALB,RAP2A,RAP2B,RRAS,RRAS2,SMPD4,SRC,TP53		Sertoli Cell-Sertoli Cell Junction Signaling	3.89	0.0648	A2M,CDH4,EPN3,IL1RAP,IL1RL1,ITGA2,LAMA1,LAMA3,LAMA4,NECTIN1,TIMP1,TNFRSF1A,TUBA1A,TUBA3E,TUBA8,TUBB2B		RHO GTPases activate PKNs	17.7	0.679	MYH10,MYH14,MYH9,MYL12B,MYL6,MYL9,PPP1CB,PPP1R12A,RAC1,RHOA,RHOB,RHOC,SFN,YWHAB,YWHAE,YWHAG,YWHAH,YWHAQ,YWHAZ
Complex I biogenesis	15.8	0.559	ACAD9,ECSIT,FOXRED1,MT-ND1,MT-ND2,MT-ND3,NDUFA10,NDUFA11,NDUFA12,NDUFA13,NDUFA2,NDUFA5,NDUFA6,NDUFA9,NDUFAB1,NDUFAF2,NDUFAF3,NDUFAF5,NDUFAF7,NDUFB1,NDUFB10,NDUFB11,NDUFB3,NDUFB4,NDUFB6,NDUFB7,NDUFB8,NDUFB9,NDUFS1,NDUFS2,NDUFS3,NDUFS5,NDUFS6,NDUFS7,NDUFS8,NDUFV1,NDUFV2,NUBPL		Nuclear Cytoskeleton Signaling Pathway	3.87	0.0679	BLK,CDH4,FGR,FYN,H2AX,HCK,ITGA2,LCK,LYN,SYNE1,TUBA1A,TUBA3E,TUBA8,TUBB2B,YES1		TCF dependent signaling in response to WNT	17.6	0.227	CTNNB1,H2AC20,H2AC6,H2BC11,H2BC17,H2BC21,H2BC26,H2BC3,HDAC1,PPP2CA,PPP2CB,PPP2R1A,PPP2R1B,PSMA1,PSMA2,PSMA3,PSMA4,PSMA5,PSMA6,PSMA7,PSMA8,PSMB1,PSMB2,PSMB3,PSMB4,PSMB5,PSMB6,PSMB7,PSMC3,PSMD1,PSMD2,PSMD3,PSMD5,PSMD6,PSMD9,PSME1,PSME2,PSMF1,RPS27A,RUVBL1,UBA52,UBB,UBC,XPO1,YWHAZ
SUMOylation of ubiquitinylation proteins	15.7	0.718	AAAS,NDC1,NUP107,NUP133,NUP153,NUP155,NUP160,NUP188,NUP205,NUP210,NUP214,NUP35,NUP37,NUP43,NUP50,NUP54,NUP58,NUP62,NUP85,NUP88,NUP93,NUP98,PML,POM121C,RAE1,RANBP2,SEH1L,TPR		RHO GTPases Activate WASPs and WAVEs	3.87	0.163	BLK,FGR,FYN,HCK,LCK,LYN,YES1		Somitogenesis	17.5	0.455	CTNNB1,PSMA1,PSMA2,PSMA3,PSMA4,PSMA5,PSMA6,PSMA7,PSMB1,PSMB2,PSMB3,PSMB4,PSMB5,PSMB6,PSMB7,PSMC3,PSMD1,PSMD2,PSMD3,PSMD5,PSMD6,PSMD9,PSME1,PSME2,PSMF1
Mitotic G2-G2/M phases	15	0.35	AJUBA,AKAP9,AURKA,CCNA2,CCNB1,CCNH,CDC25C,CDK11A,CDK11B,CDK7,CEP131,CEP250,CEP41,CEP43,CEP78,CETN2,CKAP5,CLASP1,CSNK1D,CSNK1E,DCTN1,DYNC1H1,EP300,FBXL18,HAUS1,HAUS4,HAUS6,HAUS7,HAUS8,HMMR,LCMT1,MZT1,MZT2A,MZT2B,NDE1,NEDD1,OPTN,PCM1,PCNT,PLK1,PPP2R2A,PRKAR2B,PSMB10,PSMB9,PSMC1,PSMC2,PSMC4,PSMC5,PSMC6,PSMD10,PSMD11,PSMD12,PSMD13,PSMD14,PSMD4,PSMD7,PSMD8,PSME3,RBX1,TP53,TPX2,TUBAL3,TUBB1,TUBB6,TUBB8…		Signaling by MET	3.83	0.114	COL3A1,COL5A1,COL5A2,ITGA2,LAMA1,LAMA3,LAMA4,RAB4A,RAB4B		Nucleotide Excision Repair	16.8	0.303	ACTB,ACTL6A,COPS2,COPS4,COPS5,COPS6,COPS7A,COPS8,CUL4A,CUL4B,DDB1,GPS1,PARP1,PCNA,POLR2G,PRPF19,RAD23A,RAD23B,RPA1,RPA3,RPS27A,RUVBL1,SUMO1,SUMO2,SUMO3,TCEA1,UBA52,UBB,UBC,UBE2I,UBE2N,UBE2V2,USP7
Autophagy	14.9	0.338	AKT1,AKT2,AKT3,ARL8B,ATG16L1,ATG2A,ATG3,ATG4B,ATG5,ATG7,ATG9A,BIRC6,CHP1,CREB1,CREBBP,EIF2A,FGF2,GNAI3,GNB1L,GORASP2,GSK3A,GSK3B,IRS1,MAP1LC3B,MAP1LC3B2,MAP2K1,MAP2K2,MAP2K4,MAP2K7,MAPK12,MAPK3,MAPK8,MAPK9,MTOR,MYD88,NFKB1,OPTN,PIK3C2A,PIK3C3,PIK3R2,PPP2R2A,PPP2R2B,PPP2R2D,PPP2R5C,PPP2R5D,PPP2R5E,PPP3CC,PPP3R1,PRKAA1,PRKAA2,PRKACG,PRKAG1,PRKAG2,PRKAR1A,PRKAR2A,PRKAR2B,RAF1,RALA,RALB,RGS19,RPTOR,S…		Retinoid metabolism and transport	3.81	0.159	AGRN,GPC1,HSPG2,LDLR,RBP4,SDC1,SDC4		Protein folding	16.3	0.313	ACTB,CCT2,CCT3,CCT4,CCT5,CCT6A,CCT7,CCT8,FKBP9,GAPDHS,GBA1,GNB1,GNB2,GNG12,PFDN1,PFDN2,PFDN4,PFDN5,TBCA,TBCB,TCP1,TUBA1B,TUBA1C,TUBA4A,TUBB2A,TUBB3,TUBB4A,TUBB4B,USP11,WRAP53,XRN2
Neutrophil Extracellular Trap Signaling Pathway	14.7	0.273	AKT1,AKT2,AKT3,ATP5F1C,ATP5F1D,ATP5F1E,ATP5PB,ATP5PF,CASP8,CHP1,CYC1,DOCK1,FRK,GSDMD,ITGA3,ITPR3,MAP2K1,MAP2K2,MAP2K3,MAP2K4,MAP2K6,MAP2K7,MAP3K7,MAPK11,MAPK12,MAPK13,MAPK14,MAPK3,MAPK8,MAPK9,MCL1,MT-ATP6,MT-CYB,MT-ND1,MT-ND2,MT-ND3,MTOR,NDUFA10,NDUFA11,NDUFA12,NDUFA13,NDUFA2,NDUFA4,NDUFA5,NDUFA6,NDUFA9,NDUFAB1,NDUFB1,NDUFB10,NDUFB11,NDUFB3,NDUFB4,NDUFB6,NDUFB7,NDUFB8,NDUFB9,NDUFS1,NDUFS2,NDUFS3,…		IL-13 Signaling Pathway	3.8	0.0894	BLK,DEFB1,FGR,FYN,HCK,LCK,LYN,PDGFA,TGFB1,TGFB2,YES1		mTOR Signaling	16.2	0.21	CDC42,EIF3A,EIF3B,EIF3C,EIF3G,EIF3J,EIF3K,EIF3L,EIF4A1,EIF4A2,EIF4A3,EIF4B,EIF4E,EIF4EBP2,EIF4G1,FKBP1A,MAPK1,PPP2CA,PPP2CB,PPP2R1A,PPP2R1B,PTPA,RAC1,RAC3,RAP1A,RAP1B,RHOA,RHOB,RHOC,RPS10,RPS11,RPS12,RPS14,RPS16,RPS18,RPS19,RPS2,RPS20,RPS21,RPS27A,RPS28,RPS3,RPS5,RPS8,RPSA
ERBB Signaling	14	0.462	AKT1,EGFR,GSK3B,HRAS,KRAS,MAP2K1,MAP2K2,MAP2K3,MAP2K4,MAP2K6,MAPK11,MAPK12,MAPK13,MAPK14,MAPK3,MAPK8,MAPK9,MTOR,NCK1,NCK2,NRAS,PAK1,PAK2,PAK4,PIK3C2A,PIK3C3,PIK3R2,PLCG1,PRKCA,PRKCD,PRKCE,PRKCH,PRKCI,PRKCZ,PRKD1,RAF1,RALA,RALB,RAP2A,RAP2B,RRAS,RRAS2,SHC1		CLEAR Signaling Pathway	3.75	0.0596	ATP6AP2,CTSF,EGF,FGFR1,FGFR2,FGFR3,FGFR4,GALNS,GLA,GNPTG,IFI30,PLBD2,SGSH,TGFB1,TGFB2,TGFBR3,TNFRSF1A		Germ Cell-Sertoli Cell Junction Signaling	16.1	0.234	ACTA1,ACTA2,ACTB,ACTC1,ACTG1,ACTG2,ACTN1,ACTN2,ACTN3,ACTN4,CDC42,CDH2,CFL1,CFL2,CTNNB1,GSN,IQGAP1,ITGB1,MAPK1,NECTIN2,PLS1,PTK2,RAB8B,RAC1,RAC3,RAP1A,RAP1B,RHOA,RHOB,RHOC,TUBA1B,TUBA1C,TUBA4A,TUBB,TUBB2A,TUBB3,TUBB4A,TUBB4B,VCL,ZYX
Mitochondrial protein import	13.9	0.538	BCS1L,CHCHD3,CHCHD5,CMC4,CYC1,FXN,GFER,GRPEL1,GRPEL2,IDH3G,MTX1,NDUFB8,PAM16,PITRM1,PMPCA,PMPCB,SAMM50,SLC25A12,SLC25A13,SLC25A4,SLC25A6,TIMM17B,TIMM21,TIMM22,TIMM23,TIMM44,TIMM50,TOMM20,TOMM22,TOMM40,TOMM5,TOMM6,TOMM7,TOMM70,VDAC1		Synaptogenesis Signaling Pathway	3.74	0.057	BLK,CDH4,EFNA1,EFNA5,EFNB1,EFNB2,EFNB3,FGR,FYN,HCK,LCK,LYN,NECTIN1,RASGRP1,SYT9,THBS2,THBS3,YES1		Class I MHC mediated antigen processing and presentation	16	0.16	BCAP31,BLMH,CALR,CANX,CUL1,ELOB,ERAP1,HLA-A,HLA-C,HMGB1,HSPA5,NPEPPS,PDIA3,PSMA1,PSMA2,PSMA3,PSMA4,PSMA5,PSMA6,PSMA7,PSMA8,PSMB1,PSMB2,PSMB3,PSMB4,PSMB5,PSMB6,PSMB7,PSMC3,PSMD1,PSMD2,PSMD3,PSMD5,PSMD6,PSMD9,PSME1,PSME2,PSMF1,RPS27A,SEC13,SEC22B,SEC23A,SEC23B,SEC24C,SEC31A,SKP1,THOP1,UBA1,UBA52,UBB,UBC,UBE2A,UBE2D2,UBE2D3,UBE2H,UBE2K,UBE2L3,UBE2M,UBE2N,UBE2V1,UBE2V2
Synthesis of DNA	13.7	0.41	ANAPC1,ANAPC4,CCNA2,CDC16,CDC23,CDC45,GINS1,GINS2,LIG1,MCM5,MCM7,MCM8,ORC3,ORC4,ORC5,POLA1,POLA2,POLD1,POLD2,POLD3,POLE,POLE3,POLE4,PRIM1,PRIM2,PSMB10,PSMB9,PSMC1,PSMC2,PSMC4,PSMC5,PSMC6,PSMD10,PSMD11,PSMD12,PSMD13,PSMD14,PSMD4,PSMD7,PSMD8,PSME3,RBX1,RFC1,RFC2,RFC3,RFC4,RFC5,RPA2,UBE2C,UBE2S		Ephrin Receptor Signaling	3.72	0.0693	ADAM10,EFNA1,EFNA5,EFNB1,EFNB2,EFNB3,EGF,FYN,ITGA2,PDGFA,PDGFC,PDGFD,RAC2,VEGFC		RHO GTPase cycle	16	0.149	ACTB,ACTC1,ACTG1,ACTN1,AKAP12,ARFGAP3,ARHGAP1,ARHGDIA,ATP6AP1,BAIAP2,BASP1,BCAP31,C1QBP,CAPZB,CCT2,CCT6A,CCT7,CDC37,CDC42,CKB,CLTC,COPS2,COPS4,DBN1,DDX39B,DSG2,EFHD2,ESYT1,FARP2,GPS1,GRB2,HINT2,HNRNPC,HSP90AA1,HSP90AB1,HSPE1,IQGAP1,ITGB1,KTN1,LMNB1,NSFL1C,NUDC,RAB7A,RAC1,RAC3,RBMX,RHOA,RHOB,RHOC,SHMT2,SLC1A5,SPTAN1,SPTBN1,STIP1,STMN2,STOM,TFRC,TMOD3,TMPO,TPM3,TPM4,TUBA1B,TWF1,TXNL1,VAPB,VCP,VIM
CLEAR Signaling Pathway	13.6	0.298	AKT1,AKT2,AKT3,ASAH1,ATP6V0C,ATP6V0D1,ATP6V1A,ATP6V1B1,ATP6V1B2,ATP6V1C1,ATP6V1D,ATP6V1E1,ATP6V1F,ATP6V1G1,ATP6V1H,BLOC1S1,CD63,CHP1,CREB1,CREBBP,EGFR,EP300,FGF2,FLCN,GNB1L,GSK3A,GSK3B,HPS5,HRAS,ITPR3,KRAS,LAMTOR1,LAMTOR2,LAMTOR5,M6PR,MAPK11,MAPK12,MAPK13,MAPK14,MAPK15,MAPK3,MAPK7,MAPK9,MTOR,NPRL3,NRAS,PIP4P1,PLCG1,PML,PPP2R2A,PPP2R2B,PPP2R2D,PPP2R5C,PPP2R5D,PPP2R5E,PPP3CC,PPP3R1,PRKAA1,PRKAA2,PR…		Tumor Microenvironment Pathway	3.61	0.0722	COL3A1,CSF1,EGF,HLA-B,IGF2,MMP2,PDGFA,PDGFC,PDGFD,TGFB1,TGFB2,TNFRSF1A,VEGFC		HSP90 chaperone cycle for steroid hormone receptors in the presence of ligand	15.9	0.421	ACTR1A,CAPZA1,CAPZA2,CAPZB,DCTN2,DYNC1I2,DYNLL1,DYNLL2,FKBP4,FKBP5,HSP90AA1,HSP90AB1,HSPA1B,HSPA2,HSPA8,PTGES3,STIP1,TUBA1B,TUBA1C,TUBA4A,TUBB2A,TUBB3,TUBB4A,TUBB4B
Signaling by VEGF	13.6	0.43	AAMP,ABI1,AKT1,AKT2,AKT3,BCAR1,BRK1,CAV1,CTNNA1,CTNND1,CYFIP1,CYFIP2,DOCK1,ELMO1,ELMO2,HRAS,ITGAV,ITPR3,JUP,KRAS,MAPK11,MAPK12,MAPK13,MAPK14,MAPKAPK2,MAPKAPK3,MTOR,NCK1,NCK2,NCKAP1,NRAS,PAK1,PAK2,PIK3R2,PLCG1,PRKACG,PRKCA,PRKCD,PRKCZ,PTK2B,PXN,ROCK1,ROCK2,SRC,VAV2,WASF2		Clathrin-mediated Endocytosis Signaling	3.57	0.067	ALB,APOD,CLTB,CLU,EGF,F2,LDLR,PDGFA,PDGFC,PDGFD,RAB4A,RAB4B,RBP4,VEGFC		Signaling by Rho Family GTPases	15.9	0.187	ACTA1,ACTA2,ACTB,ACTC1,ACTG1,ACTG2,ACTR3,ARPC1A,ARPC1B,ARPC2,ARPC3,ARPC4,BAIAP2,CDC42,CDH2,CFL1,CFL2,DES,EZR,GNAI1,GNAS,GNB1,GNB2,GNG12,IQGAP1,ITGA5,ITGB1,MAPK1,MSN,MYL12A,MYL12B,MYL6,MYL6B,MYL9,PPP1R12A,PTK2,RAC1,RAC3,RDX,RHOA,RHOB,RHOC,SEPTIN11,SEPTIN2,SEPTIN6,SEPTIN7,SEPTIN8,SEPTIN9,STMN1,VIM
RHO GTPases Activate Formins	13.6	0.386	AHCTF1,AURKB,BUB1B,CDCA8,CENPL,CENPT,CKAP5,CLASP1,CLASP2,CLIP1,DIAPH1,DSN1,DVL2,DVL3,DYNC1H1,DYNC1LI1,DYNC1LI2,ERCC6L,FMNL2,FMNL3,KIF2A,KIF2C,KNL1,KNTC1,MAD2L1,NDC80,NDE1,NSL1,NUF2,NUP107,NUP133,NUP160,NUP37,NUP43,NUP85,NUP98,PLK1,PPP2R5C,PPP2R5D,PPP2R5E,RANBP2,RPS27,SEH1L,SPC24,SPC25,SRC,SRGAP2,TAOK1,TUBAL3,TUBB1,TUBB6,TUBB8,ZW10,ZWILCH		Activation of Matrix Metalloproteinases	3.57	0.182	COL18A1,CTSV,MMP2,SPOCK3,TIMP1,TIMP2		Transcriptional regulation by RUNX3	15.7	0.312	CDKN2A,CTNNB1,PSMA1,PSMA2,PSMA3,PSMA4,PSMA5,PSMA6,PSMA7,PSMB1,PSMB2,PSMB3,PSMB4,PSMB5,PSMB6,PSMB7,PSMC3,PSMD1,PSMD2,PSMD3,PSMD5,PSMD6,PSMD9,PSME1,PSME2,PSMF1,RPS27A,UBA52,UBB,UBC
Endocannabinoid Developing Neuron Pathway	13.5	0.398	AKT1,AKT2,AKT3,ARAF,BRAF,CREB1,CREBBP,GNAI2,GNAI3,GNB1L,GNB4,GNG10,GSK3B,HRAS,KRAS,MAP2K1,MAP2K2,MAP2K3,MAP2K4,MAP2K6,MAP2K7,MAPK11,MAPK12,MAPK13,MAPK14,MAPK15,MAPK3,MAPK7,MAPK8,MAPK9,MTOR,NRAS,PIK3C2A,PIK3C3,PIK3R2,PRKACG,PRKAG1,PRKAG2,PRKAR1A,PRKAR2A,PRKAR2B,RAF1,RALA,RALB,RAP2A,RAP2B,RPTOR,RRAS,RRAS2,SRC,STAT3		Complement cascade	3.44	0.0809	C1R,C1S,C3,C4A,C4B,CD55,CFB,CLU,F2,SERPING1,VTN		PTEN Regulation	15.7	0.247	HDAC1,HDAC2,LAMTOR3,MAPK1,PSMA1,PSMA2,PSMA3,PSMA4,PSMA5,PSMA6,PSMA7,PSMA8,PSMB1,PSMB2,PSMB3,PSMB4,PSMB5,PSMB6,PSMB7,PSMC3,PSMD1,PSMD2,PSMD3,PSMD5,PSMD6,PSMD9,PSME1,PSME2,PSMF1,RBBP4,RBBP7,RPS27A,UBA52,UBB,UBC,USP7,VAPA
LPS-stimulated MAPK Signaling	13.4	0.471	ATF1,CREB1,ELP1,HRAS,IKBKG,KRAS,MAP2K1,MAP2K2,MAP2K3,MAP2K4,MAP2K6,MAP3K7,MAPK11,MAPK12,MAPK13,MAPK14,MAPK3,MAPK8,MAPK9,NFKB1,NRAS,PAK1,PIK3C2A,PIK3C3,PIK3R2,PRKCA,PRKCD,PRKCE,PRKCH,PRKCI,PRKCZ,PRKD1,RAF1,RALA,RALB,RAP2A,RAP2B,RELA,RRAS,RRAS2		Coagulation System	3.43	0.171	A2M,F2,PLAUR,SERPINC1,SERPINE1,TFPI		TCR signaling	15.7	0.27	CUL1,PSMA1,PSMA2,PSMA3,PSMA4,PSMA5,PSMA6,PSMA7,PSMA8,PSMB1,PSMB2,PSMB3,PSMB4,PSMB5,PSMB6,PSMB7,PSMC3,PSMD1,PSMD2,PSMD3,PSMD5,PSMD6,PSMD9,PSME1,PSME2,PSMF1,RPS27A,SKP1,UBA52,UBB,UBC,UBE2D2,UBE2N,UBE2V1
PTEN Regulation	13.4	0.373	AGO2,AKT1,AKT2,AKT3,CBX8,CHD3,CHD4,CSNK2A1,CSNK2A2,CSNK2A3,CSNK2B,EED,FRK,GATAD2A,GATAD2B,KDM1A,LAMTOR1,LAMTOR2,LAMTOR5,MAPK3,MBD3,MOV10,MTA1,MTA2,MTA3,MTOR,NEDD4,PHC2,PHC3,PML,PSMB10,PSMB9,PSMC1,PSMC2,PSMC4,PSMC5,PSMC6,PSMD10,PSMD11,PSMD12,PSMD13,PSMD14,PSMD4,PSMD7,PSMD8,PSME3,RCOR1,RHEB,RING1,RNF2,RPTOR,RRAGA,RRAGB,STUB1,TP53,USP13		Regulation of the Epithelial-Mesenchymal Transition Pathway	3.31	0.067	ADAM17,EGF,FGFR1,FGFR2,FGFR3,FGFR4,FZD6,JAG1,JAG2,MMP2,PDGFD,TGFB1,TGFB2		Regulation of Actin-based Motility by Rho	15.7	0.288	ACTA1,ACTA2,ACTB,ACTC1,ACTG2,ACTR3,ARHGDIA,ARPC1A,ARPC1B,ARPC2,ARPC3,ARPC4,BAIAP2,CDC42,CFL1,GSN,ITGA5,ITGB1,MYL12A,MYL12B,MYL6,MYL6B,MYL9,PFN1,PFN2,PPP1CB,PPP1R12A,RAC1,RAC3,RHOA,RHOB,RHOC
Renin-Angiotensin Signaling	13.1	0.402	GNAQ,HRAS,ITPR3,KRAS,MAP2K1,MAP2K2,MAP2K4,MAPK11,MAPK12,MAPK13,MAPK14,MAPK3,MAPK8,MAPK9,NFKB1,NRAS,PAK1,PAK2,PAK4,PIK3C2A,PIK3C3,PIK3R2,PLCG1,PRKACG,PRKAG1,PRKAG2,PRKAR1A,PRKAR2A,PRKAR2B,PRKCA,PRKCD,PRKCE,PRKCH,PRKCI,PRKCZ,PRKD1,PTK2B,PTPN6,RAF1,RALA,RALB,RAP2A,RAP2B,RELA,RRAS,RRAS2,SHC1,STAT1,STAT3		Senescence-Associated Secretory Phenotype (SASP)	3.26	0.108	CDC26,CDK6,H2AC14,H2AC7,H2AJ,H2AX,IGFBP7,UBE2D1		Transcriptional regulation by RUNX1	15.5	0.243	ACTL6A,H2AC20,H2AC6,H2BC11,H2BC17,H2BC21,H2BC26,H2BC3,PSMA1,PSMA2,PSMA3,PSMA4,PSMA5,PSMA6,PSMA7,PSMA8,PSMB1,PSMB2,PSMB3,PSMB4,PSMB5,PSMB6,PSMB7,PSMC3,PSMD1,PSMD2,PSMD3,PSMD5,PSMD6,PSMD9,PSME1,PSME2,PSMF1,RPS27A,UBA52,UBB,UBC
Chromatin organization	13	0.305	ACTL6B,ARID1A,ATF7IP,BRD1,BRD8,BRPF1,CARM1,CDK4,CHD3,CHD4,CREBBP,DMAP1,DPY30,EED,EHMT1,EHMT2,ELP1,ELP2,ELP3,ELP4,ENY2,EP300,EP400,GATAD2A,GATAD2B,H2AZ2,H2BC12,H2BC13,H2BC14,H2BC15,H2BC18,H2BC5,H2BC9,HDAC8,JMJD6,KAT7,KDM1A,KDM1B,KDM2B,KDM3B,KDM4B,KMT2C,MBD3,MRGBP,MTA1,MTA2,MTA3,NCOR1,NCOR2,NFKB1,OGT,PBRM1,PHF2,PRMT3,PRMT5,RBBP5,RCOR1,RELA,RIOX2,SAP18,SETD1A,SETD3,SMARCA2,SMARCA4,SMARCB1,SMARCC1,SM…		Plasma lipoprotein assembly, remodeling, and clearance	3.18	0.105	A2M,ALB,ANGPTL4,BMP1,LDLR,LIPA,LSR,PLTP		PKR-mediated signaling	15.4	0.346	CDK1,DHX9,EIF2S1,EIF2S2,EIF2S3,HSPA1B,HSPA2,HSPA8,ILF2,ILF3,ISG15,MAVS,NPM1,PPP2CA,PPP2CB,PPP2R1A,PPP2R1B,SUMO1,SUMO2,TUBA1B,TUBA1C,TUBA4A,TUBB2A,TUBB3,TUBB4A,TUBB4B,UBE2I
Mitochondrial Division Signaling Pathway	13	0.355	AKAP1,AURKA,BAK1,BAX,CAMK1,CAMK2A,CAMK2B,CAMK2D,CAMK2G,CASP8,CCDC51,CCNB1,CDK5,CHP1,DNM1L,DNM2,FADD,FIS1,GDAP1,GNA11,GNAQ,GSK3B,HRAS,INF2,ITPR3,KRAS,MAPK3,MARCHF5,MCU,MFF,NRAS,PGAM5,PPP2R2A,PPP2R2B,PPP2R2D,PPP2R5C,PPP2R5D,PPP2R5E,PPP3CC,PPP3R1,PRKAA1,PRKAA2,PRKACG,PRKAG1,PRKAG2,PRKAR1A,PRKAR2A,PRKAR2B,PRKCD,PRKD1,RALA,RALB,RAP2A,RAP2B,ROCK1,ROCK2,RRAS,RRAS2,TP53		Formation of Fibrin Clot (Clotting Cascade)	3.18	0.154	A2M,F2,SERPINC1,SERPINE2,SERPING1,TFPI		Selenoamino acid metabolism	15.3	0.247	AHCY,DARS1,EPRS1,GSR,KARS1,NNMT,QARS1,RARS1,RPL10A,RPL12,RPL23A,RPL29,RPL30,RPL5,RPL7A,RPLP0,RPLP1,RPLP2,RPS10,RPS11,RPS12,RPS14,RPS16,RPS18,RPS19,RPS2,RPS20,RPS21,RPS27A,RPS28,RPS3,RPS5,RPS8,RPSA,TXNRD1,UBA52
Role of BRCA1 in DNA Damage Response	12.9	0.475	ACTL6B,ARID1A,ATF1,BABAM1,BLM,BRCA2,BRCC3,BRD7,FANCD2,FANCE,HLTF,MDC1,MRE11,MSH2,MSH6,NBN,PBRM1,PLK1,RAD50,RBL1,RFC1,RFC2,RFC3,RFC4,RFC5,SLC19A1,SMARCA2,SMARCA4,SMARCB1,SMARCC1,SMARCC2,SMARCD1,SMARCD2,SMARCD3,SMARCE1,STAT1,TOPBP1,TP53		Cell Cycle Control of Chromosomal Replication	3.16	0.123	CDK14,CDK15,CDK16,CDK17,CDK18,CDK20,CDK6		Eukaryotic Translation Elongation	15.3	0.27	EEF1A1,EEF1A2,EEF1B2,EEF1D,EEF1G,EEF2,RPL10A,RPL12,RPL23A,RPL29,RPL30,RPL5,RPL7A,RPLP0,RPLP1,RPLP2,RPS10,RPS11,RPS12,RPS14,RPS16,RPS18,RPS19,RPS2,RPS20,RPS21,RPS27A,RPS28,RPS3,RPS5,RPS8,RPSA,UBA52
Cyclophilin Signaling Pathway	12.8	0.306	AKT1,AKT2,AKT3,ARAF,BCAS2,BCL2L1,BRAF,CD47,CDC5L,CHP1,CREB1,CREBBP,CTNNBL1,CWC15,CYC1,EP300,GRIN2B,MAP2K1,MAP2K2,MAP2K4,MAPK11,MAPK12,MAPK13,MAPK14,MAPK3,MAPK8,MAPK9,MRE11,NBN,NFATC1,NFKB1,PAM16,PIK3C2A,PIK3C3,PIK3R2,PLK1,PLRG1,PPID,PPIL2,PPP3CC,PPP3R1,PQBP1,RAD50,RAF1,ROCK1,ROCK2,SF3B2,SF3B5,SF3B6,SLC25A4,SLC25A5,SLC25A6,STAT3,TIMM17B,TIMM22,TIMM23,TIMM23B,TIMM44,TIMM50,TMEM33,TOMM20,TOMM22,TOMM…		L1CAM interactions	3.12	0.0806	FGFR1,ITGA2,LAMA1,NCAM1,NRP1,SPTBN4,TUBA1A,TUBA3E,TUBA8,TUBB2B		Glucose metabolism	15.2	0.326	ALDOA,ALDOC,ENO1,ENO2,GAPDH,GAPDHS,GNPDA1,GNPDA2,GPI,HK1,HKDC1,PFKL,PGAM1,PGAM2,PGAM4,PGK1,PGK2,PGP,PKLR,PKM,PPP2CA,PPP2CB,PPP2R1A,PPP2R1B,PRKACA,PRKACB,SEC13,TPI1
GNRH Signaling	12.5	0.332	CAMK2A,CAMK2B,CAMK2D,CAMK2G,CREB1,CREBBP,EGFR,GNA11,GNAI2,GNAI3,GNAQ,GNB1L,GNB4,GNG10,HRAS,ITPR3,KRAS,MAP2K1,MAP2K2,MAP2K3,MAP2K4,MAP2K6,MAP2K7,MAP3K4,MAP3K6,MAP3K7,MAPK11,MAPK12,MAPK13,MAPK14,MAPK3,MAPK7,MAPK8,MAPK9,NFKB1,NRAS,PAK1,PAK2,PAK4,PLCB3,PRKACG,PRKAG1,PRKAG2,PRKAR1A,PRKAR2A,PRKAR2B,PRKCA,PRKCD,PRKCE,PRKCH,PRKCI,PRKCZ,PRKD1,PTK2B,PXN,RAF1,RALA,RALB,RAP2A,RAP2B,RELA,RRAS,RRAS2,SRC		Serotonin Receptor Signaling	2.99	0.0448	APP,BLK,CPE,FGR,FYN,GPR37,H3-4,HCK,IL1RL1,LCK,LYN,MMP2,PLA2G4B,PLAUR,PLCB2,RAB4A,RAB4B,RAC2,TGFB1,TGFB2,YES1		Clathrin-mediated Endocytosis Signaling	15.2	0.206	ACTA1,ACTA2,ACTB,ACTC1,ACTG1,ACTG2,ACTR3,AP1B1,AP1G1,AP1M1,AP1S1,AP2A1,AP2A2,AP2B1,AP2M1,AP3B1,ARPC1A,ARPC1B,ARPC2,ARPC3,ARPC4,CDC42,CLTA,CLTC,CLTCL1,CTTN,GRB2,HSPA8,ITGA5,ITGB1,MET,PPP3CA,PPP3CB,RAB11A,RAB11B,RAB7A,RAC1,RPS27A,SNAP91,TFRC,UBA52,UBB,UBC
Thrombin Signaling	12.4	0.314	AKT1,AKT2,AKT3,ARHGEF1,ARHGEF10,ARHGEF16,ARHGEF17,ARHGEF18,ARHGEF2,ARHGEF40,CAMK1,CAMK2A,CAMK2B,CAMK2D,CAMK2G,CREB1,EGFR,FNBP1,GNA11,GNA13,GNAI2,GNAI3,GNAQ,GNB1L,GNB4,GNG10,HRAS,ITPR3,KRAS,MAP2K1,MAP2K2,MAPK11,MAPK12,MAPK13,MAPK14,MAPK3,MPRIP,MYL1,MYL3,MYLK,NFKB1,NRAS,PIK3C2A,PIK3C3,PIK3R2,PLCB3,PLCG1,PRKCA,PRKCD,PRKCE,PRKCH,PRKCI,PRKCZ,PRKD1,RAF1,RALA,RALB,RAP2A,RAP2B,RELA,RHOG,RHOT1,RHOT2,ROCK1…		Assembly and cell surface presentation of NMDA receptors	2.9	0.136	LIN7A,LIN7B,TUBA1A,TUBA3E,TUBA8,TUBB2B		EPH-Ephrin signaling	15.2	0.312	ACTB,ACTG1,ACTR3,AP2A1,AP2A2,AP2B1,AP2M1,ARPC1A,ARPC1B,ARPC2,ARPC3,ARPC4,CDC42,CFL1,CLTA,CLTC,CLTCL1,EPHB4,MYH10,MYH14,MYH9,MYL12A,MYL12B,MYL6,MYL9,PTK2,RAC1,RHOA,SDCBP
trans-Golgi Network Vesicle Budding	12.4	0.48	ACBD3,AP1G2,AP1M2,AP1S2,AP3S1,AP4S1,BLOC1S1,BLOC1S2,BLOC1S6,CLINT1,CPD,DNM2,GAK,GBF1,GOLGB1,HGS,HIP1R,M6PR,NECAP1,OCRL,PICALM,PIK3C2A,PUM1,RAB5C,SH3GL2,SNAP23,SNX2,SNX5,SNX9,SORT1,STX4,TPD52,VAMP2,VAMP7,VAMP8,YIPF6		Microautophagy Signaling Pathway	2.89	0.0692	COL12A1,COL18A1,COL3A1,COL4A2,COL4A6,COL5A1,COL5A2,COL6A1,COL6A2,COL8A1,PSMB8		Epithelial Adherens Junction Signaling	15	0.234	ACTR3,ARPC1A,ARPC1B,ARPC2,ARPC3,ARPC4,BAIAP2,CDC42,CDH2,CFL1,CFL2,CRK,CTNNB1,FARP2,IQGAP1,MET,MYH10,MYL12A,MYL12B,NECTIN2,PPP2CA,PPP2CB,PPP2R1A,PPP2R1B,PTPA,RAC1,RAP1A,RAP1B,RHOA,SFN,VCL,YWHAB,YWHAE,YWHAG,YWHAH,YWHAQ,YWHAZ
Xenobiotic Metabolism Signaling	12.3	0.275	AIP,ALDH18A1,ALDH1B1,ALDH1L1,ALDH1L2,ALDH2,ALDH3A1,ALDH3A2,ALDH3B1,ALDH3B2,ALDH4A1,ALDH6A1,ALDH7A1,ALDH9A1,CAMK1,CAMK2A,CAMK2B,CAMK2D,CAMK2G,CAT,CREBBP,CUL3,DNAJC7,EP300,GSTK1,GSTM1,GSTM3,GSTM5,GSTT2,HDAC4,HRAS,HS2ST1,KEAP1,KRAS,MAOA,MAOB,MAP2K1,MAP2K2,MAP2K3,MAP2K4,MAP2K6,MAP2K7,MAP3K4,MAP3K6,MAP3K7,MAPK11,MAPK12,MAPK13,MAPK14,MAPK3,MAPK7,MAPK8,MAPK9,MGMT,MGST1,MGST2,MGST3,NCOR2,NFKB1,NQO1,NRAS,…		Regulation of the Epithelial Mesenchymal Transition by Growth Factors Pathway	2.74	0.0619	EGF,FGFR1,FGFR2,FGFR3,FGFR4,MMP2,PDGFA,PDGFC,PDGFD,TGFB1,TGFB2,TNFRSF1A		Signaling by NOTCH4	14.9	0.246	ACTA2,CUL1,NME1,NME2,PSMA1,PSMA2,PSMA3,PSMA4,PSMA5,PSMA6,PSMA7,PSMB1,PSMB2,PSMB3,PSMB4,PSMB5,PSMB6,PSMB7,PSMC3,PSMD1,PSMD2,PSMD3,PSMD5,PSMD6,PSMD9,PSME1,PSME2,PSMF1,RPS27A,SKP1,STK24,UBA52,UBB,UBC,YWHAZ
AMPK Signaling	12.3	0.303	ACACA,ACACB,ACTL6B,AK4,AK5,AKT1,AKT2,AKT3,ARID1A,BRD7,CCNA2,CPT1A,CPT2,CREB1,CREBBP,EIF4EBP1,EP300,GNA11,GNA13,GNAI2,GNAI3,GNAQ,GNB1L,GNB4,GNG10,GYS1,HLTF,ILKAP,IRS1,MAP2K3,MAP3K7,MAPK11,MAPK12,MAPK13,MAPK14,MTOR,PBRM1,PCK2,PFKM,PFKP,PIK3C2A,PIK3C3,PIK3R2,PPAT,PPM1A,PPM1B,PPP2R2A,PPP2R2B,PPP2R2D,PPP2R5C,PPP2R5D,PPP2R5E,PRKAA1,PRKAA2,PRKACG,PRKAG1,PRKAG2,PRKAR1A,PRKAR2A,PRKAR2B,RAB22A,RAB2A,RAB3A,…		Signaling by CSF1 (M-CSF) in myeloid cells	2.7	0.161	CSF1,FYN,HCK,LYN,YES1		Response of EIF2AK4 (GCN2) to amino acid deficiency	14.9	0.291	EIF2S1,EIF2S2,EIF2S3,RPL10A,RPL12,RPL23A,RPL29,RPL30,RPL5,RPL7A,RPLP0,RPLP1,RPLP2,RPS10,RPS11,RPS12,RPS14,RPS16,RPS18,RPS19,RPS2,RPS20,RPS21,RPS27A,RPS28,RPS3,RPS5,RPS8,RPSA,UBA52
Amyloid Processing	12.1	0.558	AKT1,AKT2,AKT3,CAPN1,CAPN7,CDK5,CSNK1A1,CSNK1D,CSNK1E,CSNK2A1,CSNK2A2,CSNK2B,GSK3B,MAPK11,MAPK12,MAPK13,MAPK14,MAPK3,MARK1,NCSTN,PRKACG,PRKAG1,PRKAG2,PRKAR1A,PRKAR2A,PRKAR2B,PRKCE,PSEN1,PSENEN		Sperm Motility	2.7	0.0545	AXL,BLK,FGFR1,FGFR2,FGFR3,FGFR4,FGR,FYN,HCK,LCK,LYN,PLA2G4B,PLCB2,YES1		RHOGDI Signaling	14.4	0.195	ACTA1,ACTA2,ACTB,ACTC1,ACTG1,ACTG2,ACTR3,ARHGAP1,ARHGDIA,ARPC1A,ARPC1B,ARPC2,ARPC3,ARPC4,CD44,CDC42,CDH2,CFL1,CFL2,EZR,GNAI1,GNAS,GNB1,GNB2,GNG12,ITGA5,ITGB1,MSN,MYH10,MYH14,MYH9,MYL12A,MYL12B,MYL6,MYL6B,MYL9,PPP1R12A,RAC1,RAC3,RDX,RHOA,RHOB,RHOC
Pyridoxal 5'-phosphate Salvage Pathway	12	0.5	ADPGK,AKT2,ARAF,BRAF,CDK4,CDK5,CDK7,CDK8,CSNK1A1,CSNK1D,EIF2AK2,FN3KRP,MAP2K1,MAP2K2,MAP2K3,MAP2K4,MAP2K6,MAP3K6,MAPK3,MAPK7,MAPK8,MAPK9,PAK1,PAK2,PKN1,PLK1,PRKAA1,PRKAA2,PRKCD,PRKCE,PRKCH,PRKX,PRP4K		Role of Osteoblasts, Osteoclasts and Chondrocytes in Rheumatoid Arthritis	2.65	0.0568	ADAM17,BMP1,CSF1,DKK1,DKK2,DKK3,FZD6,IL11,IL1RAP,IL1RL1,SFRP1,TGFB1,TNFRSF1A		L1CAM interactions	14.2	0.258	ACTB,ACTG1,ALCAM,AP2A1,AP2A2,AP2B1,AP2M1,CLTA,CLTC,DPYSL2,EZR,HSPA8,ITGA5,ITGB1,L1CAM,LAMA5,LAMB1,LAMC1,MAPK1,MSN,RAC1,RDX,SDCBP,SPTAN1,SPTBN1,TUBA1B,TUBA1C,TUBA4A,TUBB2A,TUBB3,TUBB4A,TUBB4B
Transcriptional regulation by RUNX1	11.9	0.355	ACTL6B,ARID1A,CBFB,CBX8,CCNH,CDK7,CREBBP,CSNK2A1,CSNK2A2,CSNK2B,EP300,H2AZ2,H2BC12,H2BC12L,H2BC13,H2BC14,H2BC15,H2BC5,H2BC9,ITCH,LIFR,PBRM1,PCGF5,PHC2,PHC3,PSMB10,PSMB9,PSMC1,PSMC2,PSMC4,PSMC5,PSMC6,PSMD10,PSMD11,PSMD12,PSMD13,PSMD14,PSMD4,PSMD7,PSMD8,PSME3,RING1,RNF2,SMARCA2,SMARCA4,SMARCB1,SMARCC1,SMARCC2,SMARCD1,SMARCD2,SMARCD3,SMARCE1,TJP1,YAP1		Germ Cell-Sertoli Cell Junction Signaling	2.65	0.0643	A2M,EPN3,ITGA2,RAC2,TGFB1,TGFB2,TNFRSF1A,TUBA1A,TUBA3E,TUBA8,TUBB2B		Microautophagy Signaling Pathway	14.1	0.226	CHMP4A,CHMP4B,HSPA8,LAMP2,PSMA1,PSMA2,PSMA3,PSMA4,PSMA5,PSMA6,PSMA7,PSMA8,PSMB1,PSMB2,PSMB3,PSMB4,PSMB5,PSMB6,PSMB7,PSMC3,PSMD1,PSMD2,PSMD3,PSMD5,PSMD6,PSMD9,PSME1,PSME2,PSMF1,RAB7A,SEC13,SEC23A,SEC23B,SEC24C,SEC31A,SQSTM1
Deadenylation-dependent mRNA decay	11.9	0.536	CNOT1,CNOT10,CNOT11,CNOT2,CNOT3,CNOT4,CNOT6,CNOT7,CNOT9,DCP1A,DCP1B,DIS3,EDC3,EDC4,EXOSC1,EXOSC3,EXOSC5,EXOSC6,HBS1L,LSM4,LSM5,LSM6,PAIP1,PAN2,PARN,PATL1,SKIC2,SKIC3,SKIC8,XRN1		Phagosome Maturation	2.65	0.0643	ATP6AP2,B2M,CTSF,CTSL,CTSV,HLA-B,RAC2,TUBA1A,TUBA3E,TUBA8,TUBB2B		Aggrephagy	14.1	0.455	DYNC1I2,DYNLL1,DYNLL2,HSP90AA1,PARK7,RPS27A,TUBA1B,TUBA1C,TUBA4A,TUBB2A,TUBB3,TUBB4A,TUBB4B,UBA52,UBB,UBC,UBE2N,UBE2V1,VCP,VIM
EGF Signaling	11.9	0.536	AKT1,AKT2,AKT3,CSNK2A1,CSNK2A2,CSNK2A3,CSNK2B,EGFR,HRAS,ITPR3,MAP2K1,MAP2K4,MAP2K7,MAPK11,MAPK12,MAPK13,MAPK14,MAPK3,MAPK8,MTOR,PIK3C2A,PIK3C3,PIK3R2,PLCG1,PRKCA,RAF1,SHC1,SRC,STAT1,STAT3		RAF/MAP kinase cascade	2.64	0.0534	AREG,EGF,FGFR1,FGFR2,FGFR3,FGFR4,FYN,KITLG,NCAM1,PDGFA,PSMB8,RASGRP1,RGL1,SPTBN4		COPI-mediated anterograde transport	14.1	0.284	ACTR1A,ARCN1,ARF1,ARF3,ARF5,ARFGAP3,CAPZA1,CAPZA2,CAPZB,COPA,COPB2,COPE,COPG1,DCTN2,DYNC1I2,DYNLL1,DYNLL2,NAPA,RAB1A,RAB1B,SPTAN1,SPTBN1,TUBA1B,TUBA1C,TUBA4A,TUBB2A,TUBB3,TUBB4A,TUBB4B
Regulation of TP53 Activity through Phosphorylation	11.8	0.43	AURKA,AURKB,BLM,CCNA2,CDK5,CSNK2A1,CSNK2A2,CSNK2A3,CSNK2B,HUS1,MAPK11,MAPK14,MRE11,NBN,NOC2L,PIN1,PRKAA1,PRKAA2,PRKAG1,PRKAG2,RAD50,RFC2,RFC3,RFC4,RFC5,RMI1,RPA2,TAF2,TAF4,TAF5,TAF6,TAF7,TAF9,TAF9B,TBP,TOP3A,TOPBP1,TP53,TP53RK,TPX2		Iron homeostasis signaling pathway	2.62	0.069	ATP6AP2,BMP1,EGF,HBB,HBD,HBE1,HBG1,HBG2,PDGFA,TWSG1		Signaling by the B Cell Receptor (BCR)	13.9	0.218	AHCYL1,CUL1,FKBP1A,GRB2,PPIA,PPP3CA,PPP3CB,PSMA1,PSMA2,PSMA3,PSMA4,PSMA5,PSMA6,PSMA7,PSMA8,PSMB1,PSMB2,PSMB3,PSMB4,PSMB5,PSMB6,PSMB7,PSMC3,PSMD1,PSMD2,PSMD3,PSMD5,PSMD6,PSMD9,PSME1,PSME2,PSMF1,RPS27A,SKP1,UBA52,UBB,UBC
Senescence Pathway	11.8	0.279	AKT1,AKT2,AKT3,ANAPC1,ANAPC4,ARAF,ASXL2,BRAF,CAPN1,CAPN7,CAT,CBX8,CCNB1,CDC16,CDC23,CDC25C,CDK4,CEBPB,CGAS,CHP1,CREBBP,DHCR24,DLAT,EED,EIF4EBP1,EP300,EP400,HRAS,IKBKG,ITPR3,KRAS,MAP2K1,MAP2K2,MAP2K3,MAP2K4,MAP2K6,MAP2K7,MAP3K7,MAPK12,MAPK14,MAPK15,MAPK3,MAPK7,MAPKAPK2,MAPKAPK3,MCU,MRE11,MTOR,NBN,NFATC1,NFKB1,NRAS,PDHA1,PDHB,PDHX,PDK1,PDK3,PIK3C2A,PIK3C3,PIK3R2,PML,PPP2R2A,PPP2R2B,PPP2R2D,PPP2R5C,…		Sertoli Cell-Germ Cell Junction Signaling Pathway (Enhanced)	2.55	0.0551	A2M,IL1RAP,IL1RL1,ITGA2,LAMA1,LAMA3,LAMA4,MMP2,NECTIN1,RAC2,TGFB1,TGFB2,TNFRSF1A		Virus Entry via Endocytic Pathways	13.8	0.258	ACTA1,ACTA2,ACTB,ACTC1,ACTG1,ACTG2,AP1B1,AP1G1,AP1M1,AP1S1,AP2A1,AP2A2,AP2B1,AP2M1,AP3B1,CDC42,CLTA,CLTC,CLTCL1,FLNA,FLNB,FLNC,HLA-A,HLA-C,ITGA5,ITGB1,RAC1,RAC3,RAP1A,RAP1B,TFRC
CXCR4 Signaling	11.6	0.339	AKT1,AKT2,AKT3,BCAR1,DOCK1,ELMO1,ELMO2,FNBP1,GNA11,GNA13,GNAI2,GNAI3,GNAQ,GNB1L,GNB4,GNG10,HRAS,ITPR3,KRAS,MAP2K1,MAP2K2,MAP2K4,MAPK12,MAPK3,MAPK8,MAPK9,MYL1,MYL3,NRAS,PAK1,PAK2,PAK4,PIK3C2A,PIK3C3,PIK3R2,PLCB3,PRKCA,PRKCD,PRKCE,PRKCH,PRKCI,PRKCZ,PRKD1,PXN,RAF1,RALA,RALB,RAP2A,RAP2B,RHOG,RHOT1,RHOT2,ROCK1,ROCK2,RRAS,RRAS2,SRC		Role of Osteoblasts in Rheumatoid Arthritis Signaling Pathway	2.49	0.0542	CTSF,CTSL,CTSV,DKK1,DKK2,FZD6,IL11,MMP2,PDGFC,SFRP1,TGFB1,TGFB2,VEGFC		RHO GTPases Activate Formins	13.4	0.236	ACTB,ACTG1,BUB3,CDC42,DYNC1I2,DYNLL1,DYNLL2,ITGB1,MAPRE1,NUDC,PAFAH1B1,PFN1,PFN2,PPP1CC,PPP2CA,PPP2CB,PPP2R1A,PPP2R1B,RAC1,RANGAP1,RCC2,RHOA,RHOB,RHOC,SEC13,TUBA1B,TUBA1C,TUBA4A,TUBB2A,TUBB3,TUBB4A,TUBB4B,XPO1
Coronavirus Pathogenesis Pathway	11.5	0.3	ATP6V1A,BAX,CASP8,CDK4,DPP9,EIF2A,EP300,FAU,HDAC4,HDAC8,KGD4,MAP2K4,MAPK11,MAPK12,MAPK13,MAPK14,MAPK3,MAPK8,MAPK9,MRPS11,MRPS14,MRPS17,MRPS18B,MRPS2,MRPS22,MRPS24,MRPS25,MRPS26,MRPS27,MRPS28,MRPS31,MRPS33,MRPS34,MRPS35,MRPS7,MRPS9,NFKB1,NUP98,OAS3,PIK3C3,PTGES2,RBL1,RELA,RPS13,RPS15,RPS15A,RPS17,RPS23,RPS24,RPS25,RPS26,RPS27,RPS27L,RPS29,RPS3A,RPS4X,RPS4Y1,RPS6,RPS7,RPS9,SIGMAR1,SIN3A,SMAD4,STAT1…		Signaling by TGF-beta Receptor Complex	2.47	0.111	FBN1,LTBP3,LTBP4,TGFB1,TGFB2,TGFBR3		Centrosomal KIAA0586 Signaling Pathway	13.4	0.242	CD44,CUL1,MAPK1,PRKACA,PRKACB,PSMA1,PSMA2,PSMA3,PSMA4,PSMA5,PSMA6,PSMA7,PSMA8,PSMB1,PSMB2,PSMB3,PSMB4,PSMB5,PSMB6,PSMB7,PSMC3,PSMD1,PSMD2,PSMD3,PSMD5,PSMD6,PSMD9,PSME1,PSME2,PSMF1,RAB8A,SKP1
Protein Ubiquitination Pathway	11.5	0.284	ANAPC1,ANAPC4,BIRC2,BIRC3,BIRC6,CDC23,DNAJA1,DNAJB1,DNAJB12,DNAJB2,DNAJB4,DNAJB6,DNAJC10,DNAJC11,DNAJC13,DNAJC16,DNAJC17,DNAJC2,DNAJC5,DNAJC7,ELOC,HSPA12A,HSPA14,HSPB8,MED20,NEDD4,PAN2,PSMB10,PSMB9,PSMC1,PSMC2,PSMC4,PSMC5,PSMC6,PSMD10,PSMD11,PSMD12,PSMD13,PSMD14,PSMD4,PSMD7,PSMD8,RBX1,STUB1,SUGT1,TAP1,TRAF6,UBE2C,UBE2G1,UBE2G2,UBE2J1,UBE2L6,UBE2O,UBE2R2,UBE2S,UBE2T,UBE2Z,UBE3A,UBE4A,UBE4B,UBR1,UB…		Asparagine N-linked glycosylation	2.47	0.072	B4GALT1,B4GALT3,B4GALT5,B4GALT6,MAN2A2,MGAT1,MGAT2,MGAT5,NUDT14		Fc epsilon receptor (FCERI) signaling	13.3	0.194	AHCYL1,CUL1,GRB2,MAPK1,PPP3CA,PPP3CB,PSMA1,PSMA2,PSMA3,PSMA4,PSMA5,PSMA6,PSMA7,PSMA8,PSMB1,PSMB2,PSMB3,PSMB4,PSMB5,PSMB6,PSMB7,PSMC3,PSMD1,PSMD2,PSMD3,PSMD5,PSMD6,PSMD9,PSME1,PSME2,PSMF1,RAC1,RPS27A,SKP1,UBA52,UBB,UBC,UBE2D2,UBE2N,UBE2V1
SUMOylation of chromatin organization proteins	11.5	0.472	AAAS,CBX8,CHD3,HDAC4,NDC1,NUP107,NUP133,NUP153,NUP155,NUP160,NUP188,NUP205,NUP210,NUP214,NUP35,NUP37,NUP43,NUP50,NUP54,NUP58,NUP62,NUP85,NUP88,NUP93,NUP98,PHC2,PHC3,POM121C,RAE1,RANBP2,RING1,RNF2,SEH1L,TPR		Heparan Sulfate Biosynthesis	2.46	0.08	B3GAT3,CES2,CHST15,EXT1,EXT2,EXTL2,HS6ST1,XYLT2		mRNA 3 Prime End Processing Signaling Pathway	13.2	0.275	CD44,CIRBP,CSTF1,CSTF3,EIF4G1,ELAVL1,EXOSC2,EXOSC7,EXOSC8,EXOSC9,FUS,HNRNPC,HNRNPF,HNRNPK,MAPK1,NUDT21,PABPC1,PABPN1,PCBP1,PCBP2,PCBP3,PPP1CA,PPP1CB,PPP1CC,SET,SNRPA,WNK1,XRN2
IL-6 Signaling	11.4	0.372	AKT1,AKT2,AKT3,CEBPB,CSNK2A1,CSNK2A2,CSNK2A3,CSNK2B,ELP1,HRAS,IKBKG,IL18,KRAS,MAP2K1,MAP2K2,MAP2K3,MAP2K4,MAP2K6,MAP2K7,MAP3K7,MAP4K4,MAPK11,MAPK12,MAPK13,MAPK14,MAPK3,MAPK8,MAPK9,MAPKAPK2,MCL1,NFKB1,NRAS,PIK3C2A,PIK3C3,PIK3R2,RAF1,RALA,RALB,RAP2A,RAP2B,RELA,RRAS,RRAS2,SHC1,STAT3,TAB1,TRAF2,TRAF6		Cell surface interactions at the vascular wall	2.42	0.0561	F2,FYN,GPC1,ITGA2,LCK,LYN,SDC1,SDC4,SIRPA,TGFB1,TNFRSF10B,YES1		ABRA Signaling Pathway	13	0.295	ACTA1,ACTA2,ACTB,ACTC1,ACTG1,ACTG2,ACTN1,ACTR3,CALD1,CFL1,CFL2,GSN,ITGB1,MYH9,MYL9,NOL3,PPP1CA,PPP3CA,PPP3CB,RHOA,TAGLN,TPM1,TPM2,TPM3,TPM4,VCL
NGF Signaling	11.4	0.38	AKT1,AKT2,AKT3,BAX,CREB1,CREBBP,HRAS,IKBKG,KRAS,MAP2K1,MAP2K2,MAP2K4,MAP3K4,MAP3K6,MAP3K7,MAPK12,MAPK3,MAPK7,MAPK8,MAPK9,NFKB1,NRAS,PIK3C2A,PIK3C3,PIK3R2,PLCG1,PRKCD,PRKCZ,RAF1,RALA,RALB,RAP2A,RAP2B,RELA,RHOG,ROCK1,ROCK2,RPS6KA1,RPS6KA2,RPS6KA3,RRAS,RRAS2,SHC1,SMPD4,TP53,TRAF6		Hepatic Fibrosis Signaling Pathway	2.41	0.0433	CCN2,COL3A1,FGFR1,FZD6,IL1RAP,IL1RL1,ITGA2,PDGFA,PDGFC,PDGFD,RAC2,SERPINE1,TGFB1,TGFB2,TGFBR3,TIMP1,TNFRSF1A,VEGFC		Glycolysis I	12.9	0.552	ALDOA,ALDOC,ENO1,ENO2,GAPDH,GAPDHS,GPI,PFKL,PGAM1,PGAM2,PGAM4,PGK1,PGK2,PKLR,PKM,TPI1
Salvage Pathways of Pyrimidine Ribonucleotides	11.4	0.41	ADPGK,AK4,AK5,AKT2,ARAF,BRAF,CDK4,CDK5,CDK7,CDK8,CSNK1A1,CSNK1D,EIF2AK2,FN3KRP,MAP2K1,MAP2K2,MAP2K3,MAP2K4,MAP2K6,MAP3K6,MAPK3,MAPK7,MAPK8,MAPK9,NME3,PAK1,PAK2,PCK1,PKN1,PLK1,PRKAA1,PRKAA2,PRKCD,PRKCE,PRKCH,PRKX,PRP4K,PYCR3,UCK2,UCKL1,UPP1		Meiotic synapsis	2.41	0.107	H2AC14,H2AC7,H2AJ,H2AX,H3-4,SYNE1		Major pathway of rRNA processing in the nucleolus and cytosol	12.6	0.199	DDX21,EXOSC2,EXOSC7,EXOSC8,EXOSC9,NCL,RPL10A,RPL12,RPL23A,RPL29,RPL30,RPL5,RPL7A,RPLP0,RPLP1,RPLP2,RPP40,RPS10,RPS11,RPS12,RPS14,RPS16,RPS18,RPS19,RPS2,RPS20,RPS21,RPS27A,RPS28,RPS3,RPS5,RPS8,RPSA,RRP9,SNU13,UBA52,XRN2
Cholecystokinin/Gastrin-mediated Signaling	11.3	0.385	BCAR1,EGFR,FNBP1,GNA13,GNAQ,HRAS,IL18,ITPR3,KRAS,MAP2K1,MAP2K2,MAP2K3,MAP2K4,MAP2K6,MAPK12,MAPK14,MAPK3,MAPK7,MAPK8,MAPK9,NRAS,PLCB3,PRKCA,PRKCD,PRKCE,PRKCH,PRKCI,PRKCZ,PRKD1,PTK2B,PXN,RAF1,RALA,RALB,RAP2A,RAP2B,RHOG,RHOT1,RHOT2,ROCK1,ROCK2,RRAS,RRAS2,SHC1,SRC		Caveolar-mediated Endocytosis Signaling	2.38	0.0886	ALB,B2M,CD55,EGF,FYN,HLA-B,ITGA2		Hedgehog 'on' state	12.3	0.222	NME1,NME2,PSMA1,PSMA2,PSMA3,PSMA4,PSMA5,PSMA6,PSMA7,PSMA8,PSMB1,PSMB2,PSMB3,PSMB4,PSMB5,PSMB6,PSMB7,PSMC3,PSMD1,PSMD2,PSMD3,PSMD5,PSMD6,PSMD9,PSME1,PSME2,PSMF1,RPS27A,STK24,UBA52,UBB,UBC
Deubiquitination	11.3	0.287	ABRAXAS2,ACTR5,ADRM1,ASXL2,ATXN3,BABAM1,BIRC2,BIRC3,BRCC3,CCNA2,CLSPN,EP300,FKBP8,FOXK1,H2BC12,H2BC13,H2BC14,H2BC15,H2BC18,H2BC5,H2BC9,HGS,IKBKG,INO80,KDM1B,KEAP1,MAP3K7,OGT,PSMB10,PSMB9,PSMC1,PSMC2,PSMC4,PSMC5,PSMC6,PSMD10,PSMD11,PSMD12,PSMD13,PSMD14,PSMD4,PSMD7,PSMD8,PSME3,PTRH2,RCE1,RHOT1,SMAD4,SNX3,STAM,STAMBP,TAB1,TADA3,TAF9B,TOMM20,TOMM70,TP53,TRAF2,TRAF6,TRIM25,TRIM4,TRRAP,UCHL5,USP10,USP1…		IGF-1 Signaling	2.34	0.0762	CCN1,CCN2,CCN3,IGFBP2,IGFBP3,IGFBP4,IGFBP6,IGFBP7		Eukaryotic Translation Termination	11.9	0.238	APEH,ETF1,RPL10A,RPL12,RPL23A,RPL29,RPL30,RPL5,RPL7A,RPLP0,RPLP1,RPLP2,RPS10,RPS11,RPS12,RPS14,RPS16,RPS18,RPS19,RPS2,RPS20,RPS21,RPS27A,RPS28,RPS3,RPS5,RPS8,RPSA,UBA52
Necroptosis Signaling Pathway	11.3	0.34	BIRC2,BIRC3,CAMK2A,CAMK2B,CAMK2D,CAMK2G,CAPN1,CAPN7,CASP8,CHP1,DNM1L,EIF2AK2,FADD,GLUL,IKBKG,MAP3K7,MERTK,PAM16,PGAM5,PPID,PPP3CC,PPP3R1,RBCK1,RBL1,SHARPIN,SLC25A10,SLC25A13,SLC25A3,SLC25A4,SLC25A5,SLC25A6,STAT1,STAT2,TAB1,TIMM17B,TIMM22,TIMM23,TIMM23B,TIMM44,TIMM50,TOMM20,TOMM22,TOMM34,TOMM40,TOMM5,TOMM6,TOMM7,TOMM70,TP53,TRADD,TRAF2,TSPO,VDAC1,VDAC2,VDAC3		Preeclampsia Signaling Pathway	2.31	0.0621	ANGPTL4,CCN2,DKK1,FZD6,JAG1,MMP2,PDGFC,TGFB1,TIMP1,VEGFC		Nuclear Cytoskeleton Signaling Pathway	11.6	0.176	ACTA1,ACTA2,ACTB,ACTC1,ACTG1,ACTG2,ACTR1A,CAPZA1,CAPZA2,CAPZB,CDH2,CTNNB1,CUL1,DCTN2,DES,DYNC1I2,DYNLL1,DYNLL2,FN1,ITGA5,ITGB1,LMNA,LMNB1,LMNB2,PLEC,PRKDC,RHOA,SEC13,SKP1,TP53BP1,TUBA1B,TUBA1C,TUBA4A,TUBB2A,TUBB3,TUBB4A,TUBB4B,XRCC5,XRCC6
Telomere Maintenance	11.2	0.427	ANKRD28,BLM,CCNA2,CHTF18,DSCC1,GAR1,H2AZ2,H2BC12,H2BC12L,H2BC13,H2BC14,H2BC15,H2BC5,H2BC9,LIG1,NHP2,POLA1,POLA2,POLD1,POLD2,POLD3,POLR2A,POLR2B,POLR2C,POLR2D,POLR2E,POLR2I,PPP6C,PPP6R3,PRIM1,PRIM2,RFC1,RFC2,RFC3,RFC4,RFC5,RPA2,TERF2IP		Apelin Cardiac Fibroblast Signaling Pathway	2.26	0.174	CCN2,SERPINE1,TGFB1,TGFB2		Tight Junction Signaling	11.6	0.193	ACTA1,ACTA2,ACTB,ACTC1,ACTG1,ACTG2,CASK,CDC42,CSTF1,CSTF3,CTNNB1,F11R,MYH10,MYH14,MYH9,MYL6,MYL6B,MYL9,NAPA,NECTIN2,NUDT21,PPP2CA,PPP2CB,PPP2R1A,PPP2R1B,PRKACA,PRKACB,PTPA,RAC1,RHOA,SAFB,SPTAN1,VAPA,VCL,YBX3
TP53 Regulates Transcription of DNA Repair Genes	11.1	0.471	AP1G2,AP1M2,AP1S2,CCNH,CCNK,CCNT1,CDK12,CDK13,CDK7,CDK9,CTDP1,ELOA,ELOC,ERCC2,ERCC3,FANCD2,FANCI,GTF2H1,GTF2H2,MDC1,MSH2,NELFA,NELFB,NELFCD,NELFE,POLR2A,POLR2B,POLR2C,POLR2D,POLR2E,POLR2I,SUPT5H,TP53		Hematoma Resolution Signaling Pathway	2.22	0.05	AXL,C3,F2,IL11,IL1RL1,LTF,MMP2,SIRPA,TGFB1,TGFB2,TUBA1A,TUBA3E,TUBA8		Cilium Assembly	11.4	0.181	ACTR1A,CCT2,CCT3,CCT4,CCT5,CCT6A,CCT7,CCT8,CDK1,DCTN2,DYNC1I2,DYNLL1,DYNLL2,DYNLRB1,DYNLRB2,HSP90AA1,IFT25,MAPRE1,PAFAH1B1,PDE6D,PPP2R1A,PRKACA,RAB11A,RAB8A,SEPTIN2,TCP1,TNPO1,TUBA1B,TUBA1C,TUBA4A,TUBB,TUBB2A,TUBB3,TUBB4A,TUBB4B,YWHAE,YWHAG
Insulin Secretion Signaling Pathway	11	0.28	AGO2,BET1L,CAMK2A,CAMK2B,CAMK2D,CAMK2G,CREB1,CREBBP,DLAT,EIF2A,EIF2B2,EIF2B3,EIF2B4,EIF2B5,EIF4EBP1,EIF4G2,EIF4G3,FRK,GNA11,GNAQ,GPAA1,ITPR3,MAPK11,MAPK12,MAPK13,MAPK14,MAPK3,MTOR,NAPG,NSF,PAIP1,PC,PDHA1,PDHB,PDHX,PIK3C2A,PIK3C3,PIK3R2,PLCB3,PLCG1,PRKACG,PRKAG1,PRKAG2,PRKAR1A,PRKAR2A,PRKAR2B,PRKCA,PRKCD,PRKCE,PRKCH,PRKCI,PRKCZ,PRKD1,SEC11A,SEC61A1,SEC61A2,SEC61B,SPCS2,SPCS3,SRC,SRP14,SRP19,SRP54,…		STAT3 Pathway	2.18	0.0647	EGF,FGFR1,FGFR2,FGFR3,FGFR4,IL1RL1,TGFB1,TGFB2,TGFBR3		Sertoli Cell-Sertoli Cell Junction Signaling	11.3	0.166	ACTA1,ACTA2,ACTB,ACTC1,ACTG1,ACTG2,ACTN1,ACTN2,ACTN3,ACTN4,CDC42,CDH2,CTNNB1,F11R,GRB2,ICAM1,ITGB1,LAMA5,LAMB1,LAMB2,LAMC1,MAPK1,NECTIN2,PLS1,PTK2,RAB8B,RAC1,RAP1A,RAP1B,SPTAN1,SPTBN1,TUBA1B,TUBA1C,TUBA4A,TUBB,TUBB2A,TUBB3,TUBB4A,TUBB4B,VCL,YBX3
IL-8 Signaling	11	0.308	AKT1,AKT2,AKT3,ARAF,BAX,BCL2L1,BRAF,EGFR,EIF4EBP1,ELP1,FNBP1,GNA11,GNA13,GNAI2,GNAI3,GNAQ,GNB1L,GNB4,GNG10,HRAS,IKBKG,ITGAV,KRAS,MAP2K1,MAP2K2,MAP2K4,MAP4K4,MAPK12,MAPK3,MAPK8,MAPK9,MTOR,NFKB1,NRAS,PAK2,PIK3C2A,PIK3C3,PIK3R2,PLD3,PRKCA,PRKCD,PRKCE,PRKCH,PRKCI,PRKCZ,PRKD1,PTK2B,RAB11FIP2,RAF1,RALA,RALB,RAP2A,RAP2B,RELA,RHOG,RHOT1,RHOT2,ROCK1,ROCK2,RRAS,RRAS2,SRC,TRAF6,VASP		NFE2L2 regulating tumorigenic genes	2.18	0.273	AREG,EGF,PDGFA		Gluconeogenesis I	11.3	0.5	ALDOA,ALDOC,ENO1,ENO2,GAPDH,GAPDHS,GPI,MDH1,MDH2,ME2,PGAM1,PGAM2,PGAM4,PGK1,PGK2
Oxytocin Signaling Pathway	10.9	0.277	ABCB8,AKT1,AKT2,AKT3,ATP2B1,ATP2B4,CCDC51,CHP1,CREB1,CREBBP,EGFR,GNA11,GNA13,GNAI2,GNAI3,GNAQ,GNB1L,GNB4,GNG10,GSK3B,HRAS,ITPR3,KRAS,MAP2K4,MAPK11,MAPK12,MAPK13,MAPK14,MAPK15,MAPK3,MAPK7,MAPK8,MAPK9,MFN2,MPRIP,MYL1,MYL3,MYLK,MYO18A,MYO1A,NFATC1,NFKB1,NRAS,NT5C,PIK3C2A,PIK3C3,PIK3R2,PLCB3,PNPLA2,PPP3CC,PPP3R1,PRKAA1,PRKAA2,PRKACG,PRKAG1,PRKAG2,PRKAR1A,PRKAR2A,PRKAR2B,PRKCA,PRKCD,PRKCE,PRKCH,PRKCI,…		Human Embryonic Stem Cell Pluripotency	2.16	0.055	BMP1,FGFR1,FGFR2,FGFR3,FGFR4,FZD6,PDGFA,PDGFC,PDGFD,TGFB1,TGFB2		Warburg Effect Signaling Pathway	11.2	0.223	ACLY,CS,FASN,G6PD,GLUD1,GLUD2,GOT1,GOT2,IDH2,LDHA,MDH1,MDH2,PFKL,PGK1,PHGDH,PKM,PRDX1,PRDX2,PRDX3,PRDX4,PRDX5,PRDX6,SHMT1,SLC1A5,SLC2A1,TALDO1,TIGAR,TKT,TXN
Insulin Receptor Signaling	10.9	0.364	AKT1,AKT2,AKT3,EIF2B2,EIF2B3,EIF2B4,EIF2B5,EIF4EBP1,GSK3A,GSK3B,GYS1,HRAS,IRS1,KRAS,MAP2K1,MAP2K2,MAPK3,MAPK8,MTOR,NCK1,NRAS,OCRL,PIK3C2A,PIK3C3,PIK3R2,PPP1R10,PRKACG,PRKAG1,PRKAG2,PRKAR1A,PRKAR2A,PRKAR2B,PRKCI,PRKCZ,PTPN1,RAF1,RALA,RALB,RAP2A,RAP2B,RPTOR,RRAS,RRAS2,SHC1,STX4,TRIP10,VAMP2		Signaling by SCF-KIT	2.14	0.116	FYN,KITLG,LCK,LYN,YES1		VEGF Signaling	11.1	0.258	ACTA1,ACTA2,ACTB,ACTC1,ACTG1,ACTG2,ACTN1,ACTN2,ACTN3,ACTN4,EIF1,EIF2B1,EIF2S1,EIF2S2,EIF2S3,ELAVL1,GRB2,MAPK1,PTK2,PTPN11,RAP1A,RAP1B,SFN,VCL,YWHAE
Glucose metabolism	10.8	0.425	AAAS,ADPGK,HK2,NDC1,NUP107,NUP133,NUP153,NUP155,NUP160,NUP188,NUP205,NUP210,NUP214,NUP35,NUP37,NUP43,NUP50,NUP54,NUP58,NUP62,NUP85,NUP88,NUP93,NUP98,PC,PCK1,PCK2,PFKM,PFKP,PGAM5,POM121C,PPP2R5D,PRKACG,RAE1,RANBP2,SEH1L,TPR		DAP12 interactions	2.14	0.116	B2M,FYN,HLA-B,LCK,SIRPB1		Response to elevated platelet cytosolic Ca2+	11	0.22	ACTN1,ACTN2,ACTN4,ALDOA,ANXA5,CALU,CAP1,CFL1,CYRIB,FAM3C,FLNA,FN1,HSPA5,LAMP2,LGALS3BP,MANF,OLA1,PFN1,PPIA,PSAP,SOD1,SPARC,TAGLN2,THBS1,TLN1,TMSB4X,TUBA4A,VCL,WDR1
Microautophagy Signaling Pathway	10.5	0.333	BAG6,CHMP5,CHMP6,DNM1L,HGS,MAP1LC3B,MAP1LC3B2,MFF,PRKAA1,PRKAA2,PRKAG1,PRKAG2,PSMB10,PSMB9,PSMC1,PSMC2,PSMC4,PSMC5,PSMC6,PSMD10,PSMD11,PSMD12,PSMD13,PSMD14,PSMD4,PSMD7,PSMD8,PSME3,RHOT1,RHOT2,SEC24A,SEC24B,SEC24D,SNF8,STAM,TOMM20,TP53,TSG101,VAMP8,VPS11,VPS16,VPS18,VPS25,VPS28,VPS33A,VPS33B,VPS37A,VPS37B,VPS39,VPS45,VPS4A,VPS4B,VTA1		Role of Macrophages, Fibroblasts and Endothelial Cells in Rheumatoid Arthritis	2.12	0.0445	CSF1,DKK1,DKK2,DKK3,FZD6,IL1RAP,IL1RL1,PDGFA,PDGFC,PDGFD,PLCB2,SFRP1,TGFB1,TNFRSF1A,VEGFC		Phagosome Maturation	10.9	0.193	ATP6AP1,CALR,CANX,CTSA,CTSB,CTSC,CTSD,CTSZ,DYNC1I2,DYNLL1,DYNLL2,DYNLRB1,DYNLRB2,HLA-A,HLA-C,LAMP1,LAMP2,NAPA,PRDX1,PRDX2,PRDX5,PRDX6,RAB7A,RAC1,RAC3,TUBA1B,TUBA1C,TUBA4A,TUBB,TUBB2A,TUBB3,TUBB4A,TUBB4B
COPII-mediated vesicle transport	10.5	0.452	ANKRD28,BET1,CNIH1,CSNK1D,GOLGA2,LMAN1,LMAN2L,MCFD2,NAPG,NSF,PPP6C,PPP6R1,PPP6R2,PPP6R3,PREB,SAR1B,SCFD1,SEC16A,SEC23IP,SEC24A,SEC24B,SEC24D,STX5,TMED10,TMED2,TRAPPC1,TRAPPC3,TRAPPC4,TRAPPC6A,TRAPPC6B,TRAPPC9,USO1,YKT6		DNA methylation	2.09	0.154	H2AC14,H2AC7,H2AJ,H2AX		Cellular response to heat stress	10.7	0.248	BAG3,CCAR2,EEF1A1,FKBP4,HSP90AA1,HSP90AB1,HSPA1B,HSPA2,HSPA4,HSPA4L,HSPA5,HSPA8,HSPA9,HSPB1,HSPH1,MAPK1,PTGES3,RPA1,RPA3,SEC13,SERPINH1,ST13,UBB,VCP,YWHAE
Xenobiotic Metabolism General Signaling Pathway	10.5	0.329	AKT1,AKT2,AKT3,CREBBP,CUL3,EP300,GSTK1,GSTM1,GSTM3,GSTM5,GSTT2,HRAS,KEAP1,KRAS,MAP2K1,MAP2K2,MAP2K3,MAP2K4,MAP2K6,MAP2K7,MAP3K4,MAP3K6,MAP3K7,MAPK11,MAPK12,MAPK13,MAPK14,MAPK3,MAPK7,MAPK8,MAPK9,MGST1,MGST2,MGST3,NQO1,NRAS,PIK3C2A,PIK3C3,PIK3R2,PRKCA,PRKCD,PRKCE,PRKCH,PRKCI,PRKCZ,PRKD1,RAF1,RALA,RALB,RAP2A,RAP2B,RBX1,RRAS,RRAS2		Post-translational modification: synthesis of GPI-anchored proteins	2.01	0.0753	CD109,MELTF,MSLN,PLAUR,RAET1G,RAET1L,ULBP2		RHO GTPases activate CIT	10.6	0.632	MYH10,MYH14,MYH9,MYL12B,MYL6,MYL9,PPP1CB,PPP1R12A,RAC1,RHOA,RHOB,RHOC
Signaling by NTRK1 (TRKA)	10.5	0.432	AP2S1,ATF1,BRAF,CREB1,DNM1,DNM1L,DNM2,DNM3,DUSP3,HRAS,IRS1,KRAS,MAP2K1,MAP2K2,MAPK11,MAPK12,MAPK13,MAPK14,MAPK3,MAPK7,MAPKAPK2,MAPKAPK3,NRAS,PIK3R2,PLCG1,PPP2R5D,RALA,RALB,RPS6KA1,RPS6KA2,RPS6KA3,SH3GL2,SHC1,SRC,STAT3							RHO GTPases Activate ROCKs	10.6	0.632	CFL1,MYH10,MYH14,MYH9,MYL12B,MYL6,MYL9,PPP1CB,PPP1R12A,RHOA,RHOB,RHOC
IL-3 Signaling	10.5	0.432	AKT1,AKT2,AKT3,CHP1,HRAS,KRAS,MAP2K1,MAP2K2,MAPK3,NRAS,PAK1,PIK3C2A,PIK3C3,PIK3R2,PPP3CC,PPP3R1,PRKCA,PRKCD,PRKCE,PRKCH,PRKCI,PRKCZ,PRKD1,PTPN6,RAF1,RALA,RALB,RAP2A,RAP2B,RRAS,RRAS2,SHC1,STAT1,STAT3,STAT6							Cachexia Signaling Pathway	10.5	0.136	CAPN2,CAPNS1,CASP3,CASP6,EIF1,EIF2B1,EIF2S1,EIF2S2,EIF2S3,GNAS,HMGB1,HSP90AA1,HSP90AB1,HSP90B1,HSPA1B,HSPA2,HSPA4,HSPA5,HSPA8,HSPA9,MAPK1,P4HB,PHGDH,PRKACA,PRKACB,PSMA1,PSMA2,PSMA3,PSMA4,PSMA5,PSMA6,PSMA7,PSMA8,PSMB1,PSMB2,PSMB3,PSMB4,PSMB5,PSMB6,PSMB7,PSMC3,PSMD1,PSMD2,PSMD3,PSMD5,PSMD6,PSMD9,PSME1,PSME2,PSMF1
Role of NFAT in Cardiac Hypertrophy	10.4	0.293	AKT1,AKT2,AKT3,CAMK1,CAMK2A,CAMK2B,CAMK2D,CAMK2G,CHP1,CSNK1A1,EP300,GNAI2,GNAI3,GNAQ,GNB1L,GNB4,GNG10,GSK3B,HDAC4,HDAC8,HRAS,ITPR3,KRAS,MAP2K1,MAP2K2,MAP2K3,MAP2K4,MAP2K6,MAP2K7,MAP3K7,MAPK11,MAPK12,MAPK13,MAPK14,MAPK3,MAPK8,MAPK9,NRAS,PIK3C2A,PIK3C3,PIK3R2,PLCB3,PLCG1,PPP3CC,PPP3R1,PRKACG,PRKAG1,PRKAG2,PRKAR1A,PRKAR2A,PRKAR2B,PRKCA,PRKCD,PRKCE,PRKCH,PRKCI,PRKCZ,PRKD1,RAF1,RALA,RALB,RAP2A,RAP2B,R…							Translocation of SLC2A4 (GLUT4) to the plasma membrane	10.4	0.292	ACTB,ACTG1,MYH9,RAB10,RAB11A,RAB8A,RAC1,SFN,TUBA1B,TUBA1C,TUBA4A,TUBB2A,TUBB3,TUBB4A,TUBB4B,YWHAB,YWHAE,YWHAG,YWHAH,YWHAQ,YWHAZ
Androgen Signaling	10.4	0.32	CCNH,CDK7,CREBBP,DNAJB1,EP300,ERCC2,ERCC3,GNA11,GNA13,GNAI2,GNAI3,GNAQ,GNB1L,GNB4,GNG10,GTF2A2,GTF2B,GTF2E1,GTF2E2,GTF2H1,GTF2H2,ITPR3,KAT7,MAPK3,NFKB1,POLR2A,POLR2B,POLR2C,POLR2D,POLR2E,POLR2I,PRKACG,PRKAG1,PRKAG2,PRKAR1A,PRKAR2A,PRKAR2B,PRKCA,PRKCD,PRKCE,PRKCH,PRKCI,PRKCZ,PRKD1,RELA,SHC1,SRC,TAF2,TAF4,TAF5,TAF6,TAF7,TAF9,TAF9B,TBP,TGFB1I1							Cargo recognition for clathrin-mediated endocytosis	10.3	0.238	AGFG1,AP2A1,AP2A2,AP2B1,AP2M1,CLTA,CLTC,CLTCL1,COPS2,COPS4,COPS5,COPS6,COPS7A,COPS8,GPS1,GRB2,IGF2R,NEDD8,RPS27A,SNAP91,TFRC,UBA52,UBB,UBC,UBQLN1
RNA Polymerase I Transcription	10.3	0.446	CAVIN1,CCNH,CDK7,CHD3,CHD4,EHMT2,ERCC2,ERCC3,ERCC6,GATAD2A,GATAD2B,GTF2H1,GTF2H2,H2AZ2,H2BC12,H2BC12L,H2BC13,H2BC14,H2BC15,H2BC5,H2BC9,MAPK3,MBD3,MTA1,MTA2,MTA3,POLR1A,POLR1C,POLR1D,POLR1E,POLR1G,POLR2E,TBP							Spliceosomal Cycle	10.1	0.34	DDX39B,DDX42,DHX15,EFTUD2,EIF4A3,HSPA8,MAGOH,MAGOHB,PRPF19,RBM8A,SF3A1,SF3A2,SF3A3,SF3B1,SF3B3,SF3B4,SNRNP200,U2AF2
NF-κB Activation by Viruses	10.3	0.436	AKT1,AKT2,AKT3,EIF2AK2,ELP1,HRAS,IKBKG,ITGA3,ITGA6,ITGAV,KRAS,MAPK3,NFKB1,NRAS,PIK3C2A,PIK3C3,PIK3R2,PRKCA,PRKCD,PRKCE,PRKCH,PRKCI,PRKCZ,PRKD1,RAF1,RALA,RALB,RAP2A,RAP2B,RELA,RRAS,RRAS2,TBP,TRAF2							Sertoli Cell-Germ Cell Junction Signaling Pathway (Enhanced)	10.1	0.161	ACTA1,ACTA2,ACTB,ACTC1,ACTG1,ACTG2,ACTR3,ARPC1A,ARPC1B,ARPC2,ARPC3,ARPC4,CDC42,CDH2,CTNNB1,F11R,ICAM1,IQGAP1,ITGB1,LAMA5,LAMB1,LAMB2,LAMC1,MAPK1,NECTIN2,PPP2CA,PPP2CB,PPP2R1A,PPP2R1B,PRKACA,PRKACB,PTK2,PTPA,RAC1,RAC3,RAP1A,RAP1B,ZYX
FLT3 Signaling in Hematopoietic Progenitor Cells	10.3	0.427	AKT1,AKT2,AKT3,CREB1,CREBBP,EIF4EBP1,HRAS,KRAS,MAP2K1,MAP2K2,MAPK11,MAPK12,MAPK13,MAPK14,MAPK3,MTOR,NRAS,PIK3C2A,PIK3C3,PIK3R2,RAF1,RALA,RALB,RAP2A,RAP2B,RPS6KA1,RPS6KA2,RPS6KA3,RRAS,RRAS2,SHC1,STAT1,STAT2,STAT3,STAT6							Intra-Golgi and retrograde Golgi-to-ER traffic	10.1	0.172	ACTR1A,ARCN1,ARF1,ARF3,ARF5,ARFGAP3,CAPZA1,CAPZA2,CAPZB,COPA,COPB2,COPE,COPG1,DCTN2,DYNC1I2,DYNLL1,DYNLL2,GALNT2,IGF2R,MAN2A1,NAPA,PAFAH1B1,PAFAH1B2,PAFAH1B3,PLIN3,RAB1A,RAB1B,SEC22B,TUBA1B,TUBA1C,TUBA4A,TUBB2A,TUBB3,TUBB4A,TUBB4B
Germ Cell-Sertoli Cell Junction Signaling	10.3	0.322	AFDN,AKT1,BCAR1,CLINT1,CTNNA1,CTNNA2,CTNND1,EPN1,EPN2,FNBP1,HRAS,ILK,ITGA3,ITGA6,JUP,KEAP1,KRAS,MAP2K1,MAP2K2,MAP2K3,MAP2K4,MAP2K6,MAP2K7,MAP3K4,MAP3K6,MAP3K7,MAPK12,MAPK14,MAPK3,MAPK8,MAPK9,NRAS,PAK1,PAK2,PAK4,PIK3C2A,PIK3C3,PIK3R2,PXN,RALA,RALB,RAP2A,RAP2B,RHOG,RHOT1,RHOT2,RRAS,RRAS2,SRC,TJP1,TUBB1,TUBB6,TUBB8,TUBG1,WASL							Leukocyte Extravasation Signaling	10	0.175	ACTA1,ACTA2,ACTB,ACTC1,ACTG1,ACTG2,ACTN1,ACTN2,ACTN3,ACTN4,ARHGAP1,CD44,CD99,CDC42,CRK,CRKL,CTNNB1,CTTN,EZR,F11R,GNAI1,ICAM1,ITGB1,MAPK1,MSN,MYL6,PTK2,PTPN11,RAC1,RAP1A,RAP1B,RDX,RHOA,VCL
Sertoli Cell-Germ Cell Junction Signaling Pathway (Enhanced)	10.3	0.288	ACTR2,AFDN,AKT1,AKT2,AKT3,BCAR1,CAMK2B,CD2AP,CTNNA1,CTNNA2,CTNND1,CXADR,EPS8,GSK3A,GSK3B,HRAS,ILK,ITGA3,ITGA6,JUP,KRAS,MAP2K1,MAP2K2,MAP2K3,MAP2K4,MAP2K6,MAP2K7,MAP3K4,MAP3K6,MAP3K7,MAPK11,MAPK12,MAPK13,MAPK14,MAPK3,MAPK8,MAPK9,NFKB1,NRAS,PIK3C2A,PIK3C3,PIK3R2,PPP2R2A,PPP2R2B,PPP2R2D,PPP2R5C,PPP2R5D,PPP2R5E,PRKAA1,PRKAA2,PRKACG,PRKAG1,PRKAG2,PRKAR1A,PRKAR2A,PRKAR2B,RALA,RALB,RAP2A,RAP2B,RELA,RRAS…							RHO GTPases activate PAKs	9.9	0.571	CDC42,CTTN,FLNA,MYH10,MYH14,MYH9,MYL12B,MYL6,MYL9,PPP1CB,PPP1R12A,RAC1
Granzyme A Signaling	9.97	0.434	H1-0,H1-10,MT-ND1,MT-ND2,MT-ND3,NDUFA10,NDUFA11,NDUFA12,NDUFA13,NDUFA2,NDUFA4,NDUFA5,NDUFA6,NDUFA9,NDUFAB1,NDUFB1,NDUFB10,NDUFB11,NDUFB3,NDUFB4,NDUFB6,NDUFB7,NDUFB8,NDUFB9,NDUFS1,NDUFS2,NDUFS3,NDUFS5,NDUFS6,NDUFS7,NDUFS8,NDUFV1,NDUFV2							Sirtuin Signaling Pathway	9.9	0.145	ACLY,APEX1,ATP5F1A,ATP5F1B,G6PD,GLUD1,GLUD2,GOT2,H1-1,H1-2,H1-3,H1-4,H1-5,IDH2,LDHA,LDHB,MAPK1,NAMPT,NDUFA8,PARP1,PGAM1,PGAM2,PGAM4,PGK1,PPIF,PRKDC,RRP9,SF3A1,SF3A2,SLC2A1,SOD1,SOD2,TIMM13,TIMM8A,TIMM8B,TIMM9,TP53BP1,TRIM28,TUBA1B,TUBA1C,TUBA4A,XRCC5,XRCC6
Role of MAPK Signaling in Promoting the Pathogenesis of Influenza	9.91	0.368	ARAF,ATP6V0C,ATP6V0D1,ATP6V1A,ATP6V1B1,ATP6V1B2,ATP6V1C1,ATP6V1D,ATP6V1E1,ATP6V1F,ATP6V1G1,ATP6V1H,BAX,BRAF,HRAS,KRAS,MAP2K1,MAP2K2,MAP2K3,MAP2K4,MAP2K6,MAP2K7,MAPK11,MAPK12,MAPK13,MAPK14,MAPK3,MAPK8,MAPK9,NFKB1,NRAS,NUP153,PNPLA2,PRKCA,RAF1,RALA,RALB,RAP2A,RAP2B,RPS6KA3,RRAS,RRAS2							RAN Signaling	9.87	0.647	CSE1L,IPO5,KPNA2,KPNA4,KPNB1,RAN,RANBP1,RANGAP1,RCC1,TNPO1,XPO1
14-3-3-mediated Signaling	9.91	0.348	AKT1,AKT2,AKT3,BAX,EDC3,GFAP,GSK3A,GSK3B,HRAS,KRAS,MAP2K1,MAP2K2,MAP2K4,MAPK12,MAPK3,MAPK8,MAPK9,NRAS,PIK3C2A,PIK3C3,PIK3R2,PLCB3,PLCG1,PRKCA,PRKCD,PRKCE,PRKCH,PRKCI,PRKCZ,PRKD1,RAF1,RALA,RALB,RAP2A,RAP2B,RPS6KA1,RRAS,RRAS2,SRC,SRPK2,TRAF2,TUBB1,TUBB6,TUBB8,TUBG1,YAP1							Detoxification of Reactive Oxygen Species	9.7	0.405	CCS,CYCS,ERO1A,GSR,GSTP1,P4HB,PRDX1,PRDX2,PRDX3,PRDX5,PRDX6,SOD1,SOD2,TXN,TXNRD1
Netrin Signaling	9.85	0.314	ABLIM3,ACTR2,AKT1,AKT2,AKT3,BET1L,CAMK2A,CAMK2B,CAMK2D,CAMK2G,CHP1,CRMP1,DOCK1,ENAH,GPAA1,ITPR3,MAP2K1,MAP2K2,MAPK3,MAPK8,MTOR,NAPG,NCK1,NCK2,NFATC1,NFKB1,NSF,PAK1,PIK3C2A,PIK3C3,PIK3R2,PLCG1,PPP3CC,PPP3R1,PRKACG,PRKAG1,PRKAG2,PRKAR1A,PRKAR2A,PRKAR2B,PRKCA,PRKCD,PRKCE,PRKCH,PRKCI,PRKCZ,PRKD1,STX16,STX1A,VAMP2,VAMP3,VASP,VTI1B,WASL,YKT6							Smooth Muscle Contraction	9.7	0.372	ACTA2,ACTG2,ANXA1,ANXA2,CALD1,MYL12A,MYL12B,MYL6,MYL6B,MYL9,TLN1,TPM1,TPM2,TPM3,TPM4,VCL
Apoptosis Signaling	9.82	0.377	APAF1,BAK1,BAX,BCL2L1,BID,BIRC2,BIRC3,BIRC6,CAPN1,CAPN7,CASP8,CYC1,ELP1,HRAS,IKBKG,KRAS,MAP2K1,MAP2K2,MAP2K4,MAP2K7,MAP4K4,MAPK3,MAPK8,MCL1,NFKB1,NRAS,PLCG1,PRKCA,PRKCE,RAF1,RALA,RALB,RAP2A,RAP2B,RELA,ROCK1,RPS6KA1,RRAS,RRAS2,TP53							Chaperone Mediated Autophagy	9.59	0.545	EEF1A1,HSP90AA1,HSP90AB1,HSPA8,LAMP2,PARK7,PLIN3,RPS27A,UBA52,UBB,UBC,VIM
BER (Base Excision Repair) Pathway	9.79	0.545	ARL6IP5,HUWE1,LIG1,LIG3,MAP2K1,MAP2K2,MAP2K3,MAP2K4,MAP2K6,MAP2K7,MAPK3,MPG,NTHL1,PNKP,POLE,RFC1,RFC2,RFC3,RFC4,RFC5,SLC19A1,TP53,UNG,XRCC1							Semaphorin interactions	9.59	0.297	CFL1,DPYSL2,DPYSL3,FARP2,HSP90AA1,HSP90AB1,ITGB1,MET,MYH10,MYH14,MYH9,MYL12B,MYL6,MYL9,RAC1,RHOA,RHOB,RHOC,TLN1
Synaptic Long Term Potentiation	9.78	0.355	CAMK2A,CAMK2B,CAMK2D,CAMK2G,CHP1,CREB1,CREBBP,EP300,GNA11,GNAQ,GRIN2B,HRAS,ITPR3,KRAS,MAP2K1,MAP2K2,MAPK3,NRAS,PLCB3,PLCG1,PPP1R10,PPP3CC,PPP3R1,PRKACG,PRKAG1,PRKAG2,PRKAR1A,PRKAR2A,PRKAR2B,PRKCA,PRKCD,PRKCE,PRKCH,PRKCI,PRKCZ,PRKD1,RAF1,RALA,RALB,RAP2A,RAP2B,RPS6KA1,RRAS,RRAS2							SRP-dependent cotranslational protein targeting to membrane	9.5	0.197	RPL10A,RPL12,RPL23A,RPL29,RPL30,RPL5,RPL7A,RPLP0,RPLP1,RPLP2,RPS10,RPS11,RPS12,RPS14,RPS16,RPS18,RPS19,RPS2,RPS20,RPS21,RPS27A,RPS28,RPS3,RPS5,RPS8,RPSA,SRP9,UBA52
COPI-mediated anterograde transport	9.78	0.382	ACTR10,ARF4,ARFGAP1,ARFGAP2,BET1,BET1L,COG1,COG3,COG4,COG5,COG6,COPB1,COPG2,COPZ1,DCTN1,DCTN4,DCTN6,DYNC1H1,DYNC1LI1,DYNC1LI2,GBF1,GOLGA2,GOLGB1,NAPG,NSF,SPTB,SPTBN2,STX5,TMED10,TMED2,TMED3,TMED7,TMED9,TUBAL3,TUBB1,TUBB6,TUBB8,USO1,YKT6							Cyclophilin Signaling Pathway	9.42	0.153	AIFM1,BSG,CALR,CASP3,CD44,CTNNB1,CYCS,DDX42,HLA-A,HLA-C,HNRNPA1,HSPA8,IRF3,LRP1,MAPK1,PDIA6,PPIA,PPIB,PPIF,PPP3CA,PPP3CB,PRDX2,PRPF19,PTGES3,RHOA,SF3A1,SF3A2,SF3A3,SF3B1,SF3B3,SF3B4,SNRNP200,TIMM13,TIMM8A,TIMM8B,TIMM9,TNPO1,U2AF2
Hereditary Breast Cancer Signaling	9.75	0.341	AKT1,AKT2,AKT3,BLM,BRCA2,CCNB1,CDC25C,CDK4,CREBBP,EP300,FANCD2,FANCE,FGF2,HRAS,KRAS,MRE11,MSH2,MSH6,NBN,NELFB,NRAS,PIK3C2A,PIK3C3,PIK3R2,POLR2A,POLR2B,POLR2C,POLR2D,POLR2E,POLR2I,RAD50,RAD51C,RALA,RALB,RAP2A,RAP2B,RFC1,RFC2,RFC3,RFC4,RFC5,RRAS,RRAS2,SLC19A1,TP53,TUBG1,XPC							Paxillin Signaling	9.42	0.226	ACTA1,ACTA2,ACTB,ACTC1,ACTG1,ACTG2,ACTN1,ACTN2,ACTN3,ACTN4,ARF1,CDC42,CRK,GRB2,ITGA5,ITGB1,MAPK1,PTK2,RAC1,RAP1A,RAP1B,TLN1,TLN2,VCL
Neutrophil degranulation	9.73	0.231	ACAA1,ACTR10,ACTR1B,ACTR2,ADGRE5,AGA,ALAD,ALDH3B1,ANO6,APAF1,APRT,ARHGAP45,ARL8A,ARMC8,ASAH1,ATAD3B,ATG7,ATP6V0C,ATP6V1D,C6orf120,CAPN1,CAT,CD47,CD63,CDK13,CKAP4,COMMD9,COPB1,CPNE3,CSNK2B,CYB5R3,CYFIP1,DDOST,DDX3X,DEGS1,DERA,DGAT1,DIAPH1,DNAJC13,DNAJC5,DSN1,DSP,DYNC1H1,DYNC1LI1,DYNLT1,FAF2,FRK,GLIPR1,GOLGA7,GSDMD,GYG1,HMOX2,HUWE1,IMPDH1,IMPDH2,IQGAP2,ITGAV,JUP,LAMTOR1,LAMTOR2,LPCAT1,LRRC7,MAGT1,M…							Protein Kinase A Signaling	9.36	0.126	AKAP12,APEX1,CALM3,CTNNB1,FLNA,FLNB,FLNC,GNAI1,GNAS,GNB1,GNB2,GNG12,H1-1,H1-2,H1-3,H1-4,H1-5,MAPK1,MYH10,MYL12A,MYL12B,MYL6,MYL6B,MYL9,PDE6D,PDIA3,PGP,PPP1CA,PPP1CB,PPP1CC,PPP2CA,PPP3CA,PPP3CB,PRKACA,PRKACB,PTK2,PTPN11,PTPRF,PYGB,PYGL,RAP1A,RAP1B,RHOA,SFN,YWHAB,YWHAE,YWHAG,YWHAH,YWHAQ,YWHAZ
Melatonin Signaling	9.64	0.432	ARAF,BRAF,CAMK2A,CAMK2B,CAMK2D,CAMK2G,GNAI2,GNAI3,GNAQ,MAP2K1,MAP2K2,MAP2K3,MAP2K4,MAP2K6,MAP2K7,MAPK3,PLCB3,PLCG1,PRKACG,PRKAG1,PRKAG2,PRKAR1A,PRKAR2A,PRKAR2B,PRKCA,PRKCD,PRKCE,PRKCH,PRKCI,PRKCZ,PRKD1,RAF1							Agrin Interactions at Neuromuscular Junction	9.1	0.279	ACTA1,ACTA2,ACTB,ACTC1,ACTG1,ACTG2,CDC42,CTTN,DAG1,ITGB1,LAMB1,LAMC1,MAPK1,PKLR,PTK2,RAC1,RAC3,RAP1A,RAP1B
Role of Tissue Factor in Cancer	9.57	0.293	AKT1,AKT2,AKT3,ARAF,BCL2L1,BRAF,EGFR,FRK,GNA11,GNA13,GNAQ,HRAS,IKBKG,ITGA3,ITGA6,ITGAV,KRAS,MAP2K1,MAP2K2,MAP2K3,MAP2K4,MAP2K6,MAP2K7,MAP3K7,MAPK11,MAPK12,MAPK13,MAPK14,MAPK15,MAPK3,MAPK7,MAPK8,MAPK9,MTOR,NFKB1,NRAS,PDXP,PIK3C2A,PIK3C3,PIK3R2,PPP2R2A,PPP2R2D,PPP2R5C,PPP2R5D,PPP2R5E,PRKCA,PTK2B,PXN,RAF1,RALA,RALB,RAP2A,RAP2B,RBL1,RPS6KA1,RPS6KA2,RPS6KA3,RRAS,RRAS2,SRC,TP53							Coronavirus Pathogenesis Pathway	9.06	0.161	ADAM9,ATP6AP1,CASP3,CDK2,EEF1A1,EEF1A2,EIF4E,HDAC1,HDAC2,IRF3,KPNB1,MAPK1,MAVS,NPM1,PA2G4,RAB7A,RPS10,RPS11,RPS12,RPS14,RPS16,RPS18,RPS19,RPS2,RPS20,RPS21,RPS27A,RPS28,RPS3,RPS5,RPS8,RPSA,TBK1,TNPO1
Cardiac Hypertrophy Signaling	9.49	0.272	AKT1,CHP1,CREB1,CREBBP,EIF2B2,EIF2B3,EIF2B4,EIF2B5,EP300,FNBP1,GNA11,GNA13,GNAI2,GNAI3,GNAQ,GNB1L,GNB4,GNG10,GSK3B,HRAS,IRS1,KRAS,MAP2K1,MAP2K2,MAP2K3,MAP2K4,MAP2K6,MAP2K7,MAP3K4,MAP3K6,MAP3K7,MAPK11,MAPK12,MAPK13,MAPK14,MAPK3,MAPK8,MAPK9,MAPKAPK2,MAPKAPK3,MTOR,MYL1,MYL3,NRAS,PIK3C2A,PIK3C3,PIK3R2,PLCB3,PLCG1,PPP3CC,PPP3R1,PRKACG,PRKAG1,PRKAG2,PRKAR1A,PRKAR2A,PRKAR2B,RAF1,RALA,RALB,RAP2A,RAP2B,RH…							Interconversion of nucleotide di- and triphosphates	9.06	0.448	AK1,AK2,CMPK1,DCTD,DCTPP1,DUT,GSR,NME1,NME2,RRM2,RRM2B,TXN,TXNRD1
ERBB4 Signaling	9.49	0.448	AKT1,HRAS,KRAS,MAP2K1,MAP2K2,MAPK3,NCSTN,NRAS,PIK3C2A,PIK3C3,PIK3R2,PLCG1,PRKCA,PRKCD,PRKCE,PRKCH,PRKCI,PRKCZ,PRKD1,PSEN1,PSENEN,RAF1,RALA,RALB,RAP2A,RAP2B,RRAS,RRAS2,SHC1,YAP1							Clathrin-mediated endocytosis	9.04	0.202	ACTB,ACTG1,ACTR3,AGFG1,AP2A1,AP2A2,AP2B1,AP2M1,ARPC1A,ARPC2,ARPC3,ARPC4,BIN1,CLTA,CLTC,CLTCL1,CTTN,GRB2,HSPA8,IGF2R,RPS27A,SNAP91,TFRC,UBA52,UBB,UBC
Nucleotide Excision Repair	9.41	0.367	ACTR5,AQR,CCNH,CDK7,CETN2,COPS3,COPS7B,ERCC2,ERCC3,ERCC4,ERCC6,GTF2H1,GTF2H2,INO80,ISY1,LIG1,LIG3,PARP2,POLD1,POLD2,POLD3,POLE,POLE3,POLE4,POLR2A,POLR2B,POLR2C,POLR2D,POLR2E,POLR2I,RBX1,RFC1,RFC2,RFC3,RFC4,RFC5,RPA2,XAB2,XPC,XRCC1							Fcγ Receptor-mediated Phagocytosis in Macrophages and Monocytes	9.03	0.237	ACTA1,ACTA2,ACTB,ACTC1,ACTG1,ACTG2,ACTR3,ARPC1A,ARPC1B,ARPC2,ARPC3,ARPC4,CDC42,CRK,EZR,MAPK1,RAB11A,RAB11B,RAC1,RAC3,TLN1,TLN2
MHC class II antigen presentation	9.29	0.344	ACTR10,ACTR1B,AP1M2,AP1S2,AP2S1,DCTN1,DCTN4,DCTN6,DNM1,DNM1L,DNM2,DNM3,DYNC1H1,DYNC1LI1,DYNC1LI2,KIF11,KIF20A,KIF22,KIF23,KIF2A,KIF2C,KIF3B,KIF3C,KIF4A,KIF4B,KIF5A,KIF5B,KIF5C,KIFAP3,KLC1,KLC2,KLC3,KLC4,RACGAP1,SAR1B,SEC24A,SEC24B,SEC24D,SH3GL2,SPTBN2,TUBAL3,TUBB1,TUBB6,TUBB8							TP53 Regulates Metabolic Genes	8.99	0.247	COX5B,COX6B1,CYCS,G6PD,GPI,GSR,LAMTOR3,PRDX1,PRDX2,PRDX5,RRM2B,SFN,TIGAR,TXN,TXNRD1,YWHAB,YWHAE,YWHAG,YWHAH,YWHAQ,YWHAZ
Tight Junction Signaling	9.27	0.304	AFDN,AKT1,AKT2,AKT3,ARHGEF2,BET1L,CDK4,CPSF1,CPSF2,CPSF3,CPSF6,CSTF2,CSTF2T,CTNNA1,EPB41,GPAA1,HSF1,LLGL1,MARK2,MYL1,MYL3,MYLK,MYO18A,MYO1A,NAPG,NFKB1,NSF,PALS1,PPP2R2A,PPP2R2B,PPP2R2D,PPP2R5C,PPP2R5D,PPP2R5E,PRKACG,PRKAG1,PRKAG2,PRKAR1A,PRKAR2A,PRKAR2B,PRKCI,PRKCZ,RAB13,RELA,STX16,STX1A,STX4,SYMPK,TJP1,TJP2,VAMP2,VAMP3,VASP,VTI1B,YKT6							Protein Sorting Signaling Pathway	8.94	0.171	AP1B1,AP1G1,AP1M1,AP1S1,AP3B1,ARCN1,ARF1,CDC42,CLTA,CLTC,CLTCL1,COPA,COPB2,COPE,COPG1,GBA1,GNAS,IGF2R,PRKACA,PRKACB,RAB11A,RAB11B,SEC13,SEC23A,SEC23B,SEC24C,SEC31A,SERPINH1,VPS26A,VPS29,VPS35
Regulation of TP53 Activity through Acetylation	9.27	0.633	AKT1,AKT2,AKT3,BRD1,BRD7,BRPF1,CHD3,CHD4,EP300,GATAD2A,GATAD2B,MAP2K6,MBD3,MTA2,PIN1,PIP4K2C,PIP4P1,PML,TP53							NRF2-mediated Oxidative Stress Response	8.93	0.144	ACTA1,ACTA2,ACTB,ACTC1,ACTG1,ACTG2,AKR1A1,AKR7A2,CBR1,CCT7,DNAJB11,DNAJC8,DNAJC9,ERP29,FKBP5,GCLC,GSR,GSTM4,GSTO1,GSTP1,HSP90AA1,HSP90AB1,HSP90B1,MAPK1,NQO2,PPIB,PRDX1,RAP1A,RAP1B,SOD1,SOD2,SQSTM1,STIP1,TXN,TXNRD1,UBB,UBE2K,USP14,VCP
RANK Signaling in Osteoclasts	9.23	0.387	AKT1,AKT2,AKT3,BIRC2,BIRC3,CHP1,ELP1,IKBKG,MAP2K1,MAP2K2,MAP2K4,MAP2K6,MAP2K7,MAP3K4,MAP3K6,MAP3K7,MAPK11,MAPK12,MAPK13,MAPK14,MAPK3,MAPK8,MAPK9,NFATC1,NFKB1,PIK3C2A,PIK3C3,PIK3R2,PPP3CC,PPP3R1,PTK2B,RAF1,RELA,SRC,TRAF2,TRAF6							Axonal Guidance Signaling	8.87	0.112	ACTR3,ADAM9,ARPC1A,ARPC1B,ARPC2,ARPC3,ARPC4,BAIAP2,CDC42,CFL1,CFL2,COPS5,CRK,CRKL,DPYSL2,EIF4E,EPHB4,FARP2,GNAI1,GNAS,GNB1,GNB2,GNG12,GRB2,ITGA5,ITGB1,L1CAM,MAPK1,MET,MYL12A,MYL12B,MYL6,MYL6B,MYL9,PDIA3,PFN1,PFN2,PLXNB2,PPP3CA,PPP3CB,PRKACA,PRKACB,PTK2,PTPN11,RAC1,RAC3,RAP1A,RAP1B,RHOA,SDCBP,TUBA1B,TUBA1C,TUBA4A,TUBB,TUBB2A,TUBB3,TUBB4A,TUBB4B
Paxillin Signaling	9.23	0.368	ARF6,ARFIP2,BCAR1,CSK,DOCK1,GIT2,HRAS,ITGA3,ITGA6,ITGAV,ITGB4,KRAS,MAP2K4,MAPK11,MAPK12,MAPK13,MAPK14,MAPK8,MAPK9,NCK1,NCK2,NRAS,PAK1,PAK2,PAK4,PARVA,PIK3C2A,PIK3C3,PIK3R2,PTK2B,PTPN12,PXN,RALA,RALB,RAP2A,RAP2B,RRAS,RRAS2,SRC							Protein ubiquitination	8.85	0.433	RPS27A,UBA1,UBA52,UBB,UBC,UBE2A,UBE2D2,UBE2H,UBE2K,UBE2L3,UCHL3,USP5,USP7
NRF2-mediated Oxidative Stress Response	9.22	0.267	ABCC1,AKR7A3,AKT1,CAT,CLPP,CREBBP,CUL3,DNAJA1,DNAJA2,DNAJA3,DNAJB1,DNAJB12,DNAJB2,DNAJB4,DNAJB6,DNAJC10,DNAJC11,DNAJC13,DNAJC16,DNAJC17,DNAJC5,DNAJC7,EP300,EPHX1,GCLM,GSK3B,GSTK1,GSTM1,GSTM3,GSTM5,GSTT2,HACD3,HRAS,HSPB8,JUND,KEAP1,KRAS,MAP2K1,MAP2K2,MAP2K3,MAP2K4,MAP2K6,MAP2K7,MAP3K7,MAPK14,MAPK3,MAPK7,MAPK8,MAPK9,MGST1,MGST2,MGST3,NQO1,NRAS,PIK3C2A,PIK3C3,PIK3R2,PRKCA,PRKCD,PRKCE,PRKCH,PRKCI,PRK…							Mitotic Prometaphase	8.81	0.161	ACTR1A,BUB3,CDK1,DCTN2,DYNC1I2,DYNLL1,DYNLL2,HSP90AA1,MAPRE1,NUDC,NUMA1,PAFAH1B1,PPP1CC,PPP2CA,PPP2CB,PPP2R1A,PPP2R1B,PRKACA,RANGAP1,RCC2,SEC13,STAG2,TUBA1B,TUBA1C,TUBA4A,TUBB,TUBB2A,TUBB3,TUBB4A,TUBB4B,XPO1,YWHAE,YWHAG
Clathrin-mediated endocytosis	9.18	0.341	AAK1,ACTR2,AP2S1,ARF6,ARFGAP1,DNM1,DNM2,DNM3,DVL2,EGFR,EPN1,EPN2,EPS15,EPS15L1,FNBP1,GAK,GAPVD1,HGS,HIP1,HIP1R,ITSN1,M6PR,NECAP1,NECAP2,OCRL,PACSIN2,PACSIN3,PICALM,PIK3C2A,RAB5B,RAB5C,REPS1,SCARB2,SH3GL1,SH3GL2,SH3KBP1,SNX9,STAM,TRIP10,VAMP2,VAMP3,VAMP7,VAMP8,WASL							Deadenylation-dependent mRNA decay	8.77	0.304	DCPS,DDX6,EIF4A1,EIF4A2,EIF4A3,EIF4B,EIF4E,EIF4G1,EXOSC2,EXOSC7,EXOSC8,EXOSC9,LSM2,LSM3,LSM7,PABPC1,TNKS1BP1
mRNA 3 Prime End Processing Signaling Pathway	9.18	0.373	CNOT1,CNOT10,CNOT11,CNOT2,CNOT3,CNOT4,CNOT6,CNOT7,CNOT9,CPSF1,CPSF2,CPSF3,CPSF6,CPSF7,CSTF2,CSTF2T,DIS3,EIF4G2,EIF4G3,EXOSC1,EXOSC10,EXOSC3,EXOSC5,EXOSC6,FIP1L1,MAPK3,MBNL1,PAPOLA,PAPOLB,PAPOLG,PPP1R10,RBBP6,SRRM1,SRSF3,SRSF7,SUPT5H,SYMPK,WDR33							E3 ubiquitin ligases ubiquitinate target proteins	8.77	0.304	H2BC11,H2BC17,H2BC3,HLA-A,PCNA,PRKDC,RPS27A,UBA52,UBB,UBC,UBE2A,UBE2D2,UBE2D3,UBE2L3,UBE2N,UBE2V2,VCP
Chemokine Signaling	9.15	0.407	CAMK1,CAMK2A,CAMK2B,CAMK2D,CAMK2G,GNAI2,GNAI3,GNAQ,HRAS,KRAS,MAP2K1,MAP2K2,MAPK11,MAPK12,MAPK13,MAPK14,MAPK3,MAPK8,MPRIP,NRAS,PLCB3,PLCG1,PRKCA,PTK2B,RAF1,RALA,RALB,RAP2A,RAP2B,ROCK2,RRAS,RRAS2,SRC							MicroRNA Biogenesis Signaling Pathway	8.59	0.166	DDX1,DDX17,DDX5,EWSR1,EXOSC2,EXOSC7,EXOSC8,EXOSC9,FUS,HNRNPA1,HNRNPA2B1,HNRNPD,HSP90AA1,HSP90AB1,HSP90B1,HSPA8,ILF2,ILF3,KHSRP,MAPK1,POLR2G,PTGES3,RAN,RAP1A,RAP1B,SEC13,SF3A1,SF3A2,SRSF1,ST13,TSN
Mitophagy	9.1	0.55	ATG5,ATG9A,CSNK2A1,CSNK2A2,CSNK2A3,CSNK2B,MAP1LC3B,MFN2,MTERF3,OPTN,PGAM5,SRC,TOMM20,TOMM22,TOMM40,TOMM5,TOMM6,TOMM7,TOMM70,VDAC1,VDAC2,VDAC3							Mitochondrial protein degradation	8.59	0.224	ACAT1,ACO2,ATP5F1A,ATP5F1B,CHCHD2,COX5B,CS,DLD,ECH1,ECI1,FH,GLUD1,HSPA9,HSPD1,HTRA2,IDH2,MDH2,ME2,PRKACA,SHMT2,SSBP1,TIMM9
Complex III assembly	9	0.68	BCS1L,CYC1,FXN,ISCU,LETM1,LYRM4,LYRM7,MT-CYB,NFS1,UQCC1,UQCC2,UQCC3,UQCR10,UQCRB,UQCRC1,UQCRC2,UQCRFS1							RHO GTPases activate IQGAPs	8.45	0.406	ACTB,ACTG1,CDC42,CTNNB1,IQGAP1,RAC1,TUBA1B,TUBA1C,TUBA4A,TUBB2A,TUBB3,TUBB4A,TUBB4B
Ephrin A Signaling	9	0.329	ACP1,AKT1,AKT2,AKT3,ARAF,ARF6,ARHGAP35,ARHGEF16,BRAF,EGFR,EPHA2,FGF2,FRK,GIT1,HRAS,ILK,MAP2K1,MAP2K2,MAPK3,MYL1,MYL3,NCK1,NCK2,NCSTN,NFATC1,PAK1,PIK3C2A,PIK3C3,PIK3R2,PRKACG,PRKAG1,PRKAG2,PRKAR1A,PRKAR2A,PRKAR2B,PSEN1,PSENEN,RAF1,RHEB,RHOG,ROCK1,ROCK2,SIPA1L1,SRC,STAT3,VAV2							RNA Polymerase II Transcription	8.28	0.18	ALYREF,CSTF1,CSTF3,DDX39A,DDX39B,EIF4A3,ELOB,GTF2A1,MAGOH,MAGOHB,NCBP1,NUDT21,PABPN1,POLR2G,RBM8A,SARNP,SNRPB,SNRPD3,SNRPF,SRSF1,SRSF11,SRSF2,SSRP1,SUPT16H,TAF15,TCEA1,U2AF2
Apelin Endothelial Signaling Pathway	8.97	0.324	AKT1,AKT2,AKT3,GNA11,GNA13,GNAI2,GNAI3,GNAQ,GNB1L,GNB4,GNG10,HDAC4,HRAS,KRAS,MAP2K1,MAP2K2,MAP2K4,MAPK12,MAPK3,MAPK8,MAPK9,MTOR,NFKB1,NRAS,PIK3C2A,PIK3C3,PIK3R2,PLCB3,PRKAA1,PRKAA2,PRKAG1,PRKAG2,PRKCA,PRKCD,PRKCE,PRKCH,PRKCI,PRKCZ,PRKD1,RAF1,RALA,RALB,RAP2A,RAP2B,RELA,RRAS,RRAS2							Signaling by MET	7.94	0.241	CRK,CRKL,FN1,GRB2,ITGB1,LAMA5,LAMB1,LAMB2,LAMC1,MET,PTK2,PTPN11,RAC1,RAP1A,RAP1B,RPS27A,UBA52,UBB,UBC
Integrin Signaling	8.96	0.286	ACTR2,AKT1,AKT2,AKT3,ARF4,ARF6,ARHGAP5,ASAP1,BCAR1,BRAF,CAPN1,CAPN7,CAV1,DOCK1,FNBP1,GIT1,GSK3B,HRAS,ILK,ILKAP,ITGA3,ITGA6,ITGAV,ITGB4,KRAS,LIMS1,MAP2K1,MAP2K2,MAP2K4,MAPK3,MAPK8,MPRIP,MYLK,NCK1,NCK2,NRAS,PAK1,PAK2,PAK4,PARVA,PIK3C2A,PIK3C3,PIK3R2,PLCG1,PXN,RAF1,RALA,RALB,RAP2A,RAP2B,RHOG,RHOT1,RHOT2,ROCK1,RRAS,RRAS2,SHC1,SRC,VASP,WASL							Regulation of Cellular Mechanics by Calpain Protease	7.81	0.225	ACTN1,ACTN2,ACTN3,ACTN4,CAPN2,CAPNS1,CAST,CDK1,CDK2,EZR,GRB2,ITGA5,ITGB1,MAPK1,PTK2,RAP1A,RAP1B,TLN1,TLN2,VCL
DNA Replication Pre-Initiation	8.91	0.365	ANAPC1,ANAPC4,CDC16,CDC23,H2AZ2,H2BC12,H2BC12L,H2BC13,H2BC14,H2BC15,H2BC5,H2BC9,KPNA1,KPNA6,MCM5,MCM7,MCM8,ORC3,ORC4,ORC5,PSMB10,PSMB9,PSMC1,PSMC2,PSMC4,PSMC5,PSMC6,PSMD10,PSMD11,PSMD12,PSMD13,PSMD14,PSMD4,PSMD7,PSMD8,PSME3,UBE2C,UBE2S							CLEAR Signaling Pathway	7.77	0.133	ATP6AP1,CTSA,CTSB,CTSD,GAA,GBA1,GLB1,GNS,GUSB,HEXA,HEXB,IGF2R,LAMP1,LAMTOR3,MAPK1,NEU1,PPP2CA,PPP2CB,PPP2R1A,PPP2R1B,PPP3CA,PPP3CB,PSAP,PTPA,RAB7A,RAP1A,RAP1B,SEC13,SFN,TPP1,VPS26A,VPS35,YWHAB,YWHAE,YWHAG,YWHAH,YWHAQ,YWHAZ
HDR through Homologous Recombination (HRR) or Single Strand Annealing (SSA)	8.78	0.351	BABAM1,BLM,BRCA2,BRCC3,CCNA2,CLSPN,ERCC4,GEN1,H2BC12,H2BC12L,H2BC13,H2BC14,H2BC15,H2BC5,H2BC9,HERC2,HUS1,MDC1,MRE11,NBN,POLD1,POLD2,POLD3,POLE,POLE3,POLE4,PPP4C,PPP4R2,RAD50,RAD51C,RFC1,RFC2,RFC3,RFC4,RFC5,RMI1,RPA2,TIMELESS,TOP3A,TOPBP1							NER (Nucleotide Excision Repair, Enhanced Pathway)	7.64	0.22	COPS2,COPS4,COPS5,COPS6,COPS7A,COPS8,CUL4A,DDB1,GPS1,NEDD8,PCNA,POLR2G,RAD23B,RBBP4,RPA1,RPA3,TCEA1,UBE2I,UBE2N,USP7
Glioma Signaling	8.76	0.336	AKT1,AKT2,AKT3,CAMK1,CAMK2A,CAMK2B,CAMK2D,CAMK2G,CDK4,EGFR,HDAC4,HDAC8,HRAS,IDH3B,IDH3G,KRAS,MAP2K1,MAP2K2,MAPK3,MTOR,NRAS,PIK3C2A,PIK3C3,PIK3R2,PLCG1,PRKCA,PRKCD,PRKCE,PRKCH,PRKCI,PRKCZ,PRKD1,RAF1,RALA,RALB,RAP2A,RAP2B,RBL1,RRAS,RRAS2,SHC1,SIN3A,TP53							Sumoylation Pathway	7.57	0.208	ARHGDIA,CDC42,HDAC1,HDAC2,PCNA,RAC1,RAC3,RAN,RANGAP1,RCC1,RHOA,RHOB,RHOC,RPA1,SAE1,SERBP1,SUMO1,SUMO2,SUMO3,UBA2,UBE2I
Adrenomedullin signaling pathway	8.76	0.287	AKT1,AKT2,AKT3,ARAF,BAX,BRAF,CEBPB,CSK,GNA11,GNAQ,GSK3A,GSK3B,HRAS,IL18,ITPR3,KRAS,MAP2K1,MAP2K2,MAP2K3,MAP2K4,MAP2K6,MAP2K7,MAPK11,MAPK12,MAPK13,MAPK14,MAPK15,MAPK3,MAPK7,MAPK8,MAPK9,MYLK,NFKB1,NRAS,NT5C,PIK3C2A,PIK3C3,PIK3R2,PLCB3,PLCG1,PRKACG,PRKAG1,PRKAG2,PRKAR1A,PRKAR2A,PRKAR2B,PTK2B,RAF1,RALA,RALB,RAP2A,RAP2B,RELA,RRAS,RRAS2,SHC1,SLC39A7,SMARCC2							DNA Double Strand Break Response	7.47	0.271	H2BC11,H2BC17,H2BC21,H2BC26,H2BC3,KPNA2,PPP5C,RPS27A,SUMO1,TP53BP1,UBA52,UBB,UBC,UBE2I,UBE2N,UBE2V2
Parkinson's Signaling Pathway	8.7	0.25	ALDH18A1,ALDH1B1,ALDH1L1,ALDH1L2,ALDH2,ALDH3A1,ALDH3A2,ALDH3B1,ALDH3B2,ALDH4A1,ALDH6A1,ALDH7A1,ALDH9A1,ATP6V0C,ATP6V0D1,ATP6V1A,ATP6V1B1,ATP6V1B2,ATP6V1C1,ATP6V1D,ATP6V1E1,ATP6V1F,ATP6V1G1,ATP6V1H,CAMK2A,CAMK2B,CAMK2D,CAMK2G,EIF2A,GRIN2B,IL18,ITPR3,MAOA,MAOB,MAPK11,MAPK12,MAPK13,MAPK14,MAPK8,MT-ND1,MT-ND2,MT-ND3,NDUFA10,NDUFA11,NDUFA12,NDUFA13,NDUFA2,NDUFA4,NDUFA5,NDUFA6,NDUFA9,NDUFAB1,NDUFB1,NDU…							ERK/MAPK Signaling	7.45	0.145	CRK,CRKL,EIF4E,GRB2,HSPB1,ITGA5,ITGB1,LAMTOR3,MAPK1,PPP1CA,PPP1CB,PPP1CC,PPP1R12A,PPP2CA,PPP2CB,PPP2R1A,PPP2R1B,PRKACA,PRKACB,PTK2,PTPA,RAC1,RAC3,RAP1A,RAP1B,TLN1,TLN2,YWHAB,YWHAG,YWHAH,YWHAQ,YWHAZ
CDK5 Signaling	8.65	0.358	CAPN1,CDK5,HRAS,ITGA3,ITGA6,KRAS,MAP2K1,MAP2K2,MAPK11,MAPK12,MAPK13,MAPK14,MAPK15,MAPK3,MAPK7,MAPK8,MAPK9,NRAS,PPP1R10,PPP2R2A,PPP2R2B,PPP2R2D,PPP2R5C,PPP2R5D,PPP2R5E,PRKACG,PRKAG1,PRKAG2,PRKAR1A,PRKAR2A,PRKAR2B,RAF1,RALA,RALB,RAP2A,RAP2B,RRAS,RRAS2							tRNA Charging	7.39	0.342	AARS1,DARS1,EPRS1,FARSB,GARS1,HARS1,HARS2,KARS1,NARS1,QARS1,RARS1,TARS1,WARS1
Translocation of SLC2A4 (GLUT4) to the plasma membrane	8.62	0.417	AKT1,AKT2,ASPSCR1,EXOC1,EXOC2,EXOC3,EXOC4,EXOC5,EXOC7,EXOC8,KIF3B,KIFAP3,LNPEP,MYO1C,MYO5A,PRKAA2,PRKAG1,PRKAG2,RAB13,RAB14,RALA,RALGAPB,SNAP23,STX4,TBC1D4,TUBAL3,TUBB1,TUBB6,TUBB8,VAMP2							Mitotic Prophase	7.34	0.202	CDK1,H2AC20,H2AC6,H2BC11,H2BC17,H2BC21,H2BC26,H2BC3,LMNA,LMNB1,MAPK1,NUMA1,PPP2CA,PPP2CB,PPP2R1A,PPP2R1B,RAB1A,RAB1B,SEC13,SET,TMPO
P2Y Purinergic Receptor Signaling Pathway	8.62	0.328	AKT1,AKT2,AKT3,CREB1,CREBBP,GNAI2,GNAI3,GNAQ,GNB1L,GNB4,GNG10,HRAS,KRAS,MAP2K1,MAP2K2,MAPK3,NFKB1,NRAS,PIK3C2A,PIK3C3,PIK3R2,PLCB3,PLCG1,PRKACG,PRKAG1,PRKAG2,PRKAR1A,PRKAR2A,PRKAR2B,PRKCA,PRKCD,PRKCE,PRKCH,PRKCI,PRKCZ,PRKD1,RAF1,RALA,RALB,RAP2A,RAP2B,RELA,RRAS,RRAS2							HIPPO signaling	7.32	0.234	CD44,CUL1,PPP1CA,PPP1CB,PPP1CC,PPP2CA,PPP2CB,PPP2R1A,PPP2R1B,PTPA,SFN,SKP1,YWHAB,YWHAE,YWHAG,YWHAH,YWHAQ,YWHAZ
G Beta Gamma Signaling	8.53	0.331	AKT1,AKT2,AKT3,CAV1,DNM2,EGFR,GNA11,GNA13,GNAI2,GNAI3,GNAQ,GNB1L,GNB4,GNG10,HRAS,ITPR3,KRAS,MAPK3,NRAS,PAK1,PLCG1,PRKACG,PRKAG1,PRKAG2,PRKAR1A,PRKAR2A,PRKAR2B,PRKCA,PRKCD,PRKCE,PRKCH,PRKCI,PRKCZ,PRKD1,RAF1,RALA,RALB,RAP2A,RAP2B,RRAS,RRAS2,SHC1,SRC							Z-decay: degradation of maternal mRNAs by zygotically expressed factors	7.3	0.667	EIF4A1,EIF4A2,EIF4A3,EIF4B,EIF4E,EIF4G1,PABPC1,PABPN1
Cell Cycle Control of Chromosomal Replication	8.48	0.456	CDC45,CDK11A,CDK11B,CDK12,CDK13,CDK4,CDK5,CDK7,CDK8,CDK9,LIG1,MCM5,MCM7,MCM8,ORC3,ORC4,ORC5,POLA1,POLA2,POLD1,POLE,PRIM1,PRIM2,RPA2,TOP2A,TOP2B							Hypoxia Signaling in the Cardiovascular System	7.23	0.231	COPS5,HSP90AA1,HSP90AB1,HSP90B1,LDHA,P4HB,SUMO1,UBE2A,UBE2D2,UBE2D3,UBE2H,UBE2I,UBE2K,UBE2L3,UBE2M,UBE2N,UBE2V1,UBE2V2
BMP signaling pathway	8.43	0.378	CREB1,CREBBP,HRAS,KRAS,MAGED1,MAP2K1,MAP2K2,MAP2K4,MAP3K7,MAPK11,MAPK12,MAPK13,MAPK14,MAPK3,MAPK8,MAPK9,NFKB1,NRAS,PRKACG,PRKAG1,PRKAG2,PRKAR1A,PRKAR2A,PRKAR2B,RAF1,RALA,RALB,RAP2A,RAP2B,RELA,RRAS,RRAS2,SMAD4,TAB1							Caveolar-mediated Endocytosis Signaling	7.14	0.228	ACTA1,ACTA2,ACTB,ACTC1,ACTG1,ACTG2,ARCN1,COPA,COPB2,COPE,COPG1,FLNA,FLNB,FLNC,HLA-A,HLA-C,ITGA5,ITGB1
HGF Signaling	8.42	0.328	AKT1,AKT2,AKT3,DOCK1,HRAS,ITGA3,ITGA6,ITGAV,ITGB4,KRAS,MAP2K1,MAP2K2,MAP2K4,MAP2K7,MAP3K4,MAP3K6,MAP3K7,MAPK12,MAPK3,MAPK8,MAPK9,NRAS,PAK1,PIK3C2A,PIK3C3,PIK3R2,PLCG1,PRKCA,PRKCD,PRKCE,PRKCH,PRKCI,PRKCZ,PRKD1,PXN,RAF1,RALA,RALB,RAP2A,RAP2B,RRAS,RRAS2,STAT3							Intrinsic Pathway for Apoptosis	7.05	0.273	C1QBP,CASP3,CDKN2A,CYCS,DIABLO,DYNLL1,DYNLL2,MAPK1,SFN,YWHAB,YWHAE,YWHAG,YWHAH,YWHAQ,YWHAZ
CCR3 Signaling in Eosinophils	8.4	0.324	GNA11,GNA13,GNAI2,GNAI3,GNAQ,GNB1L,GNB4,GNG10,HRAS,ITPR3,KRAS,MAP2K1,MAP2K2,MAPK11,MAPK12,MAPK13,MAPK14,MAPK3,MPRIP,MYLK,NRAS,PAK1,PAK2,PAK4,PIK3C2A,PIK3C3,PIK3R2,PLCB3,PRKCA,PRKCD,PRKCE,PRKCH,PRKCI,PRKCZ,PRKD1,RAF1,RALA,RALB,RAP2A,RAP2B,ROCK1,ROCK2,RRAS,RRAS2							Integration of energy metabolism	7.05	0.194	ACLY,AHCYL1,FASN,GNAI1,GNAS,GNB1,GNB2,GNG12,IQGAP1,MARCKS,PKLR,PPP2CA,PPP2CB,PPP2R1A,PPP2R1B,PRKACA,PRKACB,RAP1A,SLC2A1,TALDO1,TKT
MITF-M-dependent gene expression	8.35	0.368	AGO2,AKT2,ARID1A,ASAH1,ATP6V0C,ATP6V0D1,ATP6V1A,ATP6V1B2,ATP6V1C1,ATP6V1D,ATP6V1E1,ATP6V1F,ATP6V1G1,ATP6V1H,CCNB1,CREB1,DIAPH1,DPF2,HINT1,LIG1,MAPK14,MOV10,MYO5A,PLK1,SIN3A,SMARCA2,SMARCA4,SMARCB1,SMARCC1,SMARCC2,SMARCD1,SMARCD2,SMARCD3,SMARCE1,USP46							ESR-mediated signaling	7.04	0.186	CTSD,DDX5,FKBP4,FKBP5,GTF2A1,H2AC20,H2AC6,H2BC11,H2BC17,H2BC21,H2BC26,H2BC3,HDAC1,HSP90AA1,HSP90AB1,KPNA2,MAPK1,POLR2G,PPP5C,PRMT1,PTGES3,STAG2
Kinetochore Metaphase Signaling Pathway	8.34	0.356	ANAPC1,ANAPC4,ARPP19,AURKB,BUB1B,CCNB1,CDC16,CDC23,CDCA8,CENPL,CENPT,DSN1,ENSA,H2AZ1,H2AZ2,KIF2C,KNL1,KNTC1,MAD2L1,MASTL,NDC80,NSL1,NUF2,PLK1,PPP1R10,PPP1R7,PPP2R5C,PPP2R5D,PPP2R5E,RAD21,SMC1A,SMC3,SPC24,SPC25,STAG1,ZW10,ZWILCH							CSDE1 Signaling Pathway	6.95	0.268	CTNNB1,CTTN,DDX6,FN1,FUS,HNRNPC,HNRNPD,PABPC1,PABPC3,PABPC4,PABPN1,PTBP1,RAC1,SYNCRIP,VIM
UVB-Induced MAPK Signaling	8.34	0.463	AKT1,EGFR,EIF4EBP1,MAP2K1,MAP2K4,MAPK11,MAPK12,MAPK13,MAPK14,MAPK3,MAPK8,MAPK9,MTOR,PIK3C2A,PIK3C3,PIK3R2,PRKCA,PRKCD,PRKCE,PRKCH,PRKCI,PRKCZ,PRKD1,RPS6KA3,TP53							DNA Damage/Telomere Stress Induced Senescence	6.95	0.268	CDK2,H1-1,H1-2,H1-3,H1-4,H1-5,H2AC20,H2AC6,H2BC11,H2BC17,H2BC21,H2BC26,H2BC3,HMGA1,LMNB1
PAK Signaling	8.31	0.339	ARHGAP10,EPHB3,GIT1,HRAS,ITGA3,ITGA6,ITGAV,ITGB4,KRAS,MAP2K1,MAP2K2,MAP2K4,MAPK12,MAPK3,MAPK8,MAPK9,MYL1,MYL3,MYLK,NCK1,NCK2,NRAS,PAK1,PAK1IP1,PAK2,PAK4,PIK3C2A,PIK3C3,PIK3R2,PTK2B,PXN,RAF1,RALA,RALB,RAP2A,RAP2B,RRAS,RRAS2,SHC1,WASL							Ephrin B Signaling	6.9	0.233	CAP1,CDC42,CFL1,CFL2,CTNNB1,EPHB4,GNAI1,GNAS,GNB1,GNB2,GNG12,HNRNPK,MAPK1,PTK2,RAC1,RAC3,RHOA
GM-CSF Signaling	8.28	0.414	AKT1,AKT2,AKT3,BCL2L1,CAMK2A,CAMK2B,CAMK2D,CAMK2G,HRAS,KRAS,MAP2K1,MAP2K2,MAPK3,NRAS,PIK3C2A,PIK3C3,PIK3R2,PPP3CC,PPP3R1,RAF1,RALA,RALB,RAP2A,RAP2B,RRAS,RRAS2,SHC1,STAT1,STAT3							Actin Nucleation by ARP-WASP Complex	6.9	0.209	ACTR3,ARPC1A,ARPC1B,ARPC2,ARPC3,ARPC4,BAIAP2,CDC42,GRB2,ITGA5,ITGB1,PPP1R12A,RAC1,RAC3,RAP1A,RAP1B,RHOA,RHOB,RHOC
Kinesins	8.28	0.435	KIF11,KIF1C,KIF20A,KIF21A,KIF22,KIF23,KIF2A,KIF2C,KIF3B,KIF3C,KIF4A,KIF4B,KIF5A,KIF5B,KIF5C,KIF9,KIFAP3,KIFC1,KLC1,KLC2,KLC3,KLC4,RACGAP1,TUBAL3,TUBB1,TUBB6,TUBB8							ISG15 antiviral mechanism	6.81	0.23	EIF4A1,EIF4A2,EIF4A3,EIF4E,EIF4G1,FLNB,IRF3,ISG15,KPNA2,KPNA4,KPNB1,RPS27A,SEC13,UBA52,UBB,UBC,UBE2N
Induction of Apoptosis by HIV1	8.28	0.424	APAF1,BAK1,BAX,BCL2L1,BID,BIRC2,BIRC3,CASP8,CYC1,ELP1,FADD,IKBKG,MAP2K4,MAP2K7,MAPK12,MAPK8,MAPK9,NFKB1,RELA,SLC25A10,SLC25A13,SLC25A3,SLC25A4,SLC25A5,SLC25A6,TP53,TRADD,TRAF2							Granzyme A Signaling	6.72	0.227	ANP32A,APEX1,FN1,H1-1,H1-2,H1-3,H1-4,H1-5,HMGB2,LMNB1,LMNB2,NDUFA8,NME1,PARP1,SET,SETSIP,XRCC6
Proteasomal PSMD10 Signaling Pathway	8.28	0.333	AKT1,AKT2,AKT3,ARAF,BRAF,CDK4,FGF2,HRAS,KIFC1,KRAS,MAPK3,NFKB1,NRAS,PIK3C2A,PIK3C3,PIK3R2,PSMC1,PSMC2,PSMC4,PSMC5,PSMC6,PSMD10,PSMD11,PSMD12,PSMD13,PSMD14,PSMD4,PSMD7,PSMD8,RAF1,RALA,RALB,RAP2A,RAP2B,RBL1,RELA,RRAS,RRAS2,STAT3,TP53,YAP1							RHO GTPases Activate WASPs and WAVEs	6.7	0.302	ACTB,ACTG1,ACTR3,ARPC1A,ARPC1B,ARPC2,ARPC3,ARPC4,BAIAP2,CDC42,GRB2,MAPK1,RAC1
KEAP1-NFE2L2 pathway	8.27	0.309	AKT1,AKT2,AKT3,CIT,CREBBP,CSNK2A1,CSNK2A2,CSNK2A3,CSNK2B,CUL3,EP300,GSK3B,KEAP1,MAP1LC3B,NME3,NPLOC4,PI4KA,PIK3C2A,PIK3C3,PIK3R2,PRKAA2,PRKCD,PRKCI,PSMB10,PSMB9,PSMC1,PSMC2,PSMC4,PSMC5,PSMC6,PSMD10,PSMD11,PSMD12,PSMD13,PSMD14,PSMD4,PSMD7,PSMD8,PSME3,RBX1,STK10,STK25,STK26,STK3,STK38,STK39,STK4							Ephrin Receptor Signaling	6.65	0.144	ACTR3,ARPC1A,ARPC1B,ARPC2,ARPC3,ARPC4,CDC42,CFL1,CFL2,CRK,CRKL,EPHB4,GNAI1,GNAS,GNB1,GNB2,GNG12,GRB2,ITGA5,ITGB1,MAPK1,PTK2,PTPN11,RAC1,RAC3,RAP1A,RAP1B,RHOA,SDCBP
Class I MHC mediated antigen processing and presentation	8.24	0.234	ANAPC1,ANAPC4,ARIH2,ATG7,BTBD1,CBLL2,CDC16,CDC23,CUL3,CUL5,ELOC,FBXL18,FBXO2,FBXO22,FBXO30,FBXO7,HECTD1,HERC2,HERC4,HUWE1,IKBKG,ITCH,ITGAV,KEAP1,LMO7,LNPEP,LRSAM1,LTN1,MYD88,NEDD4,PIK3C3,PSMB10,PSMB9,PSMC1,PSMC2,PSMC4,PSMC5,PSMC6,PSMD10,PSMD11,PSMD12,PSMD13,PSMD14,PSMD4,PSMD7,PSMD8,PSME3,RBBP6,RBCK1,RBX1,RNF114,RNF126,SAR1B,SEC24A,SEC24B,SEC24D,SEC61A1,SEC61A2,SEC61B,SH3RF1,SNAP23,STUB1,STX4,TAP1…							Semaphorin Signaling in Neurons	6.63	0.254	ARHGAP1,CDC42,CFL1,CFL2,DPYSL2,DPYSL3,ITGB1,MAPK1,MET,PTK2,RAC1,RAC3,RHOA,RHOB,RHOC
IGF-1 Signaling	8.23	0.352	AKT1,AKT2,AKT3,CSNK2A1,CSNK2A2,CSNK2A3,CSNK2B,HRAS,IRS1,KRAS,MAP2K1,MAP2K2,MAPK3,MAPK8,NEDD4,NRAS,PIK3C2A,PIK3C3,PIK3R2,PRKACG,PRKAG1,PRKAG2,PRKAR1A,PRKAR2A,PRKAR2B,PRKCI,PRKCZ,PXN,RAF1,RALA,RALB,RAP2A,RAP2B,RRAS,RRAS2,SHC1,STAT3							ERCC6 (CSB) and EHMT2 (G9a) positively regulate rRNA expression	6.55	0.324	CBX3,H2AC20,H2AC6,H2BC11,H2BC17,H2BC21,H2BC26,H2BC3,HDAC1,HDAC2,RBBP4,RBBP7
JAK/STAT Signaling	8.22	0.386	AKT1,AKT2,AKT3,BCL2L1,CEBPB,GNAQ,HRAS,KRAS,MAP2K1,MAP2K2,MAPK3,MTOR,NFKB1,NRAS,PIK3C2A,PIK3C3,PIK3R2,PTPN1,PTPN6,RAF1,RALA,RALB,RAP2A,RAP2B,RELA,RRAS,RRAS2,SHC1,STAT1,STAT2,STAT3,STAT6							Cerebral Malformation Signaling Pathway	6.51	0.168	CDC42,CDK1,CTNNB1,CTTN,ITGB1,MAPK1,MSN,MYL12A,MYL12B,MYL9,PPP2CA,PPP2CB,PPP2R1A,PPP2R1B,PROCR,PTK2,PTPA,RAP1A,RHOA,SOD2,STK24,THBD,THBS1
Hepatitis B Chronic Liver Pathogenesis Signaling Pathway	8.21	0.287	AKT1,AKT2,AKT3,AP1G2,AP1M2,AP1S2,BUB1B,CREB1,CREBBP,DDX3X,DNMT1,DVL2,GSK3B,HRAS,HSF1,IKBKG,IL18,KRAS,MAD2L1,MAP2K1,MAP2K2,MAP2K4,MAPK12,MAPK3,MAPK8,MAPK9,MYD88,NFKB1,NRAS,PIK3C2A,PIK3C3,PIK3R2,PIN1,PRKCA,PRKCD,PRKCE,PRKCH,PRKCI,PRKCZ,PRKD1,RAF1,RALA,RALB,RAP2A,RAP2B,RRAS,RRAS2,STAT1,STAT2,STAT3,TP53,VDAC1,VDAC2,VDAC3							Glycogen metabolism	6.43	0.4	GAA,GBE1,PGM1,PYGB,PYGL,RPS27A,UBA52,UBB,UBC,UGP2
Assembly of RNA Polymerase II Complex	8.2	0.471	CCNH,CDK7,ERCC2,ERCC3,GTF2A2,GTF2B,GTF2E1,GTF2E2,GTF2H1,GTF2H2,POLR2A,POLR2B,POLR2C,POLR2D,POLR2E,POLR2I,TAF2,TAF4,TAF5,TAF6,TAF7,TAF9,TAF9B,TBP							Regulation of TP53 Expression and Degradation	6.42	0.316	CDK1,CDK2,CDKN2A,PPP2CA,PPP2CB,PPP2R1A,PPP2R1B,RPS27A,UBA52,UBB,UBC,USP7
Acute Myeloid Leukemia Signaling	8.18	0.37	AKT1,AKT2,AKT3,ARAF,BRAF,EIF4EBP1,HRAS,IDH3B,IDH3G,JUP,KRAS,MAP2K1,MAP2K2,MAP2K3,MAP2K4,MAP2K6,MAP2K7,MAPK3,MTOR,NFKB1,NRAS,PIK3C2A,PIK3C3,PIK3R2,PML,RAF1,RALA,RALB,RAP2A,RAP2B,RELA,RRAS,RRAS2,STAT3							Signaling by TGF-beta Receptor Complex	6.3	0.259	F11R,FKBP1A,ITGB1,NEDD8,PPP1CA,PPP1CB,PPP1CC,RHOA,RPS27A,UBA52,UBB,UBC,UBE2M,XPO1
Cilium Assembly	8.18	0.279	AKAP9,ARF4,ARL3,ASAP1,C2CD3,CCT6B,CEP131,CEP250,CEP41,CEP43,CEP78,CEP97,CETN2,CKAP5,CLASP1,CSNK1D,CSNK1E,DCTN1,DYNC1H1,EXOC1,EXOC2,EXOC3,EXOC4,EXOC5,EXOC7,EXOC8,FBF1,GBF1,HAUS1,HAUS4,HAUS6,HAUS7,HAUS8,IFT27,IFT52,IFT56,KIF17,KIF3B,KIF3C,KIFAP3,LZTFL1,MARK4,NDE1,NEDD1,PCM1,PCNT,PLK1,PRKAR2B,RP2,SCLT1,TRIP11,TUBAL3,TUBB1,TUBB6,TUBB8,TUBG1,UNC119B							HIF1α Signaling	6.29	0.138	APEX1,COPS5,EIF4E,ELOB,GPI,HK1,HKDC1,HSP90AA1,HSPA1B,HSPA2,HSPA4,HSPA5,HSPA8,HSPA9,LDHA,LDHB,MAPK1,MET,PKM,PPP3CA,PPP3CB,RAC1,RAC3,RACK1,RAN,RAP1A,RAP1B,SLC2A1,VIM
VEGF Signaling	8.1	0.361	AKT1,AKT2,AKT3,BCL2L1,EIF1AX,EIF1AY,EIF2B2,EIF2B3,EIF2B4,EIF2B5,HRAS,KRAS,MAP2K1,MAP2K2,MAPK3,NRAS,PIK3C2A,PIK3C3,PIK3R2,PLCG1,PRKCA,PTK2B,PTPN6,PXN,RAF1,RALA,RALB,RAP2A,RAP2B,ROCK1,ROCK2,RRAS,RRAS2,SHC1,SRC							Pentose phosphate pathway	6.29	0.533	G6PD,PGD,PGLS,PGM2,PRPS1,RPE,TALDO1,TKT
Opioid Signaling Pathway	8.09	0.253	AKT1,AKT2,AKT3,AP2S1,BRAF,CAMK1,CAMK2A,CAMK2B,CAMK2D,CAMK2G,CREB1,CREBBP,EP300,FRK,GNA11,GNA13,GNAI2,GNAI3,GNAQ,GNB1L,GNB4,GNG10,GRIN2B,GRK2,GRK3,GSK3B,HRAS,ITPR3,KRAS,MAP2K1,MAP2K2,MAP2K3,MAP2K4,MAP2K6,MAP2K7,MAPK12,MAPK15,MAPK3,MAPK7,NFKB1,NRAS,PDK1,PPP3CC,PPP3R1,PRKACG,PRKAG1,PRKAG2,PRKAR1A,PRKAR2A,PRKAR2B,PRKCA,PRKCD,PRKCE,PRKCH,PRKCI,PRKCZ,PRKD1,RAF1,RALA,RALB,RAP2A,RAP2B,RGS19,RPS6KA1,RPS6K…							Signaling by NTRK1 (TRKA)	6.22	0.21	AP2A1,AP2A2,AP2B1,AP2M1,CLTA,CLTC,CRK,CRKL,GRB2,MAPK1,PPP2CA,PPP2CB,PPP2R1A,PPP2R1B,RAP1A,RHOA,YWHAB
α-Adrenergic Signaling	8.06	0.342	GNA11,GNA13,GNAI2,GNAI3,GNAQ,GNB1L,GNB4,GNG10,GYS1,HRAS,ITPR3,KRAS,MAP2K1,MAP2K2,MAPK3,NRAS,PLCG1,PRKACG,PRKAG1,PRKAG2,PRKAR1A,PRKAR2A,PRKAR2B,PRKCA,PRKCD,PRKCE,PRKCH,PRKCI,PRKCZ,PRKD1,PYGM,RAF1,RALA,RALB,RAP2A,RAP2B,RRAS,RRAS2							Metallothioneins bind metals	6.19	0.636	MT1A,MT1B,MT1F,MT1G,MT1H,MT1X,MT2A
Pancreatic Secretion Signaling Pathway	8.05	0.263	AKT1,AKT2,AKT3,ARHGEF1,ARHGEF10,ARHGEF16,ARHGEF17,ARHGEF18,ARHGEF2,ATP2A1,ATP2A2,ATP2A3,ATP2B1,ATP2B4,BET1L,DAGLB,DIAPH1,EGFR,EIF4EBP1,GNA13,GNAQ,GNB1L,GPAA1,ITPR3,MAPK3,MCU,MTOR,NAPG,NSF,PAK2,PAK4,PIK3C2A,PIK3C3,PIK3R2,PLCB3,PLCG1,PPP1R10,PRKACG,PRKAG1,PRKAG2,PRKAR1A,PRKAR2A,PRKAR2B,PRKCA,PRKCD,PRKCE,PRKCH,PRKCI,PRKCZ,PRKD1,ROCK1,ROCK2,RPTOR,SLC12A2,SRC,STK39,STX16,STX1A,STXBP1,STXBP2,VAMP2,VAMP…							14-3-3-mediated Signaling	6.18	0.167	GRB2,MAPK1,PDCD6IP,PDIA3,RAP1A,RAP1B,SFN,TUBA1B,TUBA1C,TUBA4A,TUBB,TUBB2A,TUBB3,TUBB4A,TUBB4B,VIM,YWHAB,YWHAE,YWHAG,YWHAH,YWHAQ,YWHAZ
Thrombopoietin Signaling	7.95	0.422	HRAS,KRAS,MAP2K1,MAP2K2,MAPK3,NRAS,PIK3C2A,PIK3C3,PIK3R2,PLCG1,PRKCA,PRKCD,PRKCE,PRKCH,PRKCI,PRKCZ,PRKD1,RAF1,RALA,RALB,RAP2A,RAP2B,RRAS,RRAS2,SHC1,STAT1,STAT3							Synaptogenesis Signaling Pathway	6.15	0.117	ACTR3,AP2A1,AP2A2,AP2B1,AP2M1,ARPC1A,ARPC1B,ARPC2,ARPC3,ARPC4,CALM3,CDC42,CDH2,CFL1,CRK,CRKL,CTNNB1,EIF4EBP2,EPHB4,GRB2,HSPA8,LRP1,MAPK1,MARCKS,NAP1L1,NAP1L4,NAPA,PAFAH1B1,PRKACA,PRKACB,RAC1,RAP1A,RAP1B,RHOA,SGTA,THBS1,TLN1
Resolution of Abasic Sites (AP sites)	7.9	0.526	LIG1,LIG3,MPG,NTHL1,PARP2,PNKP,POLD1,POLD2,POLD3,POLE,POLE3,POLE4,RFC1,RFC2,RFC3,RFC4,RFC5,RPA2,UNG,XRCC1							Signaling by FGFR2	6.14	0.219	GRB2,HNRNPA1,HNRNPF,HNRNPH1,MAPK1,NCBP1,POLR2G,PPP2CA,PPP2CB,PPP2R1A,PTBP1,PTPN11,RPS27A,UBA52,UBB,UBC
DYRK1A Signaling Pathway	7.81	0.291	AKT1,AKT2,AKT3,BRAF,CDK4,CHP1,CREB1,CREBBP,DNM1,EGFR,ELOC,GSK3B,HP1BP3,HRAS,KRAS,MAP2K1,MAP2K4,MAPK11,MAPK12,MAPK13,MAPK14,MAPK15,MAPK3,MAPK7,MAPK8,MAPK9,MME,NFATC1,NOTCH2,NRAS,POLR2A,POLR2B,POLR2C,POLR2D,POLR2E,POLR2I,PPP3CC,PPP3R1,PSEN1,RALA,RALB,RAP2A,RAP2B,RBX1,RNF169,RRAS,RRAS2,SMAD4,STAT3,TP53							DNA Damage Bypass	6.1	0.271	CUL4A,CUL4B,DDB1,ISG15,PCNA,RPA1,RPA3,RPS27A,UBA52,UBB,UBC,UFD1,VCP
Ferroptosis Signaling Pathway	7.81	0.314	ACACA,ACSL4,AIFM2,ARAF,ARF4,ARF6,BID,BRAF,CARS1,EIF2A,FANCD2,FDFT1,H2AZ1,H2AZ2,H2BC12,H2BC15,HRAS,IREB2,KEAP1,KRAS,LPCAT3,MAP2K1,MAP2K2,MAPK3,NFS1,NRAS,PRKAA1,PRKAA2,PRKAG1,PRKAG2,RAF1,RALA,RALB,RAP2A,RAP2B,RBL1,RRAS,RRAS2,SLC39A14,STAT3,TP53,VDAC2,YAP1							Mechanisms of Viral Exit from Host Cells	6.03	0.293	ACTA1,ACTA2,ACTB,ACTC1,ACTG1,ACTG2,CHMP4A,CHMP4B,LMNB1,LMNB2,PDCD6IP,XPO1
PPARα/RXRα Activation	7.81	0.278	ACAA1,ACOX1,AIP,CHD5,CKAP5,CREBBP,ELP1,EP300,GNA11,GNAQ,GPD2,HRAS,IKBKG,IRS1,KRAS,MAP2K1,MAP2K2,MAP2K3,MAP2K4,MAP2K6,MAP2K7,MAP3K7,MAP4K4,MAPK14,MAPK3,MAPK8,MED12,MED23,MED24,NCOR1,NCOR2,NFKB1,NRAS,PLCB3,PLCG1,PRKAA1,PRKAA2,PRKACG,PRKAG1,PRKAG2,PRKAR1A,PRKAR2A,PRKAR2B,PRKCA,RAF1,RALA,RALB,RAP2A,RAP2B,RELA,RRAS,RRAS2,SHC1,SMAD4,TRAF6							Granzyme B Signaling	6.03	0.5	CASP3,CYCS,DFFA,LMNB1,LMNB2,NUMA1,PARP1,PRKDC
TCF dependent signaling in response to WNT	7.81	0.278	AKT1,AKT2,CAV1,CDC73,CHD8,CREBBP,CSNK1A1,CSNK1E,CSNK2A1,CSNK2A2,CSNK2A3,CSNK2B,CTBP1,CUL3,DVL2,DVL3,EP300,GSK3B,H2AZ2,H2BC12,H2BC12L,H2BC13,H2BC14,H2BC15,H2BC5,H2BC9,LEO1,PPP2R5C,PPP2R5D,PPP2R5E,PSMB10,PSMB9,PSMC1,PSMC2,PSMC4,PSMC5,PSMC6,PSMD10,PSMD11,PSMD12,PSMD13,PSMD14,PSMD4,PSMD7,PSMD8,PSME3,RBBP5,RBX1,SMARCA4,TLE1,TLE2,TLE3,TLE4,TRRAP,USP8							Pyruvate metabolism	6	0.265	DLD,FAHD1,GLO1,HAGH,LDHA,LDHB,ME2,PKLR,PKM,RPS27A,UBA52,UBB,UBC
ATM Signaling	7.72	0.35	ATF1,BID,BLM,BRAT1,CCNB1,CDC25C,CREB1,CREBBP,FANCD2,HERC2,HP1BP3,MAP2K4,MAPK11,MAPK12,MAPK13,MAPK14,MAPK8,MAPK9,MDC1,MRE11,NBN,PPP2R2A,PPP2R2B,PPP2R2D,PPP2R5C,PPP2R5D,PPP2R5E,RAD50,SMC1A,SMC2,SMC3,TDP1,TOPBP1,TP53,TRRAP							ROBO SLIT Signaling Pathway	5.79	0.164	ACTR3,ARF1,ARF3,ARF5,ARPC1A,ARPC1B,ARPC2,ARPC3,ARPC4,CAP1,CASP3,CDC42,CDH2,CTNNB1,MYL12A,MYL12B,MYL9,PRKACA,PRKACB,RAC1,RHOA
HIF1α Signaling	7.7	0.271	AKT1,AKT2,AKT3,ARAF,BRAF,CAMK1,CAMK2A,CAMK2B,CAMK2D,CAMK2G,CHP1,CREBBP,EIF4EBP1,ELOC,EP300,FGF2,HIF1AN,HK2,HRAS,HSPA14,KDM1A,KRAS,MAP2K1,MAP2K2,MAP2K3,MAP2K4,MAP2K6,MAP2K7,MAPK3,MTOR,NAA10,NRAS,PIK3C2A,PIK3C3,PIK3R2,PLCG1,PPP3CC,PPP3R1,PRKCA,PRKCD,PRKCE,PRKCH,PRKCI,PRKCZ,PRKD1,RAF1,RALA,RALB,RAP2A,RAP2B,RBX1,RPS6,RRAS,RRAS2,STAT3,STUB1,TP53							Gap junction trafficking and regulation	5.78	0.255	ACTB,ACTG1,AP2M1,CLTA,CLTC,CLTCL1,TUBA1B,TUBA1C,TUBA4A,TUBB2A,TUBB3,TUBB4A,TUBB4B
PDGF Signaling	7.67	0.368	ACP1,CAV1,CSNK2A1,CSNK2A2,CSNK2A3,CSNK2B,EIF2AK2,HRAS,KRAS,MAP2K1,MAP2K2,MAP2K4,MAPK3,MAPK8,NRAS,OCRL,PIK3C2A,PIK3C3,PIK3R2,PLCG1,PRKCA,RAF1,RALA,RALB,RAP2A,RAP2B,RRAS,RRAS2,SHC1,SRC,STAT1,STAT3							Death Receptor Signaling	5.77	0.186	ACIN1,ACTA1,ACTA2,ACTB,ACTC1,ACTG1,ACTG2,CASP3,CASP6,CYCS,DFFA,DIABLO,HSPB1,HTRA2,LMNA,PARP1,SPTAN1,TBK1
Prolactin Signaling	7.66	0.354	ABCB8,CCDC51,CEBPB,CREBBP,EP300,HRAS,IRS1,KRAS,MAP2K1,MAP2K2,MAPK3,NR3C1,NRAS,PIK3C2A,PIK3C3,PIK3R2,PLCG1,PRKCA,PRKCD,PRKCE,PRKCH,PRKCI,PRKCZ,PRKD1,RAF1,RALA,RALB,RAP2A,RAP2B,RRAS,RRAS2,SHC1,STAT1,STAT3							Dilated Cardiomyopathy Signaling Pathway	5.76	0.152	ACTA1,ACTA2,ACTB,ACTC1,ACTG1,ACTG2,BAG3,DAG1,DES,DSG2,GNAS,LMNA,MAPK1,MYH10,MYH14,MYH9,MYL6,MYL6B,MYL9,PRKACA,PRKACB,PTPN11,TPM1
RNA polymerase II transcribes snRNA genes	7.61	0.373	CCNK,CCNT1,CDK7,CDK9,GTF2A2,GTF2B,GTF2E1,GTF2E2,INTS1,INTS2,INTS3,INTS4,INTS5,INTS6,INTS8,NABP2,NCBP2,POLR2A,POLR2B,POLR2C,POLR2D,POLR2E,POLR2I,RPRD2,SRRT,SSU72,SUPT5H,TAF5,TAF6,TAF9,TBP							Striated Muscle Contraction	5.74	0.306	ACTA1,ACTC1,ACTN2,ACTN3,DES,TMOD3,TPM1,TPM2,TPM3,TPM4,VIM
Fc Epsilon RI Signaling	7.57	0.325	AKT1,AKT2,AKT3,HRAS,KRAS,MAP2K1,MAP2K2,MAP2K3,MAP2K4,MAP2K6,MAP2K7,MAPK11,MAPK12,MAPK13,MAPK14,MAPK3,MAPK8,MAPK9,NRAS,OCRL,PIK3C2A,PIK3C3,PIK3R2,PLCG1,PRKCA,PRKCD,PRKCE,PRKCH,PRKCI,PRKCZ,PRKD1,RAF1,RALA,RALB,RAP2A,RAP2B,RRAS,RRAS2,VAV2							Renal Cell Carcinoma Signaling	5.74	0.205	CDC42,CRK,ELOB,FH,GRB2,MAPK1,MET,PTPN11,RAC1,RAP1A,RAP1B,RPS27A,SLC2A1,UBA52,UBB,UBC
Oxidative Stress Induced Senescence	7.53	0.364	CBX8,CDK4,EED,H2AZ2,H2BC12,H2BC12L,H2BC13,H2BC14,H2BC15,H2BC5,H2BC9,MAP2K3,MAP2K4,MAP2K6,MAP2K7,MAP4K4,MAPK11,MAPK12,MAPK14,MAPK3,MAPK8,MAPK9,MAPKAPK2,MAPKAPK3,MINK1,MOV10,PHC2,PHC3,RING1,RNF2,TNIK,TP53							Sensory processing of sound by inner hair cells of the cochlea	5.72	0.217	ACTB,ACTG1,CAPZA1,CAPZA2,CAPZB,CASK,EZR,MSN,MYH9,PLS1,RDX,SPTAN1,SPTBN1,TWF1,TWF2
Transcriptional regulation of white adipocyte differentiation	7.48	0.369	CARM1,CCNC,CDK4,CDK8,CEBPB,CEBPD,CREBBP,EP300,MED12,MED14,MED15,MED16,MED19,MED20,MED22,MED23,MED24,MED27,MED30,MED4,MED8,NCOR1,NCOR2,NFKB1,NR2F2,PCK1,RELA,SMARCD3,TBL1XR1,THRAP3,ZNF638							Telomere Maintenance	5.64	0.191	CDK2,DKC1,FEN1,H2AC20,H2AC6,H2BC11,H2BC17,H2BC21,H2BC26,H2BC3,PCNA,POLR2G,RPA1,RPA3,RUVBL1,RUVBL2,WRAP53
PEDF Signaling	7.48	0.369	AKT1,AKT2,AKT3,BCL2L1,CASP8,HRAS,IKBKG,KRAS,MAPK11,MAPK12,MAPK13,MAPK14,MAPK3,NFKB1,NRAS,PIK3C2A,PIK3C3,PIK3R2,PNPLA2,RAF1,RALA,RALB,RAP2A,RAP2B,RELA,ROCK1,ROCK2,RRAS,RRAS2,TP53,WASF2							Cilia Biogenesis Signaling Pathway	5.52	0.132	CALM3,CDK1,CUL1,GNAI1,GNAS,GNB1,GNB2,GNG12,MAPK1,PPP1CA,RAB8A,SFN,SKP1,TUBA1B,TUBA1C,TUBA4A,TUBB,TUBB2A,TUBB3,TUBB4A,TUBB4B,YWHAB,YWHAE,YWHAG,YWHAH,YWHAQ,YWHAZ
NoRC negatively regulates rRNA expression	7.46	0.403	BAZ2A,CCNH,CDK7,DNMT1,ERCC2,ERCC3,GTF2H1,GTF2H2,H2AZ2,H2BC12,H2BC12L,H2BC13,H2BC14,H2BC15,H2BC5,H2BC9,POLR1A,POLR1C,POLR1D,POLR1E,POLR1G,POLR2E,SAP18,SAP30BP,SIN3A,SMARCA5,TBP							MyD88-independent TLR4 cascade	5.49	0.289	IRF3,PTPN11,RPS27A,TBK1,UBA52,UBB,UBC,UBE2D2,UBE2D3,UBE2N,UBE2V1
CD40 Signaling	7.46	0.403	ATF1,CD40,ELP1,IKBKG,MAP2K1,MAP2K2,MAP2K3,MAP2K4,MAP2K6,MAP2K7,MAP3K7,MAPK11,MAPK12,MAPK13,MAPK14,MAPK3,MAPK8,MAPK9,MAPKAPK2,NFKB1,PIK3C2A,PIK3C3,PIK3R2,RELA,STAT3,TRAF2,TRAF6							Sensory processing of sound by outer hair cells of the cochlea	5.39	0.236	ACTB,ACTG1,CASK,EZR,GSN,MSN,MYH9,PLS1,RDX,SPTAN1,SPTBN1,TWF1,TWF2
Phagosome Maturation	7.46	0.287	ATP6V0C,ATP6V0D1,ATP6V1A,ATP6V1B1,ATP6V1B2,ATP6V1C1,ATP6V1D,ATP6V1E1,ATP6V1F,ATP6V1G1,ATP6V1H,BET1L,DCTN4,DYNC1H1,DYNC1LI1,DYNC1LI2,DYNLT1,DYNLT3,EEA1,GPAA1,M6PR,NAPG,NSF,PIK3C3,RAB5B,RAB5C,STX16,STX1A,TAP1,TSG101,TUBB1,TUBB6,TUBB8,TUBG1,TUBG2,VAMP2,VAMP3,VPS11,VPS16,VPS18,VPS28,VPS33A,VPS33B,VPS37A,VPS37B,VPS39,VPS45,VTI1B,YKT6							Histone Modification Signaling Pathway	5.35	0.113	CBX1,CBX3,CBX5,H1-1,H1-2,H1-3,H1-4,H1-5,H2AC20,H2BC26,HAT1,HDAC1,HDAC2,HDGFL2,MACROH2A1,PRKDC,PRMT1,PSIP1,SFN,SMNDC1,SND1,SUMO1,SUMO3,TGM2,TP53BP1,WDR5,XRCC5,XRCC6,YWHAB,YWHAE,YWHAG,YWHAH,YWHAQ,YWHAZ
Cristae formation	7.46	0.545	APOOL,ATP5F1C,ATP5F1D,ATP5F1E,ATP5ME,ATP5MF,ATP5MG,ATP5PB,ATP5PD,ATP5PF,ATP5PO,CHCHD3,DNAJC11,IMMT,MICOS13,MT-ATP6,MTX1,SAMM50							RAC Signaling	5.32	0.153	ACTR3,ARPC1A,ARPC1B,ARPC2,ARPC3,ARPC4,BAIAP2,CD44,CDC42,CFL1,CFL2,IQGAP1,ITGA5,ITGB1,MAPK1,PTK2,RAC1,RAC3,RAP1A,RAP1B,RHOA
IL-2 Signaling	7.45	0.413	AKT1,AKT2,AKT3,CSNK2A1,CSNK2A2,CSNK2A3,CSNK2B,HRAS,KRAS,MAP2K1,MAP2K2,MAPK3,MAPK8,NRAS,PIK3C2A,PIK3C3,PIK3R2,PTK2B,RAF1,RALA,RALB,RAP2A,RAP2B,RRAS,RRAS2,SHC1							Ferroptosis Signaling Pathway	5.32	0.153	ARF1,ARF3,ARF5,CTSB,G3BP1,GCLC,GSS,H2AC20,H2BC26,HSPB1,MACROH2A1,MAPK1,PEBP1,RAP1A,RAP1B,SLC1A5,SLC3A2,SQSTM1,TFRC,TXNRD1,USP7
Polyamine Regulation in Colon Cancer	7.44	0.424	AKT1,AKT2,AKT3,ARAF,BRAF,CSNK2A1,CSNK2A2,CSNK2A3,CSNK2B,DOHH,GNB1L,GSK3B,KRAS,MAP2K1,MAP2K2,MAP2K3,MAP2K4,MAP2K6,MAP2K7,MAPK3,MTA1,MTOR,RAF1,RPTOR,TP53							Reelin Signaling in Neurons	5.27	0.152	ACTR3,ARPC1A,ARPC1B,ARPC2,ARPC3,ARPC4,CDC42,CDH2,CFL1,CRK,CRKL,ITGA5,ITGB1,MAPK1,PAFAH1B1,PAFAH1B2,PAFAH1B3,RAC1,RAP1A,RAP1B,RHOA
IL-1 Signaling	7.42	0.347	ECSIT,ELP1,GNA11,GNA13,GNAI2,GNAI3,GNAQ,GNB1L,GNB4,GNG10,IKBKG,MAP2K3,MAP2K4,MAP2K6,MAP2K7,MAP3K7,MAPK11,MAPK12,MAPK13,MAPK14,MAPK8,MAPK9,MYD88,NFKB1,PRKACG,PRKAG1,PRKAG2,PRKAR1A,PRKAR2A,PRKAR2B,RELA,TAB1,TOLLIP,TRAF6							Mitophagy	5.25	0.275	RPS27A,SQSTM1,TBK1,UBA52,UBB,UBC,UBE2D2,UBE2D3,UBE2L3,UBE2N,UBE2V1
UVA-Induced MAPK Signaling	7.42	0.347	BCL2L1,EGFR,HRAS,KRAS,MAP2K4,MAPK11,MAPK12,MAPK13,MAPK14,MAPK3,MAPK8,MAPK9,MTOR,NRAS,PARP14,PARP2,PIK3C2A,PIK3C3,PIK3R2,PLCB3,PLCG1,PRKCA,RALA,RALB,RAP2A,RAP2B,RPS6KA1,RPS6KA2,RPS6KA3,RRAS,RRAS2,SMPD4,STAT1,TP53							trans-Golgi Network Vesicle Budding	5.25	0.2	AP1B1,AP1G1,AP1M1,AP1S1,AP3B1,ARF1,CLTA,CLTC,CTSZ,GNS,HSPA8,IGF2R,NAPA,TFRC,TXNDC5
Regulation of mRNA stability by proteins that bind AU-rich elements	7.42	0.36	AKT1,DCP1A,DIS3,EXOSC1,EXOSC3,EXOSC5,EXOSC6,GPRC5A,MAPK11,MAPK14,MAPKAPK2,NUP214,PARN,PRKCA,PRKCD,PSMB10,PSMB9,PSMC1,PSMC2,PSMC4,PSMC5,PSMC6,PSMD10,PSMD11,PSMD12,PSMD13,PSMD14,PSMD4,PSMD7,PSMD8,PSME3,XRN1							Immunogenic Cell Death Signaling Pathway	5.24	0.179	ANXA1,BCAP31,CALR,CASP3,HMGB1,HSP90AA1,HSP90AB1,HSP90B1,HSPA1B,HSPA2,HSPA4,HSPA5,HSPA8,HSPA9,IRF3,LRP1,PDIA3
Sertoli Cell-Sertoli Cell Junction Signaling	7.39	0.255	AFDN,AKT1,AKT2,AKT3,CLINT1,CREB1,CREBBP,CTNNA1,CTNNA2,DLG1,EGFR,EPB41,EPN1,EPN2,HRAS,ITGA3,ITGA6,JUP,KEAP1,KRAS,MAP2K1,MAP2K2,MAP2K3,MAP2K4,MAP2K7,MAP3K20,MAP3K4,MAP3K6,MAP3K7,MAPK11,MAPK12,MAPK13,MAPK14,MAPK3,MAPK8,MAPK9,NFKB1,NRAS,PAK1,PAK2,PAK4,PALS2,PIK3C2A,PIK3C3,PIK3R2,RAF1,RALA,RALB,RAP2A,RAP2B,RPS6KA1,RRAS,RRAS2,SPTB,SPTBN2,SRC,SYMPK,TJP1,TJP2,TUBB1,TUBB6,TUBB8,TUBG1							CDK5 Signaling	5.21	0.17	GNAS,ITGB1,LAMA5,LAMB1,LAMC1,MAPK1,PPP1CA,PPP1CB,PPP1CC,PPP2CA,PPP2CB,PPP2R1A,PPP2R1B,PRKACA,PRKACB,PTPA,RAP1A,RAP1B
Cohesin Chromatin Regulation Pathway	7.38	0.25	ANAPC1,ANAPC4,AURKB,CCNB1,CCNC,CDC16,CDC23,CDCA5,CDCA8,CDK8,CTCF,ESCO2,H2AZ1,H2AZ2,H2BC12,H2BC12L,H2BC13,H2BC14,H2BC15,H2BC5,H2BC9,HDAC8,HP1BP3,KNL1,MECP2,MED12,MED14,MED15,MED16,MED19,MED20,MED22,MED23,MED24,MED27,MED30,MED4,MED8,NCAPD2,NCAPD3,NCAPG,NCAPG2,NCAPH,NIPBL,PDS5A,PLK1,POLR2A,POLR2B,POLR2C,POLR2D,POLR2E,POLR2I,PPP2R2A,PPP2R2B,PPP2R2D,PPP2R5C,PPP2R5D,PPP2R5E,RAD21,SMARCA5,SMC1A,SMC2,SMC…							Toll Like Receptor 3 (TLR3) Cascade	5.2	0.303	IRF3,RPS27A,TBK1,UBA52,UBB,UBC,UBE2D2,UBE2D3,UBE2N,UBE2V1
Eicosanoid Signaling	7.37	0.246	ABCB8,ABCC1,AKT1,AKT2,AKT3,AP1G2,AP1M2,AP1S2,ARAF,ATP2A1,ATP2A2,ATP2A3,BRAF,CCDC51,CREB1,CREBBP,EGFR,GNA11,GNAI2,GNAI3,GNAQ,GNB4,GNG10,GSK3A,HRAS,KRAS,MAP2K1,MAP2K2,MAPK11,MAPK12,MAPK13,MAPK14,MAPK3,MAPKAPK2,MAPKAPK3,NFATC1,NFKB1,NRAS,PIK3C2A,PIK3C3,PIK3R2,PLCB3,PLCG1,PNPLA2,PRKACG,PRKAG1,PRKAG2,PRKAR1A,PRKAR2A,PRKAR2B,PRKCA,PRKCD,PRKCE,PRKCH,PRKCI,PRKCZ,PRKD1,PTGES2,RAF1,RALA,RALB,RAP2A,RAP2B,RP…							Late endosomal microautophagy	5.06	0.294	CHMP4A,CHMP4B,HSPA8,PARK7,PLIN3,RPS27A,UBA52,UBB,UBC,VIM
Activation of NMDA receptors and postsynaptic events	7.36	0.365	CAMK1,CAMK2A,CAMK2B,CAMK2D,CAMK2G,CREB1,DLG1,GIT1,GRIN2B,HRAS,KRAS,LRRC7,MAPK3,NRAS,PRKAA1,PRKAA2,PRKACG,PRKAG1,PRKAG2,PRKAR1A,PRKAR2A,PRKAR2B,PRKX,RPS6KA1,RPS6KA2,RPS6KA3,SRC,TUBAL3,TUBB1,TUBB6,TUBB8							Oxidative Stress Induced Senescence	5.03	0.182	CDKN2A,H2AC20,H2AC6,H2BC11,H2BC17,H2BC21,H2BC26,H2BC3,MAPK1,RBBP4,RBBP7,RPS27A,TXN,UBA52,UBB,UBC
Circadian Rhythm Signaling	7.35	0.248	ARAF,BRAF,CAMK2A,CAMK2B,CAMK2D,CAMK2G,CREB1,CREBBP,CSNK1D,CSNK1E,CSNK2A1,CSNK2A2,EIF4EBP1,FRK,GNA11,GNAI2,GNAI3,GNAQ,GNB1L,GNB4,GNG10,GRIN2B,GSK3A,GSK3B,HRAS,HSF1,ITPR3,KRAS,MAP2K1,MAP2K2,MAP2K3,MAP2K4,MAP2K6,MAP2K7,MAPK3,MTOR,NR3C1,NRAS,NT5C,PLCB3,PLCG1,PRKAA1,PRKAA2,PRKACG,PRKAG1,PRKAG2,PRKAR1A,PRKAR2A,PRKAR2B,PRKCA,PRKCD,PRKCE,PRKCH,PRKCI,PRKCZ,PRKD1,RAF1,RALA,RALB,RAP2A,RAP2B,RPTOR,RRAS,RRAS2…							Citric acid cycle (TCA cycle)	4.97	0.381	ACO2,CS,DLD,DLST,FH,IDH2,MDH2,TRAP1
RAC Signaling	7.35	0.307	ACTR2,ARFIP2,BRK1,CYFIP1,CYFIP2,HRAS,IQGAP2,IQGAP3,ITGA3,ITGA6,ITGAV,ITGB4,KRAS,MAP2K1,MAP2K2,MAP2K4,MAP2K7,MAPK3,MAPK8,NCKAP1,NFKB1,NRAS,PAK1,PAK2,PAK4,PI4KA,PIK3C2A,PIK3C3,PIK3R2,PIP4K2C,PRKCI,PRKCZ,PTK2B,RAF1,RALA,RALB,RAP2A,RAP2B,RELA,RRAS,RRAS2,SH3RF1							NAP1L1 Transcription Regulation Signaling Pathway	4.97	0.18	CTNNB1,DDX5,DLD,HDGF,MAPK1,MYH9,NAP1L1,TUBA1B,TUBA1C,TUBA4A,TUBB,TUBB2A,TUBB3,TUBB4A,TUBB4B,USP14
CNTF Signaling	7.28	0.429	AKT1,HRAS,KRAS,LIFR,MAP2K1,MAP2K2,MAPK3,MTOR,NRAS,PIK3C2A,PIK3C3,PIK3R2,RAF1,RALA,RALB,RAP2A,RAP2B,RPS6KA1,RPS6KA2,RPS6KA3,RRAS,RRAS2,STAT1,STAT3							Cell Cycle: G2/M DNA Damage Checkpoint Regulation	4.97	0.235	CDK1,CDKN2A,CUL1,PRKDC,SFN,SKP1,YWHAB,YWHAE,YWHAG,YWHAH,YWHAQ,YWHAZ
Ribonucleotide Reductase Signaling Pathway	7.22	0.282	ACTL6B,AKT1,AKT2,AKT3,ARID1A,BRAF,BRD7,CDK4,CREB1,CREBBP,EGFR,EIF4EBP1,GNB1L,HLTF,KRAS,MAP2K4,MAPK11,MAPK12,MAPK13,MAPK14,MAPK3,MAPK8,MAPK9,MTOR,NFKB1,NFYA,NRAS,PARP14,PARP2,PBRM1,PIK3C2A,PIK3C3,PIK3R2,RBX1,RPTOR,RRM1,SMARCA2,SMARCA4,SMARCB1,SMARCC1,SMARCC2,SMARCD1,SMARCD2,SMARCD3,SMARCE1,SRC,STAT3,TBRG4,TP53							fMLP Signaling in Neutrophils	4.95	0.15	ACTR3,ARPC1A,ARPC1B,ARPC2,ARPC3,ARPC4,CALM3,CDC42,GNAI1,GNAS,GNB1,GNB2,GNG12,MAPK1,PPP3CA,PPP3CB,RAC1,RAC3,RAP1A,RAP1B
Apelin Cardiomyocyte Signaling Pathway	7.19	0.34	AKT1,AKT2,AKT3,ATP2A1,ATP2A2,ATP2A3,CAT,GNA11,GNAI2,GNAI3,MAPK11,MAPK12,MAPK13,MAPK14,MAPK15,MAPK3,MAPK7,MAPK8,MAPK9,MYL1,MYL3,MYLK,PIK3C2A,PIK3C3,PIK3R2,PLCB3,PLCG1,PRKCA,PRKCD,PRKCE,PRKCH,PRKCI,PRKCZ,PRKD1							Opioid Signalling	4.91	0.178	AHCYL1,GNAI1,GNB1,GNB2,GNG12,KPNA2,MAPK1,PPP1CA,PPP2CA,PPP2CB,PPP2R1A,PPP2R1B,PPP3CA,PPP3CB,PRKACA,PRKACB
Spliceosomal Cycle	7.1	0.434	AQR,BCAS2,CDC5L,CTNNBL1,CWC15,DDX23,DDX46,DHX16,DHX38,DHX8,GPKOW,ISY1,PLRG1,PQBP1,SF1,SF3B2,SF3B5,SF3B6,U2AF1,U2AF1L4,WBP11,XAB2,YJU2							Cardiac Hypertrophy Signaling	4.87	0.115	ADSS2,CALM3,CDC42,EIF2B1,EIF4E,GNAI1,GNAS,GNB1,GNB2,GNG12,GRB2,HSPB1,MAPK1,MYL12A,MYL12B,MYL6,MYL6B,MYL9,PDIA3,PPP3CA,PPP3CB,PRKACA,PRKACB,RAC1,RAC3,RAP1A,RAP1B,RHOA,RHOB,RHOC
ERK/MAPK Signaling	6.96	0.259	ARAF,ATF1,BCAR1,BRAF,CREB1,CREBBP,DOCK1,EIF4EBP1,HRAS,ITGA3,ITGA6,ITGAV,ITGB4,KRAS,MAP2K1,MAP2K2,MAPK3,NFATC1,NRAS,PAK1,PAK2,PAK4,PIK3C2A,PIK3C3,PIK3R2,PLCG1,PPP1R10,PPP1R7,PPP2R2A,PPP2R2B,PPP2R5C,PPP2R5D,PPP2R5E,PRKACG,PRKAG1,PRKAG2,PRKAR1A,PRKAR2A,PRKAR2B,PRKCA,PRKCD,PRKCE,PRKCI,PTK2B,PXN,RAF1,RALA,RALB,RAP2A,RAP2B,RPS6KA1,RRAS,RRAS2,SHC1,SRC,STAT1,STAT3							DDX58/IFIH1-mediated induction of interferon-alpha/beta	4.83	0.185	HMGB1,HSP90AA1,HSP90AB1,IRF3,ISG15,MAVS,PCBP2,RPS27A,TBK1,UBA52,UBB,UBC,UBE2D2,UBE2D3,UBE2K
Myelination Signaling Pathway	6.96	0.232	AKT1,AKT2,AKT3,ARAF,ARF6,ARHGAP35,ARHGAP5,BRAF,CHD8,CHP1,CNP,CREB1,CREBBP,CYTH1,EGFR,EIF4EBP1,EP300,FGF2,FRK,GNB1L,GSK3B,HDAC4,HDAC8,HRAS,ILK,IRS1,ITGA3,ITGA6,ITGB4,KRAS,MAP2K1,MAP2K2,MAPK3,MTHFD2,MTOR,NCSTN,NDRG1,NFATC1,NFKB1,NOTCH2,NRAS,PDK1,PIK3C2A,PIK3C3,PIK3R2,PLCG1,PPP3CC,PPP3R1,PRKACG,PRKAG1,PRKAG2,PRKAR1A,PRKAR2A,PRKAR2B,PSEN1,PSENEN,PTK2B,PTPRA,RAF1,RALA,RALB,RAP2A,RAP2B,RAPGEF2,RHEB,ROC…							Processing and activation of SUMO	4.79	0.545	SAE1,SUMO1,SUMO2,SUMO3,UBA2,UBE2I
Melanoma Signaling	6.93	0.44	AKT1,AKT2,AKT3,BRAF,CDK4,HRAS,KRAS,MAP2K1,MAP2K2,MAPK3,NRAS,PIK3C2A,PIK3C3,PIK3R2,RAF1,RALA,RALB,RAP2A,RAP2B,RRAS,RRAS2,TP53							Pentose Phosphate Pathway	4.79	0.545	G6PD,PGD,PGLS,RPE,TALDO1,TKT
Cancer Drug Resistance by Drug Efflux	6.93	0.414	ABCC1,ABCG2,AKT1,AKT2,AKT3,ARAF,BRAF,HRAS,KRAS,MAP2K1,MAP2K2,MAPK3,NFKB1,NRAS,PDK1,PIK3R2,RAF1,RALA,RALB,RAP2A,RAP2B,RRAS,RRAS2,TP53							Unfolded protein response	4.79	0.174	CALR,CANX,DNAJB11,DNAJC8,DNAJC9,HSP90B1,HSPA1B,HSPA2,HSPA4,HSPA5,HSPA8,HSPA9,HSPH1,P4HB,PDIA6,VCP
Epithelial Adherens Junction Signaling	6.8	0.285	ACTR2,AFDN,AKT1,AKT2,AKT3,ARHGAP35,ARHGEF17,CTNNA1,CTNNA2,CTNND1,DIAPH1,EGFR,HRAS,KIF20A,KIF23,KRAS,NOTCH2,NRAS,PAK1,PAK2,PAK4,PPP2R2A,PPP2R2B,PPP2R2D,PPP2R5C,PPP2R5D,PPP2R5E,PRKAA1,PRKAA2,PRKAG1,PRKAG2,RACGAP1,RALA,RALB,RAP2A,RAP2B,ROCK1,ROCK2,RRAS,RRAS2,SRC,STK3,STK4,VAV2,YAP1							HDR through Homologous Recombination (HRR) or Single Strand Annealing (SSA)	4.77	0.158	CDK2,H2BC11,H2BC17,H2BC21,H2BC26,H2BC3,PCNA,RPA1,RPA3,RPS27A,SUMO2,TP53BP1,UBA52,UBB,UBC,UBE2I,UBE2N,UBE2V2
Neuregulin Signaling	6.77	0.314	AKT1,AKT2,AKT3,CDK5,EGFR,ERBIN,HRAS,ITGA3,ITGA6,ITGAV,ITGB4,KRAS,MAP2K1,MAP2K2,MAPK3,MTOR,NRAS,PIK3R2,PLCG1,PRKCA,PRKCD,PRKCE,PRKCH,PRKCI,PRKCZ,PRKD1,PSEN1,RAF1,RALA,RALB,RAP2A,RAP2B,RPS6,RRAS,RRAS2,SHC1,SRC							Superpathway of Methionine Degradation	4.72	0.27	AHCY,AHCYL1,AHCYL2,CDO1,DLD,GOT1,GOT2,MAT2A,MAT2B,PRMT1
fMLP Signaling in Neutrophils	6.76	0.301	ACTR2,CHP1,GNA11,GNA13,GNAI2,GNAI3,GNAQ,GNB1L,GNB4,GNG10,HRAS,ITPR3,KRAS,MAP2K1,MAP2K2,MAPK3,NFATC1,NFKB1,NRAS,PIK3C2A,PIK3C3,PIK3R2,PLCB3,PPP3CC,PPP3R1,PRKCA,PRKCD,PRKCE,PRKCH,PRKCI,PRKCZ,PRKD1,RAF1,RALA,RALB,RAP2A,RAP2B,RELA,RRAS,RRAS2							Regulation of endogenous retroelements	4.72	0.163	ACTB,ACTL6A,CBX5,H2AC20,H2AC6,H2BC11,H2BC17,H2BC21,H2BC26,H2BC3,HDAC1,HDAC2,RBBP4,RBBP7,SUMO2,TRIM28,UBE2I
Gαq Signaling	6.76	0.278	AKT1,AKT2,AKT3,CHP1,CSK,FNBP1,GNA11,GNA13,GNAI2,GNAI3,GNAQ,GNB1L,GNB4,GNG10,GRK2,GSK3B,GYS1,IKBKG,ITPR3,MAP2K1,MAP2K2,MAPK3,NFATC1,NFKB1,PIK3C2A,PIK3C3,PIK3R2,PLCB3,PLCG1,PLD3,PPP3CC,PPP3R1,PRKCA,PRKCD,PRKCE,PRKCH,PRKCI,PRKCZ,PRKD1,PTK2B,RAF1,RELA,RHOG,RHOT1,RHOT2,ROCK1,ROCK2							Nephrin family interactions	4.66	0.348	ACTN1,ACTN2,ACTN3,ACTN4,CASK,IQGAP1,SPTAN1,SPTBN1
Amino acids regulate mTORC1	6.75	0.418	ATP6V0C,ATP6V0D1,ATP6V1A,ATP6V1B1,ATP6V1B2,ATP6V1C1,ATP6V1D,ATP6V1E1,ATP6V1F,ATP6V1G1,ATP6V1H,CASTOR2,FLCN,LAMTOR1,LAMTOR2,LAMTOR5,MTOR,NPRL3,RHEB,RPTOR,RRAGA,RRAGB,SEH1L							TCA Cycle II (Eukaryotic)	4.66	0.348	ACO1,ACO2,CS,DLD,DLST,FH,MDH1,MDH2
Regulation of endogenous retroelements	6.73	0.327	ARID1A,ATF7IP,CHD3,CHD4,DPF2,EHMT1,EHMT2,GATAD2A,GATAD2B,H2AZ2,H2BC12,H2BC12L,H2BC13,H2BC14,H2BC15,H2BC5,H2BC9,MBD3,MORC2,MTA1,MTA2,MTA3,MTREX,SMARCA2,SMARCA4,SMARCB1,SMARCC1,SMARCC2,SMARCD1,SMARCD2,SMARCD3,SMARCE1,TASOR,ZCCHC8							Signaling by CSF3 (G-CSF)	4.65	0.3	ELOB,GRB2,PTPN11,RPS27A,UBA52,UBB,UBC,UBE2D2,UBE2D3
Ephrin Receptor Signaling	6.69	0.262	ABI1,ACP1,ACTR2,AKT1,AKT2,AKT3,BCAR1,CREB1,CREBBP,DOK1,EPHA2,EPHB3,EPHB6,GNA11,GNA13,GNAI2,GNAI3,GNAQ,GNB1L,GNB4,GNG10,GRIN2B,HRAS,ITGA3,ITGA6,ITGAV,ITGB4,ITSN1,KRAS,MAP2K1,MAP2K2,MAP4K4,MAPK3,NCK1,NCK2,NRAS,PAK1,PAK2,PAK4,PXN,RAF1,RALA,RALB,RAP2A,RAP2B,ROCK1,ROCK2,RRAS,RRAS2,SHC1,SRC,STAT3,WASL							M-decay: degradation of maternal mRNAs by maternally stored factors	4.65	0.239	EIF4A1,EIF4A2,EIF4A3,EIF4B,EIF4E,EIF4G1,KPNA2,PABPC1,RPS2,TNKS1BP1,TUBB4B
Gα12/13 Signaling	6.67	0.299	AKT1,AKT2,AKT3,ARHGEF1,ELP1,GNA13,HRAS,IKBKG,KRAS,LPAR4,MAP2K1,MAP2K2,MAP2K4,MAP2K7,MAPK12,MAPK3,MAPK7,MAPK8,MAPK9,MYL1,MYL3,NFKB1,NRAS,PIK3C2A,PIK3C3,PIK3R2,PTK2B,PXN,RAF1,RALA,RALB,RAP2A,RAP2B,RELA,ROCK1,ROCK2,RRAS,RRAS2,SRC,VAV2							Senescence-Associated Secretory Phenotype (SASP)	4.64	0.189	CDK2,CDKN2A,H2AC20,H2AC6,H2BC11,H2BC17,H2BC21,H2BC26,H2BC3,MAPK1,RPS27A,UBA52,UBB,UBC
S Phase	6.64	0.33	AKT1,AKT2,AKT3,CCNA2,CCNH,CDCA5,CDK4,CDK7,ESCO2,GSK3B,PDS5A,PDS5B,PSMB10,PSMB9,PSMC1,PSMC2,PSMC4,PSMC5,PSMC6,PSMD10,PSMD11,PSMD12,PSMD13,PSMD14,PSMD4,PSMD7,PSMD8,PSME3,RAD21,SMC1A,SMC3,STAG1,WAPL							Meiotic synapsis	4.63	0.218	H2AC20,H2AC6,H2BC11,H2BC17,H2BC21,H2BC26,H2BC3,HSPA2,LMNA,LMNB1,STAG2,UBE2I
Endometrial Cancer Signaling	6.61	0.4	AKT1,AKT2,AKT3,CTNNA1,CTNNA2,GSK3B,HRAS,ILK,KRAS,MAP2K1,MAP2K2,MAPK3,NRAS,PIK3C2A,PIK3C3,PIK3R2,RAF1,RALA,RALB,RAP2A,RAP2B,RRAS,RRAS2,TP53							Apoptosis Signaling	4.61	0.16	ACIN1,AIFM1,CAPN2,CAPNS1,CASP3,CASP6,CDK1,CYCS,DFFA,DIABLO,HTRA2,LMNA,MAPK1,PARP1,RAP1A,RAP1B,SPTAN1
CD27 Signaling in Lymphocytes	6.59	0.411	APAF1,BCL2L1,BID,CASP8,CYC1,ELP1,IKBKG,MAP2K1,MAP2K2,MAP2K3,MAP2K4,MAP2K6,MAP2K7,MAP3K4,MAP3K6,MAP3K7,MAPK12,MAPK8,MAPK9,NFKB1,RELA,SIVA1,TRAF2							Mitochondrial protein import	4.58	0.2	ACO2,ATP5F1A,ATP5F1B,CHCHD2,CHCHD4,COA6,CS,HSPA9,HSPD1,TIMM13,TIMM8A,TIMM8B,TIMM9
Sleep NREM Signaling Pathway	6.59	0.313	ARAF,BRAF,CAMK2A,CAMK2B,CAMK2D,CAMK2G,CREB1,CREBBP,EGFR,GNAI2,GNAI3,HDAC4,HRAS,KRAS,MAP2K1,MAP2K2,MAP2K3,MAP2K4,MAP2K6,MAP2K7,MAPK3,NRAS,PRKACG,PRKAG1,PRKAG2,PRKAR1A,PRKAR2A,PRKAR2B,PRKCA,RAF1,RALA,RALB,RAP2A,RAP2B,RRAS,RRAS2							AMPK Signaling	4.56	0.115	ACTB,AK1,AK2,AK3,CAB39,EEF2,ELAVL1,FASN,GNAI1,GNAS,GNB1,GNB2,GNG12,MAPK1,PFKL,PPM1G,PPP2CA,PPP2CB,PPP2R1A,PPP2R1B,PRKACA,PRKACB,PTPA,RAB11A,RAB1A,RAB7A,RAB8A,SLC2A1
B-WICH complex positively regulates rRNA expression	6.58	0.423	BAZ1B,EP300,ERCC6,GSK3B,H2AZ2,H2BC12,H2BC12L,H2BC13,H2BC14,H2BC15,H2BC5,H2BC9,MYBBP1A,MYO1C,POLR1A,POLR1C,POLR1D,POLR1E,POLR1G,POLR2E,SMARCA5,TBP							Glycogen Degradation III	4.54	0.5	GAA,MTAP,PGM1,PGM2,PYGB,PYGL
Cilia Biogenesis Signaling Pathway	6.55	0.26	ANAPC1,ANAPC4,AURKA,CDC16,CDC23,CDK5,CEP131,CEP170,CEP97,CUL3,DCTN1,DYNLT1,EHD1,FBF1,FBXO7,FGF2,GNA11,GNA13,GNAI2,GNAI3,GNAQ,GNB1L,GNB4,GNG10,GPSM1,KIF2A,KIFC1,MAPK11,MAPK12,MAPK13,MAPK14,MAPKAPK2,MARK4,MYO5A,NDE1,NFKB1,NIN,PCM1,PCNT,PLK1,RBX1,SCLT1,TUBB1,TUBB6,TUBB8,TUBG1,TUBG2,TUBGCP2,TUBGCP3,TUBGCP6,TXLNA,TXLNG,USP9X							Purine Nucleotides De Novo Biosynthesis II	4.54	0.5	ADSS2,ATIC,GART,GMPS,PAICS,PFAS
ERCC6 (CSB) and EHMT2 (G9a) positively regulate rRNA expression	6.51	0.486	CHD3,CHD4,EHMT2,ERCC6,GATAD2A,GATAD2B,H2AZ2,H2BC12,H2BC12L,H2BC13,H2BC14,H2BC15,H2BC5,H2BC9,MBD3,MTA1,MTA2,MTA3							Telomerase Signaling	4.51	0.157	DKC1,GRB2,HDAC1,HDAC2,HSP90AA1,HSP90AB1,HSP90B1,MAPK1,PPP2CA,PPP2CB,PPP2R1A,PPP2R1B,PTGES3,PTPA,RAP1A,RAP1B,TPP1
Senescence-Associated Secretory Phenotype (SASP)	6.46	0.365	ANAPC1,ANAPC4,CCNA2,CDC16,CDC23,CDK4,CEBPB,EHMT1,EHMT2,H2AZ2,H2BC12,H2BC12L,H2BC13,H2BC14,H2BC15,H2BC5,H2BC9,MAPK3,MAPK7,NFKB1,RELA,RPS6KA1,RPS6KA2,RPS6KA3,STAT3,UBE2C,UBE2S							Plasma lipoprotein assembly, remodeling, and clearance	4.51	0.184	AP2A1,AP2A2,AP2B1,AP2M1,CLTA,CLTC,NPC2,P4HB,PRKACA,PRKACB,RPS27A,UBA52,UBB,UBC
Hepatic Fibrosis Signaling Pathway	6.45	0.214	AKT1,AKT2,AKT3,ARAF,BRAF,BRD4,CD40,CEBPB,CREB1,CREBBP,CSNK1A1,CSNK1D,CSNK1E,DVL2,DVL3,FGF2,FNBP1,GNAI2,GNAI3,GSK3B,HRAS,IKBKG,IL18,ITGA3,ITGA6,ITGAV,ITGB4,KRAS,MAP2K1,MAP2K2,MAP2K3,MAP2K4,MAP2K6,MAP2K7,MAP3K7,MAPK11,MAPK12,MAPK13,MAPK14,MAPK3,MAPK8,MAPK9,MTOR,MYD88,MYL1,MYL3,MYLK,NFKB1,NRAS,PDCD4,PDK1,PIK3C2A,PIK3C3,PIK3R2,PLCG1,PRKACG,PRKAG1,PRKAG2,PRKAR1A,PRKAR2A,PRKAR2B,PRKCA,PRKCD,PRKCE,PRKCH…							Isoleucine Degradation I	4.45	0.389	ACAA2,ACAT1,ACAT2,AUH,BCAT2,DLD,ECHS1
Mitotic Telophase/Cytokinesis	6.41	0.733	KIF20A,KIF23,NIPBL,PDS5A,PDS5B,PLK1,RAD21,SMC1A,SMC3,STAG1,WAPL							RIPK1-mediated regulated necrosis	4.42	0.281	CDC37,HSP90AA1,PDCD6IP,RPS27A,SDCBP,UBA52,UBB,UBC,UBE2L3
Mitotic G1 phase and G1/S transition	6.39	0.295	AKT1,AKT2,AKT3,CCNA2,CCNB1,CCNH,CDC45,CDK4,CDK7,MCM8,ORC3,ORC4,ORC5,POLA1,POLA2,PPP2R2A,PRIM1,PRIM2,PSMB10,PSMB9,PSMC1,PSMC2,PSMC4,PSMC5,PSMC6,PSMD10,PSMD11,PSMD12,PSMD13,PSMD14,PSMD4,PSMD7,PSMD8,PSME3,RBL1,SRC,TK1,TOP2A,TYMS							Signaling by FGFR3	4.42	0.25	GRB2,MAPK1,PPP2CA,PPP2CB,PPP2R1A,PTPN11,RPS27A,UBA52,UBB,UBC
Role of MAPK Signaling in the Pathogenesis of Influenza	6.34	0.345	AKT1,AKT2,AKT3,BAX,HRAS,KRAS,MAP2K1,MAP2K2,MAP2K3,MAP2K4,MAP2K6,MAP2K7,MAPK11,MAPK12,MAPK13,MAPK14,MAPK3,MAPK8,MAPK9,NRAS,PNPLA2,PRKCA,RAF1,RALA,RALB,RAP2A,RAP2B,RRAS,RRAS2							RUNX1 regulates megakaryocyte differentiation and platelet function	4.4	0.207	H2AC20,H2AC6,H2BC11,H2BC17,H2BC21,H2BC26,H2BC3,HDAC1,MYL9,PRMT1,THBS1,WDR5
Mouse Embryonic Stem Cell Pluripotency	6.32	0.32	AKT1,AKT2,AKT3,CREBBP,DVL2,DVL3,GSK3B,HRAS,KRAS,LIFR,MAP2K1,MAP2K2,MAP3K7,MAPK11,MAPK12,MAPK13,MAPK14,MAPK3,NRAS,PIK3C2A,PIK3C3,PIK3R2,RAF1,RALA,RALB,RAP2A,RAP2B,RRAS,RRAS2,SMAD4,STAT3,TAB1,TP53							Nonhomologous End-Joining (NHEJ)	4.39	0.224	H2BC11,H2BC17,H2BC21,H2BC26,H2BC3,PRKDC,TP53BP1,UBE2N,UBE2V2,XRCC5,XRCC6
Reelin Signaling in Neurons	6.31	0.29	ACTR2,AFDN,AKT1,AKT2,AKT3,ARHGEF1,ARHGEF10,ARHGEF16,ARHGEF17,ARHGEF18,ARHGEF2,ARHGEF40,CAMK2A,CAMK2B,CAMK2D,CAMK2G,CDK5,FRK,GRIN2B,GSK3B,ITGA3,MAP1B,MAP2K1,MAP2K2,MAP2K3,MAP2K4,MAP2K6,MAP2K7,MAPK12,MAPK3,MAPK8,MAPK9,MTOR,PDK1,PDK3,PIK3C2A,PIK3C3,PIK3R2,SRC,WASL							Nucleosome assembly	4.39	0.224	H2AC20,H2AC6,H2BC11,H2BC17,H2BC21,H2BC26,H2BC3,NPM1,RBBP4,RBBP7,RUVBL1
WNK Renal Signaling Pathway	6.31	0.315	AKT1,AKT2,AKT3,ANAPC1,ANAPC4,BIRC2,BIRC3,CDC23,CUL3,ELOC,IRS1,LRRC8A,MAPK14,NEDD4,PIK3C2A,PIK3C3,PIK3R2,PRKCA,PRKCD,PRKCE,PRKCH,PRKCI,PRKCZ,PRKD1,RBX1,SLC12A4,SLC12A5,SLC12A6,STK39,SUGT1,TRAF6,UBR1,UBR2,WNK4							Aldosterone Signaling in Epithelial Cells	4.37	0.129	AHCY,DNAJB11,DNAJC8,DNAJC9,HSP90AA1,HSP90AB1,HSP90B1,HSPA1B,HSPA2,HSPA4,HSPA4L,HSPA5,HSPA8,HSPA9,HSPB1,HSPD1,HSPE1,HSPH1,IFT25,MAPK1,PDIA3,TRAP1
Histone Modification Signaling Pathway	6.24	0.23	ATAD2,AURKB,BAZ1B,BAZ2A,BPTF,BRD1,BRD3,BRD4,BRD7,BRPF1,CAPN1,CARM1,CDK9,CHD4,CREBBP,CSNK2A1,CSNK2A2,CSNK2A3,CSNK2B,EED,EHMT1,EHMT2,ELP3,EP300,GLYR1,GTF3C4,H1-0,H1-10,H2AZ1,H2AZ2,H2BC12,H2BC15,HDAC4,HP1BP3,JMJD6,KAT7,KDM1A,KDM2B,KDM3B,KDM4B,KDM8,KMT2C,LRWD1,MAP2K4,MAPK12,MAPK8,MAPK9,MORC3,MSH6,NCAPD3,NCAPG2,NFKB1,PBRM1,PHF2,PRMT5,RIOX2,RNF20,RNF40,SETD1A,SMARCA2,SMARCA4,SMYD2,SMYD3,SPIN1,TRIM24,TR…							Signaling by FGFR4	4.33	0.244	GRB2,MAPK1,PPP2CA,PPP2CB,PPP2R1A,PTPN11,RPS27A,UBA52,UBB,UBC
Melanocyte Development and Pigmentation Signaling	6.24	0.323	CREB1,CREBBP,EP300,HRAS,KRAS,MAP2K1,MAP2K2,MAPK3,NRAS,PIK3C2A,PIK3C3,PIK3R2,PLCG1,PRKACG,PRKAG1,PRKAG2,PRKAR1A,PRKAR2A,PRKAR2B,PTPN6,RAF1,RALA,RALB,RAP2A,RAP2B,RPS6KA1,RPS6KA2,RPS6KA3,RRAS,RRAS2,SHC1,SRC							PI3K/AKT Signaling	4.25	0.12	CDC37,CTNNB1,EIF4E,GRB2,HSP90AA1,HSP90AB1,HSP90B1,ITGA5,ITGB1,MAPK1,PPP2CA,PPP2CB,PPP2R1A,PPP2R1B,PTPA,RAP1A,RAP1B,SFN,YWHAB,YWHAE,YWHAG,YWHAH,YWHAQ,YWHAZ
Xenobiotic Metabolism PXR Signaling Pathway	6.21	0.25	ALDH18A1,ALDH1B1,ALDH1L1,ALDH1L2,ALDH2,ALDH3A1,ALDH3A2,ALDH3B1,ALDH3B2,ALDH4A1,ALDH6A1,ALDH7A1,ALDH9A1,CAMK2A,CAMK2B,CAMK2D,CAMK2G,CAT,CDK5,CREBBP,DNAJC7,EP300,GSTK1,GSTM1,GSTM3,GSTM5,GSTT2,HS2ST1,MAOA,MAOB,MGST1,MGST2,MGST3,NCOR1,NCOR2,NRIP1,PPM1A,PPP1R10,PRKACG,PRKAG1,PRKAG2,PRKAR1A,PRKAR2A,PRKAR2B,PRKCA,PRKCD,PRKCE,PRKCH,PRKCI,PRKCZ,PRKD1,SNW1,SULT1A1,SULT1A2,SULT1A4							Iron uptake and transport	4.25	0.2	ACO1,ATP6AP1,CAND1,CUL1,GLRX3,NEDD8,RPS27A,SKP1,TFRC,UBA52,UBB,UBC
GDNF Family Ligand-Receptor Interactions	6.2	0.355	CREB1,DOK1,HRAS,IRS1,ITPR3,KRAS,MAP2K1,MAP2K2,MAP2K4,MAPK12,MAPK3,MAPK8,MAPK9,NCK1,NRAS,PIK3C2A,PIK3C3,PIK3R2,PLCG1,RAF1,RALA,RALB,RAP2A,RAP2B,RRAS,RRAS2,SHC1							Asparagine N-linked glycosylation	4.25	0.144	CALR,CANX,FUCA1,GANAB,GFUS,HK1,MAN1B1,MAN2A1,NAGK,PDIA3,PRKCSH,RAD23B,RPS27A,UBA52,UBB,UBC,UGGT1,VCP
RAB GEFs exchange GTP for GDP on RABs	6.18	0.333	AKT1,AKT2,AKT3,CHML,DENND4C,GAPVD1,RAB12,RAB13,RAB14,RAB18,RAB21,RAB31,RAB32,RAB38,RAB3A,RAB3GAP1,RAB3GAP2,RAB5B,RAB5C,RAB6A,RAB6B,RAB9A,RIN1,TRAPPC1,TRAPPC12,TRAPPC3,TRAPPC4,TRAPPC6A,TRAPPC6B,TRAPPC9							B-WICH complex positively regulates rRNA expression	4.14	0.212	ACTB,DDX21,DEK,H2AC20,H2AC6,H2BC11,H2BC17,H2BC21,H2BC26,H2BC3,SF3B1
C-type lectin receptors (CLRs)	6.15	0.283	BCL10,CASP8,CLEC10A,CREBBP,EP300,HRAS,IKBKG,ITPR3,KRAS,MALT1,MAP3K7,NFATC1,NFKB1,NRAS,PAK1,PAK2,PPP3R1,PRKACG,PRKCD,PSMB10,PSMB9,PSMC1,PSMC2,PSMC4,PSMC5,PSMC6,PSMD10,PSMD11,PSMD12,PSMD13,PSMD14,PSMD4,PSMD7,PSMD8,PSME3,RAF1,RELA,SRC,TAB1,TRAF6,UBA3							PRC2 methylates histones and DNA	4.09	0.257	H2AC20,H2AC6,H2BC11,H2BC17,H2BC21,H2BC26,H2BC3,RBBP4,RBBP7
Virus Entry via Endocytic Pathways	6.1	0.3	AP1G2,AP1M2,AP1S2,AP2S1,AP3D1,AP3M1,AP3M2,AP3S1,AP4S1,CAV1,CXADR,DNM1,DNM2,HRAS,ITGB4,ITSN1,KRAS,NRAS,PIK3C2A,PIK3C3,PIK3R2,PLCG1,PRKCA,PRKCD,PRKCE,PRKCH,PRKCI,PRKCZ,PRKD1,RALA,RALB,RAP2A,RAP2B,RRAS,RRAS2,SRC							Nucleotide biosynthesis	4.09	0.429	ADSS2,ATIC,GART,GMPS,PAICS,PFAS
Ceramide Signaling	6.07	0.33	AKT1,AKT2,AKT3,HRAS,KRAS,MAP2K1,MAP2K4,MAPK3,MAPK8,NFKB1,NRAS,PIK3C2A,PIK3C3,PIK3R2,PPP2R2A,PPP2R2B,PPP2R2D,PPP2R5C,PPP2R5D,PPP2R5E,PRKCZ,RAF1,RALA,RALB,RAP2A,RAP2B,RELA,RRAS,RRAS2,SMPD4							Superpathway of Serine and Glycine Biosynthesis I	4.05	0.8	PHGDH,PSAT1,SHMT1,SHMT2
Docosahexaenoic Acid (DHA) Signaling	6.05	0.239	AKT1,AKT2,AKT3,APAF1,ARAF,BAX,BCL2L1,BID,BIRC3,BRAF,CASP8,CAT,CREB1,CREBBP,EIF2A,FADD,FGF2,GNAQ,GNB1L,GRIN2B,GSK3A,GSK3B,ITPR3,MAP2K1,MAP2K2,MAPK3,MTOR,NCSTN,PIK3C2A,PIK3C3,PIK3R2,PLCB3,PLCG1,PNPLA2,PRKAA1,PRKAA2,PRKACG,PRKAG1,PRKAG2,PRKAR1A,PRKAR2A,PRKAR2B,PRKCA,PRKCD,PRKCE,PRKCH,PRKCI,PRKCZ,PRKD1,PSEN1,PSENEN,RAF1,RELA,RPTOR,SPTB,SPTBN2,STX1A,STXBP1,STXBP2,TNFAIP2							SUMOylation of transcription cofactors	4.05	0.227	DDX17,DDX5,NPM1,PARK7,SAFB,SUMO1,SUMO2,SUMO3,TRIM28,UBE2I
Processing of SMDT1	5.99	0.688	AFG3L2,MCU,MICU1,MICU2,PARL,PHB1,PHB2,PMPCA,PMPCB,STOML2,YME1L1							Assembly and cell surface presentation of NMDA receptors	4.05	0.227	ACTN2,CASK,LIN7C,TUBA1B,TUBA1C,TUBA4A,TUBB2A,TUBB3,TUBB4A,TUBB4B
Endocannabinoid Cancer Inhibition Pathway	5.98	0.279	AKT1,AKT2,AKT3,CASP8,CREB1,CREBBP,EIF2A,GNA13,GNAI2,GNAI3,GNAQ,GNB1L,GSK3B,MAP2K1,MAP2K2,MAP2K3,MAP2K4,MAP2K6,MAP2K7,MAPK14,MAPK3,MTOR,PIK3C2A,PIK3C3,PIK3R2,PRKAA1,PRKAA2,PRKACG,PRKAG1,PRKAG2,PRKAR1A,PRKAR2A,PRKAR2B,RAF1,ROCK1,ROCK2,RPTOR,SMPD4,SPTLC1,SPTLC2,SRC							COPII-mediated vesicle transport	4.05	0.178	CTSC,CTSZ,LMAN2,NAPA,RAB1A,RAB1B,SEC13,SEC22B,SEC23A,SEC23B,SEC24C,SEC31A,TFG
Signaling by NOTCH4	5.96	0.282	AKT1,CIT,CREBBP,EP300,FBXO7,NCSTN,NME3,NOTCH2,PI4KA,PIK3C2A,PIK3C3,PIK3R2,PSEN1,PSENEN,PSMB10,PSMB9,PSMC1,PSMC2,PSMC4,PSMC5,PSMC6,PSMD10,PSMD11,PSMD12,PSMD13,PSMD14,PSMD4,PSMD7,PSMD8,PSME3,RBPJ,RBX1,SNW1,STK10,STK25,STK26,STK3,STK38,STK39,STK4							PAK Signaling	4.03	0.144	CASP3,CDC42,CFL1,CFL2,GRB2,ITGA5,ITGB1,MAPK1,MYL12A,MYL12B,MYL6,MYL6B,MYL9,PTK2,RAC1,RAP1A,RAP1B
Neurotrophin/TRK Signaling	5.95	0.346	AKT1,CREB1,CREBBP,HRAS,KRAS,MAP2K1,MAP2K2,MAP2K3,MAP2K4,MAP2K6,MAP2K7,MAPK3,MAPK8,NRAS,PIK3C2A,PIK3C3,PIK3R2,PLCG1,RAF1,RALA,RALB,RAP2A,RAP2B,RPS6KA1,RRAS,RRAS2,SHC1							Gap Junction Signaling	4.01	0.0985	ACTA1,ACTA2,ACTB,ACTC1,ACTG1,ACTG2,CALM3,CASP3,CDH2,CTNNB1,CTTN,DBN1,GNAI1,GNAS,GRB2,HSPA8,MAPK1,PDIA3,PPP3CA,PPP3CB,PRKACA,PRKACB,RAP1A,RAP1B,TUBA1B,TUBA1C,TUBA4A,TUBB,TUBB2A,TUBB3,TUBB4A,TUBB4B,YBX3
E3 ubiquitin ligases ubiquitinate target proteins	5.94	0.393	BCL10,CDC73,CTR9,H2BC12,H2BC13,H2BC14,H2BC15,H2BC5,H2BC9,HLTF,LEO1,PAF1,PEX13,PEX14,PEX5,RAD18,RNF181,RNF20,RNF40,RRAGA,RTF1,SKIC8							CXCR4 Signaling	4.01	0.125	CDC42,CRK,GNAI1,GNAS,GNB1,GNB2,GNG12,MAPK1,MYL12A,MYL12B,MYL6,MYL6B,MYL9,PTK2,RAC1,RAC3,RAP1A,RAP1B,RHOA,RHOB,RHOC
Regulation of mitotic cell cycle	5.87	0.33	ANAPC1,ANAPC4,AURKA,AURKB,BUB1B,CCNA2,CCNB1,CDC16,CDC23,MAD2L1,PLK1,PSMB10,PSMB9,PSMC1,PSMC2,PSMC4,PSMC5,PSMC6,PSMD10,PSMD11,PSMD12,PSMD13,PSMD14,PSMD4,PSMD7,PSMD8,PSME3,UBE2C,UBE2S							RNA Polymerase I Transcription	3.99	0.176	CBX3,H2AC20,H2AC6,H2BC11,H2BC17,H2BC21,H2BC26,H2BC3,HDAC1,HDAC2,RBBP4,RBBP7,UBTF
Clathrin-mediated Endocytosis Signaling	5.83	0.249	AAK1,ACTR2,AP1G2,AP1M2,AP1S2,AP2S1,AP3D1,AP3M1,AP3M2,AP3S1,AP4S1,ARF6,CD2AP,CHP1,CSNK2A1,CSNK2A2,CSNK2A3,CSNK2B,DNM1,DNM1L,DNM2,DNM3,EPN1,EPS15,FGF2,GAK,HGS,HIP1,HIP1R,ITGB4,MYO1E,NUMB,PCYOX1,PICALM,PIK3C2A,PIK3C3,PIK3R2,PPP3CC,PPP3R1,RAB5B,RAB5C,SH3GL1,SH3GL2,SH3GLB1,SH3GLB2,SH3KBP1,SNX9,SRC,STAM,TSG101,USP9X,WASL							Branched-chain amino acid catabolism	3.97	0.333	ACAT1,AUH,BCAT2,DLD,ECHS1,HIBADH,HIBCH
ESR-mediated signaling	5.81	0.297	AGO2,CARM1,CBFB,CCNT1,CDK9,CREBBP,EP300,GTF2A2,H2AZ2,H2BC12,H2BC12L,H2BC13,H2BC14,H2BC15,H2BC5,H2BC9,JUND,KDM1A,KDM4B,MAPK3,MOV10,NRIP1,POLR2A,POLR2B,POLR2C,POLR2D,POLR2E,POLR2I,PPID,RAD21,SMC1A,SMC3,STAG1,TBP,TLE3							Phase II - Conjugation of compounds	3.9	0.147	ABHD10,AHCY,AKR1A1,BPNT1,CNDP2,ESD,GCLC,GGCT,GSS,GSTM4,GSTO1,GSTP1,MAT2A,MAT2B,NNMT,UGP2
Autism Signaling Pathway	5.81	0.224	ADSL,AKT1,AKT2,AKT3,ALDH18A1,ALDH1B1,ALDH1L1,ALDH1L2,ALDH2,ALDH3A1,ALDH3A2,ALDH3B1,ALDH3B2,ALDH4A1,ALDH6A1,ALDH7A1,ALDH9A1,BCKDHA,BCKDK,BRAF,CAMK2A,CAMK2B,CAMK2D,CAMK2G,CHD8,CREBBP,CYFIP1,DBT,DHCR7,DVL2,DVL3,EIF4EBP1,EP300,FMR1,GNB1L,GRIN2B,GSK3B,HRAS,IL18,KRAS,L2HGDH,MAP2K1,MAP2K2,MAPK3,MECP2,MTOR,NRAS,PIK3C2A,PIK3C3,PIK3R2,PRKACG,PRKAG1,PRKAG2,PRKAR1A,PRKAR2A,PRKAR2B,RAF1,RAI1,RALA,RALB,RAP2A,R…							Processing of Capped Intronless Pre-mRNA	3.89	0.276	CSTF1,CSTF3,NCBP1,NUDT21,PABPN1,SNRPB,SNRPD3,SNRPF
MAPK targets/ Nuclear events mediated by MAP kinases	5.79	0.485	ATF1,CREB1,DUSP3,MAP2K4,MAPK11,MAPK12,MAPK14,MAPK3,MAPK7,MAPK8,MAPK9,MAPKAPK2,PPP2R5D,RPS6KA1,RPS6KA2,RPS6KA3							Semaphorin Neuronal Repulsive Signaling Pathway	3.83	0.129	CD44,CFL1,CFL2,DPYSL2,DPYSL3,FARP2,ITGA5,ITGB1,MYL12A,MYL12B,MYL6,MYL6B,MYL9,PPP1CB,PPP1R12A,PRKACA,PRKACB,RAC1,RHOA
Signaling by Rho Family GTPases	5.79	0.232	ACTR2,ARFIP2,ARHGEF1,ARHGEF10,ARHGEF16,ARHGEF17,ARHGEF18,ARHGEF2,CDC42EP4,CIT,CLIP1,CYFIP1,FNBP1,GFAP,GNA11,GNA13,GNAI2,GNAI3,GNAQ,GNB1L,GNB4,GNG10,ITGA3,ITGA6,ITGAV,ITGB4,MAP2K1,MAP2K2,MAP2K4,MAP2K7,MAP3K20,MAPK12,MAPK3,MAPK8,MAPK9,MYL1,MYL3,MYLK,NEDD4,NFKB1,PAK1,PAK2,PAK4,PI4KA,PIK3C2A,PIK3C3,PIK3R2,PIP4K2C,PKN1,PRKCI,PRKCZ,PTK2B,RAF1,RELA,RHOG,RHOT1,RHOT2,ROCK1,ROCK2,SEPTIN10,SEPTIN5,WASL							Myelination Signaling Pathway	3.81	0.0976	ARHGAP1,CALM3,CDC42,CTNNB1,DAG1,EIF4E,FASN,FKBP1A,GRB2,HDAC1,HDAC2,IDI1,IGF2R,ITGB1,LAMA5,LAMB1,LAMB2,LAMC1,LMNB1,MAPK1,PPP3CA,PPP3CB,PRKACA,PRKACB,PTK2,PTPN11,RAB35,RAC1,RAP1A,RAP1B,RHOA,SLC2A1
Mitochondrial Fatty Acid Beta-Oxidation	5.74	0.459	ACAD10,ACADM,ACADVL,ACBD7,ACOT1,ACOT13,ACOT2,ACOT9,ACSF2,DECR1,HADH,HADHA,HADHB,MCAT,MMUT,NDUFAB1,PCCB							ATF6 (ATF6-alpha) activates chaperone genes	3.79	0.5	CALR,HSP90B1,HSPA5,NFYB,NFYC
Mechanisms of Viral Exit from Host Cells	5.71	0.439	CHMP6,NEDD4,PRKCA,PRKCD,PRKCE,PRKCH,PRKCI,PRKCZ,PRKD1,SH3GL1,SH3GL2,SH3GLB1,SH3GLB2,SNF8,TSG101,VPS25,VPS28,VPS4A							Glycogen Degradation II	3.79	0.5	MTAP,PGM1,PGM2,PYGB,PYGL
Signaling by Insulin receptor	5.71	0.422	ATP6V0C,ATP6V0D1,ATP6V1A,ATP6V1B1,ATP6V1B2,ATP6V1C1,ATP6V1D,ATP6V1E1,ATP6V1F,ATP6V1G1,ATP6V1H,HRAS,IRS1,KRAS,MAPK3,NRAS,PIK3R2,PTPN1,SHC1							Mitochondrial Dysfunction	3.77	0.0957	ACO2,AIFM1,ATP1A1,ATP1B3,ATP5F1A,ATP5F1B,ATPAF2,CALM3,CAPN2,CAPNS1,CASP3,COX5B,COX6B1,CPOX,CYCS,DLD,FUS,GSR,GSTP1,HTRA2,IDH2,MYH9,NDUFA8,PARK7,PPIF,PPP3CA,PPP3CB,PRDX6,PRKACA,PRKACB,SOD1,SOD2,TARDBP
Epithelial Membrane Protein Signaling Pathway	5.71	0.262	AKT1,AKT2,AKT3,ARAF,BRAF,CPNE3,CREB1,EGFR,EMP3,FRK,HRAS,ITGA3,ITGA6,ITGAV,ITGB4,JUND,KRAS,MAP2K1,MAP2K2,MAP3K7,MAPK3,MTOR,NFKB1,NRAS,PIK3C2A,PIK3C3,PIK3R2,PTK2B,RAF1,RALA,RALB,RAP2A,RAP2B,ROCK1,ROCK2,RRAS,RRAS2,SHC1,SMAD4,SMYD3,SRC,STAT3,TAB1,TP53,VAV2							Rap1 signalling	3.73	0.375	PRKACA,PRKACB,RAP1A,RAP1B,YWHAB,YWHAZ
Synaptogenesis Signaling Pathway	5.71	0.222	ACTR2,AFDN,AKT1,AKT2,AKT3,AP2S1,BET1L,BRAF,CAMK2A,CAMK2B,CAMK2D,CAMK2G,CDK5,CLASP2,CREB1,CREBBP,CTNND1,DNAJC5,EIF4EBP1,EPHA2,EPHB3,EPHB6,FRK,GPAA1,GRIN2B,GSK3B,HRAS,ITSN1,KRAS,MAP1B,MAPK14,MAPK3,MTOR,NAPG,NRAS,NSF,PAK1,PIK3C2A,PIK3C3,PIK3R2,PLCG1,PRKACG,PRKAG1,PRKAG2,PRKAR1A,PRKAR2A,PRKAR2B,PRKCD,PRKCE,RAB3A,RAB5B,RAB5C,RAF1,RALA,RALB,RAP2A,RAP2B,RRAS,RRAS2,SHC1,SRC,STX16,STX1A,STXBP1,STXBP2,VAMP…							MAP kinase activation	3.72	0.231	CUL1,IRAK1,RPS27A,SKP1,UBA52,UBB,UBC,UBE2N,UBE2V1
mRNA Capping	5.66	0.5	CCNH,CDK7,ERCC2,ERCC3,GTF2H1,GTF2H2,NCBP2,POLR2A,POLR2B,POLR2C,POLR2D,POLR2E,POLR2I,RNMT,SUPT5H							Role of PKR in Interferon Induction and Antiviral Response	3.7	0.13	CASP3,CYCS,EIF2S1,HMGB1,HSP90AA1,HSP90AB1,HSP90B1,HSPA1B,HSPA2,HSPA4,HSPA5,HSPA8,HSPA9,IRF3,MAPK1,MAVS,METAP2,NPM1
Macropinocytosis Signaling	5.64	0.342	ABI1,ANKFY1,ARF6,HRAS,ITGB4,KRAS,NRAS,PAK1,PIK3C2A,PIK3C3,PIK3R2,PLCG1,PRKCA,PRKCD,PRKCE,PRKCH,PRKCI,PRKCZ,PRKD1,RALA,RALB,RAP2A,RAP2B,RRAS,RRAS2,SRC							Calcium Signaling	3.68	0.11	ACTA1,ACTA2,ACTC1,CALM3,CALR,HDAC1,HDAC2,MAPK1,MYH10,MYH14,MYH9,MYL6,MYL6B,MYL9,PPP3CA,PPP3CB,PRKACA,PRKACB,RAP1A,RAP1B,TPM1,TPM2,TPM3,TPM4
VEGF Family Ligand-Receptor Interactions	5.57	0.326	AKT1,AKT2,AKT3,HRAS,KRAS,MAP2K1,MAP2K2,MAPK3,NRAS,PIK3C2A,PIK3C3,PIK3R2,PLCG1,PRKCA,PRKCD,PRKCE,PRKCH,PRKCI,PRKCZ,PRKD1,RAF1,RALA,RALB,RAP2A,RAP2B,RRAS,RRAS2,SHC1							Sleep NREM Signaling Pathway	3.58	0.138	GNAI1,GNAS,MAPK1,PARP1,PRKACA,PRKACB,RAP1A,RAP1B,SFN,XRCC5,YWHAB,YWHAE,YWHAG,YWHAH,YWHAQ,YWHAZ
Signaling by ERBB2	5.57	0.4	AKT1,AKT2,AKT3,CUL5,DIAPH1,EGFR,ERBIN,HRAS,KRAS,MEMO1,NRAS,PLCG1,PRKCA,PRKCD,PRKCE,PTPN12,SHC1,SRC,STUB1,USP8							RAS processing	3.58	0.292	FNTA,LYPLA1,PDE6D,RPS27A,UBA52,UBB,UBC
Semaphorin Neuronal Repulsive Signaling Pathway	5.56	0.272	AKT1,AKT2,AKT3,CDK5,CRMP1,CSPG4,GSK3B,ITGA3,ITGA6,ITGAV,ITGB4,MAP2K1,MAP2K2,MAP2K3,MAP2K4,MAP2K6,MAP2K7,MICAL1,MPRIP,MYL1,MYL3,PAK1,PAK2,PAK4,PIK3C2A,PIK3C3,PIK3R2,PLCG1,PLXNA1,PRKACG,PRKAG1,PRKAG2,PRKAR1A,PRKAR2A,PRKAR2B,ROCK1,ROCK2,RRAS,SMC3,TP53							Tumoricidal Function of Hepatic Natural Killer Cells	3.58	0.292	AIFM1,CASP3,CASP6,CYCS,DFFA,ICAM1,SERPINB9
tRNA Charging	5.55	0.447	AARS2,CARS1,CARS2,DARS2,FARSA,IARS1,IARS2,LARS1,LARS2,MARS1,PARS2,SARS1,SARS2,TARS2,VARS1,YARS1,YARS2							Meiotic recombination	3.58	0.2	CDK2,H2AC20,H2AC6,H2BC11,H2BC17,H2BC21,H2BC26,H2BC3,RPA1,RPA3
Protein Kinase A Signaling	5.55	0.208	ACP1,ADD1,ADD3,AKAP1,AKAP10,AKAP11,AKAP13,AKAP17A,AKAP8,AKAP9,ANAPC1,ANAPC4,ATF1,BRAF,CAMK2A,CAMK2B,CAMK2D,CAMK2G,CDC16,CDC23,CDC25C,CHP1,CREB1,CREBBP,DUSP3,GNA13,GNAI2,GNAI3,GNAQ,GNB1L,GNB4,GNG10,GSK3A,GSK3B,GYS1,H1-0,H1-10,ITPR3,MAP2K1,MAP2K2,MAPK3,MYL1,MYL3,MYLK,NFATC1,NFKB1,PALM2AKAP2,PDE12,PLCB3,PLCG1,PPP1R10,PPP3CC,PPP3R1,PRKACG,PRKAG1,PRKAG2,PRKAR1A,PRKAR2A,PRKAR2B,PRKCA,PRKCD,PRKCE,PRKCH,…							Pexophagy	3.56	0.455	RPS27A,SQSTM1,UBA52,UBB,UBC
Non-Small Cell Lung Cancer Signaling	5.54	0.312	AKT1,AKT2,AKT3,CDK4,EGFR,HDAC4,HDAC8,HRAS,ITPR3,KRAS,MAP2K1,MAP2K2,MAPK3,NRAS,PIK3C2A,PIK3C3,PIK3R2,PLCG1,PRKCA,RAF1,RALA,RALB,RAP2A,RAP2B,RBL1,RRAS,RRAS2,SIN3A,STK4,TP53							IGF-1 Signaling	3.54	0.143	GRB2,MAPK1,PRKACA,PRKACB,PTK2,PTPN11,RAP1A,RAP1B,SFN,YWHAB,YWHAE,YWHAG,YWHAH,YWHAQ,YWHAZ
Centrosomal KIAA0586 Signaling Pathway	5.5	0.28	C2CD3,CEP131,CSPG4,FBF1,FGF2,KIF3B,MACF1,MAPK11,MAPK12,MAPK13,MAPK14,NIN,PCM1,PIK3C2A,PIK3C3,PIK3R2,PRKACG,PRKAR2A,PRKAR2B,PSMB10,PSMB9,PSMC1,PSMC2,PSMC4,PSMC5,PSMC6,PSMD10,PSMD11,PSMD12,PSMD13,PSMD14,PSMD4,PSMD7,PSMD8,PSME3,RBX1,SMC3							Thrombin Signaling	3.53	0.108	CDC42,GNAI1,GNAS,GNB1,GNB2,GNG12,GRB2,MAPK1,MYL12A,MYL12B,MYL6,MYL6B,MYL9,PDIA3,PPP1CB,PPP1R12A,PTK2,RAC1,RAC3,RAP1A,RAP1B,RHOA,RHOB,RHOC
IL-22 Signaling	5.42	0.542	AKT1,AKT2,AKT3,MAP2K4,MAPK11,MAPK12,MAPK13,MAPK14,MAPK3,MAPK8,MAPK9,STAT1,STAT3							Chronic Myeloid Leukemia Signaling	3.52	0.0996	CALM3,CDKN2A,CRK,CRKL,CTNNB1,GRB2,HDAC1,HDAC2,HNRNPA1,HSP90AA1,HSP90AB1,HSP90B1,ITGB1,MAPK1,PA2G4,PCBP2,PDIA3,PPP3CA,PPP3CB,PTPN11,RAC1,RAC3,RAN,RAP1A,RAP1B,RCC1,SET,USP7
Renal Cell Carcinoma Signaling	5.41	0.333	AKT1,AKT2,AKT3,CREBBP,ELOC,EP300,HRAS,KRAS,MAP2K1,MAP2K2,MAPK3,NRAS,PAK1,PAK2,PAK4,PIK3C2A,PIK3C3,PIK3R2,RAF1,RALA,RALB,RAP2A,RAP2B,RBX1,RRAS,RRAS2							MSP-RON Signaling in Cancer Cells Pathway	3.51	0.126	ACTA2,CTNNB1,FLNA,GRB2,ITGB1,MAPK1,MET,PTK2,RAP1A,RAP1B,SFN,VIM,YWHAB,YWHAE,YWHAG,YWHAH,YWHAQ,YWHAZ
MAP kinase activation	5.36	0.436	IKBKG,MAP2K1,MAP2K3,MAP2K4,MAP2K6,MAP2K7,MAP3K7,MAPK11,MAPK12,MAPK14,MAPK8,MAPK9,MAPKAPK2,MAPKAPK3,NFKB1,TAB1,TRAF6							MyD88 cascade initiated on plasma membrane	3.46	0.28	IRAK1,RPS27A,UBA52,UBB,UBC,UBE2N,UBE2V1
DNA Methylation and Transcriptional Repression Signaling	5.34	0.306	CDK11A,CDK11B,CDK12,CDK13,CDK4,CDK5,CDK7,CDK8,CDK9,CEBPB,CHD3,CHD4,CHD5,DNMT1,GATAD2A,GATAD2B,MBD1,MBD3,MECP2,MTA1,MTA2,MTA3,RBL1,RELA,SAP18,SIN3A,TCF20,TFAM,TP53,UHRF1							SUMOylation of nuclear envelope proteins	3.44	1	RANGAP1,SUMO1,UBE2I
Citric acid cycle (TCA cycle)	5.33	0.571	IDH3A,IDH3B,IDH3G,KGD4,NNT,OGDH,SDHA,SDHB,SDHC,SUCLA2,SUCLG1,SUCLG2							Signaling by FGFR1	3.44	0.192	GRB2,MAPK1,PPP2CA,PPP2CB,PPP2R1A,PTPN11,RPS27A,UBA52,UBB,UBC
RAB geranylgeranylation	5.3	0.354	CHML,RAB12,RAB13,RAB14,RAB18,RAB21,RAB22A,RAB23,RAB29,RAB2A,RAB2B,RAB31,RAB32,RAB38,RAB3A,RAB3B,RAB3D,RAB5B,RAB5C,RAB6A,RAB6B,RAB9A,RABGGTA							Chaperone Mediated Autophagy Signaling Pathway	3.39	0.0785	ATP6AP1,CTSA,EEF1A1,EEF1A2,EIF4A1,EIF4H,HDAC2,HMGB1,HSP90AA1,HSP90AB1,HSP90B1,HSPA1B,HSPA2,HSPA4,HSPA5,HSPA8,HSPA9,IDH1,IDH2,LAMP2,MAPK1,PARK7,PEA15,PLIN3,PPP3CA,PPP3CB,PSMA1,PSMA2,PSMA3,PSMA4,PSMA5,PSMA6,PSMA7,PSMA8,PSMB1,PSMB2,PSMB3,PSMB4,PSMB5,PSMB6,PSMB7,PSME1,PSME2,RAB11A,RAB11B,RAC1,STIP1,TBK1,TPT1,UCHL1
Gastrin-CREB signalling pathway via PKC and MAPK	5.28	0.611	CREB1,EGFR,HRAS,KRAS,MAPK3,MAPK7,NRAS,PRKCA,RPS6KA1,RPS6KA2,RPS6KA3							Activation of NMDA receptors and postsynaptic events	3.38	0.153	ACTN2,KPNA2,MAPK1,PRKACA,PRKACB,RAC1,TUBA1B,TUBA1C,TUBA4A,TUBB2A,TUBB3,TUBB4A,TUBB4B
Cachexia Signaling Pathway	5.27	0.209	AGO2,AKT1,AKT2,AKT3,CAPN1,CAPN7,CASP8,CEBPB,CEBPD,EIF2A,EIF2AK2,EIF2B2,EIF2B3,EIF2B4,EIF2B5,EP300,FBXO30,GSK3A,GSK3B,HSPA14,IKBKG,IL18,IRS1,LIFR,MAP1LC3B,MAP2K4,MAPK11,MAPK12,MAPK13,MAPK14,MAPK3,MAPK8,MAPK9,MFN2,MTOR,MYD88,NFKB1,NR3C1,PIK3C2A,PIK3C3,PIK3R2,PNPLA2,PRKAA1,PRKAA2,PRKACG,PRKAG1,PRKAG2,PRKAR1A,PRKAR2A,PRKAR2B,PRKCA,PRKCD,PRKCE,PRKCH,PRKCI,PRKCZ,PRKD1,PSMB10,PSMB9,PSMC1,PSMC2,PSMC4,PSM…							UDP-N-acetyl-D-galactosamine Biosynthesis II	3.36	0.417	GNPDA1,GNPDA2,GPI,HK1,HKDC1
Serotonin Receptor Signaling	5.26	0.198	AKT1,AKT2,AKT3,ARAF,ARFGEF1,ARFGEF2,BRAF,CAMK2A,CAMK2B,CAMK2D,CAMK2G,CAV1,CDK5,CREB1,CREBBP,EIF4EBP1,FNBP1,FRK,GNA11,GNA13,GNAI2,GNAI3,GNAQ,GNB1L,GNB4,GNG10,GSK3B,HRAS,KRAS,MAOA,MAOB,MAP1LC3B,MAP2K1,MAP2K2,MAP2K3,MAP2K4,MAP2K6,MAP2K7,MAPK11,MAPK12,MAPK13,MAPK14,MAPK3,MPRIP,MTOR,MYLK,NFKB1,NRAS,PAK1,PAK2,PAK4,PCBD1,PDK1,PIK3C2A,PIK3C3,PIK3R2,PLCB3,PLCG1,PLD3,PNPLA2,PRKACG,PRKAG1,PRKAG2,PRKAR1A,PRK…							DNA methylation	3.35	0.269	H2AC20,H2AC6,H2BC11,H2BC17,H2BC21,H2BC26,H2BC3
NAP1L1 Transcription Regulation Signaling Pathway	5.26	0.315	AKT1,AKT2,AKT3,BAX,BIRC2,CCNB1,CDK4,DLAT,ERCC6,MAPK3,MCL1,MTOR,NFKB1,PDHA1,PDHB,PDHX,PIK3C2A,PIK3C3,PIK3R2,SETD1A,TP53,TUBB1,TUBB6,TUBB8,TUBG1,TUBG2,UBR4,YAP1							Pyrimidine Deoxyribonucleotides De Novo Biosynthesis I	3.35	0.269	AK1,CMPK1,DUT,NME1,NME2,RRM2,RRM2B
DNA Damage Bypass	5.23	0.396	DTL,NPLOC4,POLD1,POLD2,POLD3,POLE,POLE3,POLE4,RAD18,RBX1,RFC1,RFC2,RFC3,RFC4,RFC5,RPA2,TRIM25,UBE2L6,USP10							Estrogen Receptor Signaling	3.35	0.0876	ATP5F1A,ATP5F1B,CFL1,CFL2,DDX5,EIF2B1,EIF4E,GNAI1,GNAS,GNB1,GNB2,GNG12,GRB2,HNRNPD,HSP90AA1,HSP90AB1,HSP90B1,IGF2R,MAPK1,MYL12A,MYL12B,MYL6,MYL6B,MYL9,NDUFA8,PCNA,PDIA3,PPP1CB,PPP1R12A,PRKACA,PRKACB,PRKDC,RAP1A,RAP1B,RHOA,SOD2
Asparagine N-linked glycosylation	5.21	0.28	ALG1,ALG2,ALG3,ALG5,ALG6,DAD1,DDOST,DERL2,DPM1,DPM3,ENGASE,GFPT1,GFPT2,GMDS,GMPPA,GMPPB,LMAN1,MAGT1,MCFD2,MLEC,MOGS,MPDU1,MPI,PGM3,PMM2,PSMC1,RFT1,RPN1,RPN2,SEL1L,STT3A,SYVN1,TUSC3,UAP1,UBXN1							Cyclins and Cell Cycle Regulation	3.34	0.151	CDK1,CDK2,CDKN2A,CUL1,HDAC1,HDAC2,PA2G4,PPP2CA,PPP2CB,PPP2R1A,PPP2R1B,PTPA,SKP1
Glycation Signaling Pathway	5.2	0.236	AKT1,AKT2,AKT3,ARAF,BRAF,DDOST,DIAPH1,FN3K,HK2,HRAS,IKBKG,IL18,IRS1,KRAS,MAOB,MAP2K4,MAPK11,MAPK12,MAPK13,MAPK14,MAPK15,MAPK3,MAPK7,MAPK8,MAPK9,MTOR,MYD88,NFKB1,NRAS,PFKM,PFKP,PIK3C2A,PIK3C3,PIK3R2,PRKCA,PRKCD,PRKCE,PRKCH,PRKCI,PRKCZ,PRKD1,RAF1,RALA,RALB,RAP2A,RAP2B,RELA,RRAS,RRAS2,SRC,STAT1,STAT3,TXN2							Cytosolic sensors of pathogen-associated DNA	3.33	0.172	CTNNB1,DHX9,IRF3,PRKDC,RPS27A,TBK1,UBA52,UBB,UBC,XRCC5,XRCC6
Insulin processing	5.17	0.52	EXOC1,EXOC2,EXOC3,EXOC4,EXOC5,EXOC7,EXOC8,KIF5A,KIF5B,KIF5C,MYO5A,STX1A,VAMP2							Netrin Signaling	3.32	0.114	ACTR3,ARPC1A,ARPC1B,ARPC2,ARPC3,ARPC4,CDC42,DPYSL2,DPYSL3,MAPK1,NAPA,PGK1,PPP3CA,PPP3CB,PRKACA,PRKACB,PTK2,RAC1,RAC3,RHOA
Mitochondrial RNA degradation	5.17	0.52	FASTKD2,FASTKD5,GRSF1,LRPPRC,MT-ATP6,MT-CYB,MT-ND1,MT-ND2,MT-ND3,PNPT1,SLIRP,SUPV3L1,TBRG4							TAK1-dependent IKK and NF-kappa-B activation	3.32	0.205	HMGB1,IRAK1,RPS27A,UBA52,UBB,UBC,UBE2N,UBE2V1,USP14
Cardiac Hypertrophy Signaling (Enhanced)	5.14	0.192	AKAP13,AKT1,AKT2,AKT3,ATP2A1,ATP2A2,ATP2A3,CAMK2A,CAMK2B,CAMK2D,CAMK2G,CHP1,DIAPH1,DLG1,DVL2,DVL3,EIF2B2,EIF2B3,EIF2B4,EIF2B5,EIF4EBP1,EP300,FGF2,GNA11,GNA13,GNAI2,GNAI3,GNAQ,GNB1L,GNB4,GNG10,GSK3A,GSK3B,HDAC4,HDAC8,HRAS,IKBKG,IL18,ITGA3,ITGA6,ITGAV,ITGB4,ITPR3,KRAS,MAP2K1,MAP2K2,MAP2K3,MAP2K4,MAP2K6,MAP2K7,MAP3K20,MAP3K4,MAP3K6,MAP3K7,MAPK11,MAPK12,MAPK13,MAPK14,MAPK3,MAPK7,MAPK8,MAPK9,MAPKAPK2,…							Aspartate Degradation II	3.31	0.571	GOT1,GOT2,MDH1,MDH2
Signaling by EGFR	5.13	0.377	AAMP,CSK,EGFR,EPN1,EPS15,EPS15L1,FAM83D,HGS,HRAS,KRAS,NRAS,PLCG1,PTPN12,PXN,SH3GL1,SH3GL2,SH3KBP1,SHC1,SRC,STAM							FOXO-mediated transcription	3.29	0.316	SFN,TXN,YWHAB,YWHAG,YWHAQ,YWHAZ
Production of Nitric Oxide and Reactive Oxygen Species in Macrophages	5.11	0.245	AKT1,AKT2,AKT3,CAT,CREBBP,ELP1,FNBP1,IKBKG,MAP2K1,MAP2K4,MAP2K7,MAP3K4,MAP3K6,MAP3K7,MAPK11,MAPK12,MAPK13,MAPK14,MAPK3,MAPK8,MAPK9,NFKB1,PCYOX1,PIK3C2A,PIK3C3,PIK3R2,PLCG1,PPP1R10,PPP1R7,PPP2R2A,PPP2R2B,PPP2R5C,PPP2R5D,PPP2R5E,PRKCA,PRKCD,PRKCE,PRKCH,PRKCI,PRKCZ,PRKD1,PTPN6,RELA,RHOG,RHOT1,RHOT2,STAT1							Integrin signaling	3.25	0.259	CRK,FN1,GRB2,PTK2,RAP1A,RAP1B,TLN1
Gap Junction Signaling	5.09	0.212	AKT1,AKT2,AKT3,CAV1,CREB1,CREBBP,CSNK1A1,CSNK1D,CSNK1E,DAGLB,DLG1,EGFR,GNAI2,GNAI3,GNAQ,GSK3A,GSK3B,HRAS,ITPR3,KRAS,MAP2K1,MAP2K2,MAP2K4,MAPK12,MAPK3,MAPK7,MAPK8,MAPK9,NFKB1,NRAS,NT5C,PIK3C2A,PIK3C3,PIK3R2,PLCB3,PLCG1,PPP3CC,PPP3R1,PRKACG,PRKAG1,PRKAG2,PRKAR1A,PRKAR2A,PRKAR2B,PRKCA,PRKCD,PRKCE,PRKCH,PRKCI,PRKCZ,PRKD1,RAF1,RALA,RALB,RAP2A,RAP2B,RELA,RRAS,RRAS2,SLC39A7,SMARCC2,SRC,TJP1,TJP2,TUBB1,T…							ATF4 activates genes in response to endoplasmic reticulum stress	3.25	0.259	EXOSC2,EXOSC7,EXOSC8,EXOSC9,KHSRP,NFYB,NFYC
PFKFB4 Signaling Pathway	5.08	0.388	CREB1,CREBBP,FGF2,HK2,MAP2K1,MAP2K2,MAP2K3,MAP2K4,MAP2K6,MAP2K7,MAPK3,PFKM,PRKACG,PRKAG1,PRKAG2,PRKAR1A,PRKAR2A,PRKAR2B,TP53							Amyloid fiber formation	3.25	0.148	GSN,H2AC20,H2AC25,H2AC6,H2BC11,H2BC17,H2BC21,H2BC26,H2BC3,RPS27A,UBA52,UBB,UBC
Processing of Capped Intronless Pre-mRNA	5.08	0.483	CPSF1,CPSF2,CPSF3,CPSF6,CPSF7,CSTF2,CSTF2T,FIP1L1,NCBP2,PAPOLA,SNRPE,SNRPG,SYMPK,WDR33							Signaling by PTK6	3.25	0.182	CDK2,CRK,KHDRBS1,RAC1,RHOA,RPS27A,SFPQ,UBA52,UBB,UBC
Sumoylation Pathway	5.06	0.297	CREBBP,CTBP1,CTBP2,EP300,FNBP1,KDM1A,MAP2K4,MAPK12,MAPK8,MAPK9,NFKB1,NR3C1,PML,RANBP2,RCOR1,RFC1,RFC2,RFC3,RFC4,RFC5,RHOG,RHOT1,RHOT2,SENP3,SLC19A1,SMAD4,SP100,STUB1,SUMO4,TP53							Fcgamma receptor (FCGR) dependent phagocytosis	3.25	0.116	ACTB,ACTG1,ACTR3,AHCYL1,ARPC1A,ARPC1B,ARPC2,ARPC3,ARPC4,BAIAP2,CDC42,CFL1,CRK,GRB2,HSP90AA1,HSP90AB1,MAPK1,MYH9,RAC1
Degradation of beta-catenin by the destruction complex	5.06	0.308	CSNK1A1,CTBP1,CTBP2,GSK3B,PPP2R5C,PPP2R5D,PPP2R5E,PSMB10,PSMB9,PSMC1,PSMC2,PSMC4,PSMC5,PSMC6,PSMD10,PSMD11,PSMD12,PSMD13,PSMD14,PSMD4,PSMD7,PSMD8,PSME3,RBX1,TLE1,TLE2,TLE3,TLE4							ATM Signaling	3.25	0.14	CBX1,CBX3,CBX5,CDK1,CDK2,PPP1CC,PPP2CA,PPP2CB,PPP2R1A,PPP2R1B,PTPA,TP53BP1,TRIM28,USP7
Role of CHK Proteins in Cell Cycle Checkpoint Control	5.05	0.362	CDC25C,CLSPN,HUS1,MDC1,MRE11,NBN,PLK1,PPP2R2A,PPP2R2B,PPP2R2D,PPP2R5C,PPP2R5D,PPP2R5E,RAD50,RFC1,RFC2,RFC3,RFC4,RFC5,SLC19A1,TP53							SNARE Signaling Pathway	3.23	0.123	CALM3,HSPA8,MYH10,MYH14,MYH9,MYL6,MYL6B,MYL9,NAPA,PRKACA,PRKACB,RAB11A,RAB1A,RAB7A,RAB8A,SGTA,SNAP91
Nucleotide Excision Repair Pathway	5.02	0.432	CCNH,CDK7,ERCC2,ERCC3,ERCC4,ERCC6,GTF2H1,GTF2H2,POLR2A,POLR2B,POLR2C,POLR2D,POLR2E,POLR2I,RPA2,XPC							Advanced glycosylation endproduct receptor signaling	3.19	0.385	CAPZA1,CAPZA2,HMGB1,MAPK1,PRKCSH
Regulation of the Epithelial Mesenchymal Transition by Growth Factors Pathway	4.99	0.242	AKT1,AKT2,AKT3,ARAF,BRAF,EGFR,FGF2,GSK3B,HRAS,HSF1,IKBKG,KRAS,MAP2K1,MAP2K2,MAP2K3,MAP2K4,MAP2K6,MAP2K7,MAP3K7,MAPK11,MAPK12,MAPK13,MAPK14,MAPK3,MAPK8,MAPK9,MEST,MTOR,NFKB1,NRAS,PARD6B,PIK3C2A,PIK3C3,PIK3R2,RAF1,RALA,RALB,RAP2A,RAP2B,RELA,RRAS,RRAS2,SHC1,SMAD4,STAT3,TAB1,YAP1							Interleukin-3, Interleukin-5 and GM-CSF signaling	3.19	0.179	CRK,CRKL,GRB2,PRKACA,PTPN11,RPS27A,UBA52,UBB,UBC,YWHAZ
Mismatch Repair in Eukaryotes	4.99	0.579	LIG1,MSH2,MSH3,MSH6,POLD1,RFC1,RFC2,RFC3,RFC4,RFC5,SLC19A1							IL-8 Signaling	3.17	0.106	CDC42,CSTB,GNAI1,GNAS,GNB1,GNB2,GNG12,ICAM1,IQGAP1,IRAK1,LASP1,MAPK1,MYL12B,MYL9,PTK2,RAC1,RAC3,RAP1A,RAP1B,RHOA,RHOB,RHOC
TGF-β Signaling	4.97	0.299	CREBBP,EP300,HRAS,KRAS,MAP2K1,MAP2K2,MAP2K3,MAP2K4,MAP2K6,MAP3K7,MAPK11,MAPK12,MAPK13,MAPK14,MAPK3,MAPK8,MAPK9,NRAS,RAF1,RALA,RALB,RAP2A,RAP2B,RRAS,RRAS2,SMAD4,TAB1,TGIF1,TRAF6							SUMOylation of transcription factors	3.17	0.3	CDKN2A,SUMO1,SUMO2,SUMO3,TP53BP1,UBE2I
Macroautophagy	4.95	0.338	ATG16L1,ATG3,ATG4B,ATG5,ATG7,ATG9A,CHMP6,LAMTOR1,LAMTOR2,LAMTOR5,MAP1LC3B,MTMR14,MTOR,PIK3C3,PRKAA1,PRKAA2,PRKAG1,PRKAG2,RHEB,RPTOR,RRAGA,RRAGB,WIPI2							Valine Degradation I	3.17	0.3	AUH,BCAT2,DLD,ECHS1,HIBADH,HIBCH
IL-17A Signaling in Airway Cells	4.95	0.338	AKT1,AKT2,AKT3,GSK3B,IKBKG,MAP2K1,MAP2K2,MAP2K4,MAP3K7,MAPK11,MAPK12,MAPK13,MAPK14,MAPK3,MAPK8,MAPK9,NFKB1,PIK3C2A,PIK3C3,PIK3R2,RELA,STAT3,TRAF6							Ephrin A Signaling	3.16	0.121	CDC42,CFL1,CFL2,MAPK1,MYL12A,MYL12B,MYL6,MYL6B,MYL9,PRKACA,PRKACB,PTK2,PTPN11,RAC1,RAP1A,RAP1B,RHOA
Meiotic recombination	4.95	0.38	BLM,BRCA2,CDK4,H2AZ2,H2BC12,H2BC12L,H2BC13,H2BC14,H2BC15,H2BC5,H2BC9,MRE11,MSH5,NBN,RAD50,RAD51C,RPA2,TEX15,TOP3A							Activated PKN1 stimulates transcription of AR regulated genes KLK2 and KLK3	3.16	0.25	H2AC20,H2AC6,H2BC11,H2BC17,H2BC21,H2BC26,H2BC3
MYC Mediated Apoptosis Signaling	4.95	0.38	APAF1,BAX,BCL2L1,BID,CASP8,CREBBP,FADD,IKBKG,MCL1,NFKB1,PRKACG,PRKAG1,PRKAG2,PRKAR1A,PRKAR2A,PRKAR2B,TP53,TRADD,TRAF2							Folate Signaling Pathway	3.13	0.175	AHCY,ATIC,GART,MAPK1,MAT2A,MTHFD1,PAICS,PFAS,SHMT1,SHMT2
Interleukin-1 family signaling	4.9	0.271	IKBKG,IL18,MAP2K1,MAP2K4,MAP2K6,MAP3K7,MAPK8,MYD88,NFKB1,PSMB10,PSMB9,PSMC1,PSMC2,PSMC4,PSMC5,PSMC6,PSMD10,PSMD11,PSMD12,PSMD13,PSMD14,PSMD4,PSMD7,PSMD8,PSME3,PTPN12,PTPN2,PTPN23,PTPN6,RBX1,RELA,STAT3,TAB1,TOLLIP,TRAF6							Cell Cycle Control of Chromosomal Replication	3.13	0.175	CDK1,CDK2,CDK3,MCM2,MCM3,MCM4,MCM6,PCNA,RPA1,RPA3
Telomerase Signaling	4.9	0.287	AKT1,AKT2,AKT3,EGFR,HDAC4,HDAC8,HRAS,KRAS,MAP2K1,MAP2K2,MAPK3,NRAS,PIK3C2A,PIK3C3,PIK3R2,PPP2R2A,PPP2R2B,PPP2R2D,PPP2R5C,PPP2R5D,PPP2R5E,RAF1,RALA,RALB,RAP2A,RAP2B,RRAS,RRAS2,SHC1,TERF2IP,TP53							Insulin Receptor Signaling	3.09	0.124	ACLY,CRK,CRKL,EIF2B1,EIF4E,GRB2,MAPK1,PPP1CA,PPP1CB,PPP1CC,PRKACA,PRKACB,PTPN11,PTPRF,RAP1A,RAP1B
PPAR Signaling	4.9	0.287	AIP,CREBBP,ELP1,EP300,HRAS,IKBKG,IL18,KRAS,MAP2K1,MAP2K2,MAP3K7,MAP4K4,MAPK3,NCOR1,NCOR2,NFKB1,NRAS,NRIP1,RAF1,RALA,RALB,RAP2A,RAP2B,RELA,RRAS,RRAS2,SHC1,SNW1,TAB1,TRAF2,TRAF6							Cell junction organization	3.07	0.141	ACTB,ACTG1,ACTN1,CDH2,CTNNB1,F11R,FLNA,FLNC,ITGB1,NECTIN2,PLEC,PVR,RSU1
Thyroid Cancer Signaling	4.9	0.321	AKT1,AKT2,AKT3,BRAF,GSK3B,HRAS,IRS1,KRAS,MAP2K1,MAP2K2,MAPK3,MTOR,NRAS,PDK1,PIK3C2A,PIK3C3,PIK3R2,RALA,RALB,RAP2A,RAP2B,RRAS,RRAS2,SHC1,TP53							SIRT1 negatively regulates rRNA expression	3.07	0.241	H2AC20,H2AC6,H2BC11,H2BC17,H2BC21,H2BC26,H2BC3
Estrogen-Dependent Breast Cancer Signaling	4.88	0.313	AKT1,AKT2,AKT3,CREB1,CREBBP,EGFR,HRAS,HSD17B10,HSD17B11,HSD17B12,HSD17B4,KRAS,MAPK3,NFKB1,NRAS,PIK3C2A,PIK3C3,PIK3R2,RALA,RALB,RAP2A,RAP2B,RELA,RRAS,RRAS2,SRC							NFE2L2 regulates pentose phosphate pathway genes	3.06	0.5	G6PD,PGD,TALDO1,TKT
PTEN Signaling	4.88	0.258	AKT1,AKT2,AKT3,BCAR1,BCL2L1,CSNK2A1,CSNK2A2,CSNK2A3,CSNK2B,EGFR,ELP1,GSK3A,GSK3B,HRAS,IKBKG,ILK,ITGA3,ITGA6,ITGAV,ITGB4,KRAS,MAP2K1,MAP2K2,MAPK3,NFKB1,NRAS,OCRL,PIK3R2,PRKCZ,RAF1,RALA,RALB,RAP2A,RAP2B,RELA,RRAS,RRAS2,SHARPIN,SHC1							Sucrose Degradation V (Mammalian)	3.06	0.5	ALDOA,ALDOC,GALM,TPI1
L1CAM interactions	4.88	0.274	AP2S1,CSNK2A1,CSNK2A2,CSNK2A3,CSNK2B,DLG1,DNM1,DNM1L,DNM2,DNM3,EGFR,ITGAV,KIF4A,KIF4B,LYPLA2,MAP2K1,MAP2K2,MAPK3,NUMB,PAK1,RANBP9,RPS6KA1,RPS6KA2,RPS6KA3,SH3GL2,SHTN1,SPTB,SPTBN2,SRC,TUBAL3,TUBB1,TUBB6,TUBB8,VAV2							Methionine Degradation I (to Homocysteine)	3.06	0.286	AHCY,AHCYL1,AHCYL2,MAT2A,MAT2B,PRMT1
Intrinsic Pathway for Apoptosis	4.87	0.364	AKT1,AKT2,AKT3,APAF1,APIP,BAK1,BAX,BCL2L1,BID,CASP8,GSDMD,GSDME,MAPK3,MAPK8,NMT1,PPP3CC,PPP3R1,STAT3,TP53,UACA							XBP1(S) activates chaperone genes	3.05	0.188	DNAJB11,HDGF,HYOU1,LMNA,MYDGF,PDIA6,SEC31A,TLN1,TPP1
Signaling by PTK6	4.87	0.364	AKT1,ARAP1,ARHGAP35,BCAR1,CDK4,DOCK1,DOK1,EGFR,ELMO1,ELMO2,HRAS,KHDRBS2,KHDRBS3,KRAS,NR3C1,NRAS,PELP1,PTPN1,PXN,STAT3							Factors involved in megakaryocyte development and platelet production	3.03	0.14	ACTB,AK3,CAPZA1,CAPZA2,CAPZB,CBX5,CDC42,CDK2,HDAC1,HDAC2,PRKACA,PRKACB,RAC1
Lymphotoxin β Receptor Signaling	4.87	0.364	AKT1,AKT2,AKT3,APAF1,BCL2L1,BIRC2,CREBBP,CYC1,ELP1,EP300,IKBKG,LTBR,MAPK3,NFKB1,PIK3C2A,PIK3C3,PIK3R2,RELA,TRAF2,TRAF6							Glioma Invasiveness Signaling	2.96	0.155	CD44,CDC42,MAPK1,PTK2,RAC1,RAC3,RAP1A,RAP1B,RHOA,RHOB,RHOC
4-1BB Signaling in T Lymphocytes	4.86	0.441	ELP1,IKBKG,MAP2K1,MAP2K2,MAP2K4,MAPK11,MAPK12,MAPK13,MAPK14,MAPK3,MAPK8,MAPK9,NFKB1,RELA,TRAF2							Signaling by VEGF	2.96	0.131	ACTB,ACTG1,AHCYL1,BAIAP2,CDC42,CRK,CTNNB1,HSP90AA1,HSPB1,PRKACA,PRKACB,PTK2,RAC1,RHOA
Regulation of lipid metabolism by PPARalpha	4.86	0.277	ACADM,ACOX1,ACSL1,CARM1,CCNC,CDK8,CPT1A,CPT2,CREBBP,EP300,FDFT1,FHL2,GLIPR1,MED12,MED14,MED15,MED16,MED19,MED20,MED22,MED23,MED24,MED27,MED30,MED4,MED8,NCOR1,NCOR2,NFYA,SIN3A,SMARCD3,TBL1XR1,THRAP3							Natural Killer Cell Signaling	2.92	0.103	CDC42,CFL1,CFL2,GRB2,HLA-A,HLA-C,HSPA1B,HSPA2,HSPA4,HSPA5,HSPA8,HSPA9,ITGB1,MAPK1,NECTIN2,PTPN11,PVR,RAC1,RAC3,RAP1A,RAP1B
Acute Phase Response Signaling	4.84	0.241	AKT1,AKT2,AKT3,CEBPB,ECSIT,ELP1,HMOX2,HRAS,HRG,IKBKG,IL18,KRAS,MAP2K1,MAP2K2,MAP2K3,MAP2K4,MAP2K6,MAP2K7,MAP3K7,MAPK11,MAPK12,MAPK13,MAPK14,MAPK3,MAPK8,MAPK9,MTOR,MYD88,NFKB1,NR3C1,NRAS,PIK3R2,RAF1,RALA,RALB,RAP2A,RAP2B,RELA,RRAS,RRAS2,SHC1,STAT3,TAB1,TRADD,TRAF2,TRAF6							D-myo-inositol (1,4,5,6)-Tetrakisphosphate Biosynthesis	2.92	0.106	ATP1A1,NUDT5,PGAM4,PPP1CA,PPP1CB,PPP1CC,PPP1R12A,PPP2CA,PPP2CB,PPP2R1A,PPP2R1B,PPP3CA,PPP3CB,PPP5C,PSPH,PTPA,PTPN11,PTPRF,SET,UBLCP1
ILK Signaling	4.83	0.239	AKT1,AKT2,AKT3,CREB1,CREBBP,DOCK1,DSP,FBLIM1,FERMT2,FNBP1,GSK3A,GSK3B,ILK,ILKAP,IRS1,ITGB4,LIMS1,LIMS2,MAP2K4,MAP2K6,MAPK12,MAPK3,MAPK8,MAPK9,MTOR,MYL1,MYL3,MYO18A,MYO1A,NCK2,NFKB1,PARVA,PIK3C2A,PIK3C3,PIK3R2,PPP2R2A,PPP2R2B,PPP2R2D,PPP2R5C,PPP2R5D,PPP2R5E,PXN,RELA,RHOG,RHOT1,RHOT2,TGFB1I1							D-myo-inositol (3,4,5,6)-tetrakisphosphate Biosynthesis	2.92	0.106	ATP1A1,NUDT5,PGAM4,PPP1CA,PPP1CB,PPP1CC,PPP1R12A,PPP2CA,PPP2CB,PPP2R1A,PPP2R1B,PPP3CA,PPP3CB,PPP5C,PSPH,PTPA,PTPN11,PTPRF,SET,UBLCP1
Xenobiotic Metabolism CAR Signaling Pathway	4.83	0.228	ABCC1,ALDH18A1,ALDH1B1,ALDH1L1,ALDH1L2,ALDH2,ALDH3A1,ALDH3A2,ALDH3B1,ALDH3B2,ALDH4A1,ALDH6A1,ALDH7A1,ALDH9A1,CREBBP,DNAJC7,EGFR,EP300,GSTK1,GSTM1,GSTM3,GSTM5,GSTT2,HS2ST1,MAP2K1,MAP2K2,MAP2K3,MAP2K4,MAP2K6,MAP2K7,MAPK3,MGST1,MGST2,MGST3,NRIP1,PPP2R2A,PPP2R2B,PPP2R2D,PPP2R5C,PPP2R5D,PPP2R5E,PRKCA,PRKCD,PRKCE,PRKCH,PRKCI,PRKCZ,PRKD1,SNW1,SRC,SULT1A1,SULT1A2,SULT1A4							D-glucuronate Degradation I	2.92	0.75	AKR1A1,AKR1B1,DCXR
Type II Diabetes Mellitus Signaling	4.82	0.257	ACSF2,ACSL1,ACSL3,ACSL4,AKT1,AKT2,AKT3,CEBPB,IKBKG,IRS1,ITPR3,MAP2K4,MAP2K7,MAP3K7,MAPK12,MAPK3,MAPK8,MAPK9,MTOR,NFKB1,PIK3C2A,PIK3C3,PIK3R2,PRKAA1,PRKAA2,PRKAG1,PRKAG2,PRKCA,PRKCD,PRKCE,PRKCH,PRKCI,PRKCZ,PRKD1,RELA,SLC27A4,SMPD4,TRADD,TRAF2							L-cysteine Degradation I	2.92	0.75	CDO1,GOT1,GOT2
Activation of anterior HOX genes in hindbrain during early embryogenesis	4.79	0.31	AJUBA,CNOT6,CNOT9,CREBBP,CTCF,DPY30,EED,EP300,H2AZ2,H2BC12,H2BC12L,H2BC13,H2BC14,H2BC15,H2BC5,H2BC9,KMT2C,NCOR1,PBX1,POLR2A,POLR2B,POLR2C,POLR2D,POLR2E,POLR2I,RBBP5							N-acetylglucosamine Degradation II	2.92	0.75	GNPDA1,GNPDA2,NAGK
Chronic Myeloid Leukemia Signaling	4.77	0.217	ADAR,AKT1,AKT2,AKT3,AURKA,AURKB,BCL2L1,CDK4,CHP1,CTBP1,CTBP2,DVL2,DVL3,GNB1L,GSK3B,HDAC4,HDAC8,HRAS,IKBKG,ITCH,KRAS,LIG3,MAP2K1,MAP2K2,MAPK3,MCL1,MSI2,MTOR,NFATC1,NFKB1,NOTCH2,NRAS,NUMB,PIK3C2A,PIK3C3,PIK3R2,PLCB3,PLCG1,PLK1,PPP3CC,PPP3R1,PRKAA1,PRKAA2,PRKAG1,PRKAG2,PTPN6,RAF1,RALA,RALB,RAP2A,RAP2B,RBL1,RELA,RPTOR,RRAS,RRAS2,SIN3A,SMAD4,STAT3,TP53,XPO5							Dopamine Receptor Signaling	2.92	0.153	PPP1CA,PPP1CB,PPP1CC,PPP2CA,PPP2CB,PPP2R1A,PPP2R1B,PRKACA,PRKACB,PTPA,QDPR
Formation of ATP by chemiosmotic coupling	4.72	0.55	ATP5F1C,ATP5F1D,ATP5F1E,ATP5ME,ATP5MF,ATP5MG,ATP5PB,ATP5PD,ATP5PF,ATP5PO,MT-ATP6							MyD88 dependent cascade initiated on endosome	2.9	0.226	IRAK1,RPS27A,UBA52,UBB,UBC,UBE2N,UBE2V1
Cargo recognition for clathrin-mediated endocytosis	4.72	0.286	AAK1,AP2S1,COPS3,COPS7B,DVL2,EGFR,EPN1,EPN2,EPS15,EPS15L1,GRK2,GRK3,HGS,ITSN1,M6PR,NECAP1,NECAP2,PICALM,REPS1,SCARB2,SH3GL1,SH3GL2,SH3KBP1,STAM,TOR1A,UBQLN2,VAMP2,VAMP3,VAMP7,VAMP8							Transcriptional activity of SMAD2/SMAD3:SMAD4 heterotrimer	2.87	0.176	HDAC1,MAPK1,PARP1,RPS27A,UBA52,UBB,UBC,UBE2D3,YBX1
TP53 Regulates Metabolic Genes	4.69	0.306	AGO2,AKT1,AKT2,AKT3,COX4I1,COX5A,COX7A2,COX7A2L,COX7C,GLS,LAMTOR1,LAMTOR2,LAMTOR5,MOV10,MTOR,NDUFA4,PRKAA1,PRKAA2,PRKAG1,PRKAG2,RHEB,RPTOR,RRAGA,RRAGB,SCO2,TP53							Transcriptional regulation of granulopoiesis	2.87	0.176	CDK2,DEK,H2AC20,H2AC6,H2BC11,H2BC17,H2BC21,H2BC26,H2BC3
Activation of the pre-replicative complex	4.69	0.429	CDC45,MCM5,MCM7,MCM8,ORC3,ORC4,ORC5,POLA1,POLA2,POLE,POLE3,POLE4,PRIM1,PRIM2,RPA2							Transcriptional and post-translational regulation of MITF-M expression and activity	2.87	0.176	CTNNB1,DARS1,EPRS1,HDAC1,KARS1,MAPK1,QARS1,RARS1,XPO1
Hedgehog 'on' state	4.6	0.257	CDC73,CIT,CSNK1A1,CUL3,GRK2,ITCH,NME3,NUMB,PI4KA,PIK3C2A,PIK3C3,PIK3R2,PSMB10,PSMB9,PSMC1,PSMC2,PSMC4,PSMC5,PSMC6,PSMD10,PSMD11,PSMD12,PSMD13,PSMD14,PSMD4,PSMD7,PSMD8,PSME3,RBX1,STK10,STK25,STK26,STK3,STK38,STK39,STK4,SUFU							Opioid Signaling Pathway	2.84	0.0925	AP2A1,AP2A2,AP2B1,AP2M1,CALM3,CDC42,CLTA,CLTC,CLTCL1,CTNNB1,GNAI1,GNAS,GNB1,GNB2,GNG12,MAPK1,OGFR,PPP3CA,PPP3CB,PRKACA,PRKACB,RAC1,RAC3,RAP1A,RAP1B,RGS10
BAG2 Signaling Pathway	4.59	0.302	ATXN3,BAG2,HSPA14,MAPK14,MAPK3,MAPKAPK2,NFKB1,PSMB10,PSMB9,PSMC1,PSMC2,PSMC4,PSMC5,PSMC6,PSMD10,PSMD11,PSMD12,PSMD13,PSMD14,PSMD4,PSMD7,PSMD8,PSME3,RELA,STUB1,TP53							RHO GTPases Activate Rhotekin and Rhophilins	2.84	0.444	RHOA,RHOB,RHOC,TAX1BP3
TBC/RABGAPs	4.58	0.386	ARF6,GGA1,GGA3,MAP1LC3B,OPTN,RAB5B,RAB5C,RAB6A,RAB6B,RABEP1,RABGAP1,TBC1D10A,TBC1D10B,TBC1D13,TBC1D15,TBC1D2,TBC1D24							Malate-aspartate shuttle	2.84	0.444	GOT1,GOT2,MDH1,MDH2
Glycerophospholipid biosynthesis	4.58	0.266	AGK,AGPAT1,CDS2,CPNE3,CPNE6,CPNE7,CSNK2A1,CSNK2A2,CSNK2A3,CSNK2B,DGAT1,GPD1L,GPD2,HADHA,HADHB,LCLAT1,LPCAT1,LPCAT3,LPCAT4,LPIN1,LPIN3,MBOAT7,MIGA1,OSBPL10,OSBPL8,PCYT1A,PCYT1B,PCYT2,PGS1,PLD3,PNPLA2,PTDSS1,SLC44A1,SLC44A2							GDP-glucose Biosynthesis	2.84	0.444	HK1,HKDC1,PGM1,PGM2
Regulation of Apoptosis	4.55	0.358	ARHGAP10,OPA1,PAK2,PSMB10,PSMB9,PSMC1,PSMC2,PSMC4,PSMC5,PSMC6,PSMD10,PSMD11,PSMD12,PSMD13,PSMD14,PSMD4,PSMD7,PSMD8,PSME3							ERK5 Signaling	2.83	0.149	PTPN11,RAP1A,RAP1B,SFN,WNK1,YWHAB,YWHAE,YWHAG,YWHAH,YWHAQ,YWHAZ
SPINK1 General Cancer Pathway	4.54	0.328	AKT1,AKT2,AKT3,EGFR,HRAS,KRAS,MAP2K1,MAP2K2,MAPK3,MT1M,NRAS,PIK3C2A,PIK3C3,PIK3R2,RAF1,RALA,RALB,RAP2A,RAP2B,RRAS,RRAS2,STAT3							Chromatin modifications during the maternal to zygotic transition (MZT)	2.82	0.219	H2AC20,H2AC6,H2BC11,H2BC17,H2BC21,H2BC26,H2BC3
ID1 Signaling Pathway	4.53	0.233	ABI1,AKT1,AKT2,AKT3,ARAF,AURKA,BAX,BCL2L1,BRAF,CAV1,CDK4,CREBBP,CUL3,DVL2,EGFR,EP300,FGF2,FRK,GSK3B,GSPT1,HRAS,KIF11,KRAS,LIFR,MAPK11,MAPK12,MAPK13,MAPK14,MAPK3,MCAM,NFKB1,NRAS,PIK3C2A,PIK3C3,PIK3R2,RAF1,RALA,RALB,RAP2A,RAP2B,RRAS,RRAS2,SMAD4,SRC,STAT3,TP53,TYMS							MyD88:MAL(TIRAP) cascade initiated on plasma membrane	2.79	0.19	HMGB1,IRAK1,RPS27A,UBA52,UBB,UBC,UBE2N,UBE2V1
Endosomal Sorting Complex Required For Transport (ESCRT)	4.51	0.438	CHMP5,CHMP6,HGS,MVB12A,SNF8,STAM,TSG101,VPS25,VPS28,VPS37A,VPS37B,VPS4A,VPS4B,VTA1							Parkinson's Signaling Pathway	2.76	0.0886	ACTA1,ACTA2,ACTB,ACTC1,ACTG1,ACTG2,ALDH16A1,ATP6AP1,CALM3,CASP3,GBA1,HSPA5,MAPK1,NDUFA8,PARK7,RPS27A,TUBA1B,TUBA1C,TUBA4A,TUBB,TUBB2A,TUBB3,TUBB4A,TUBB4B,UBA52,UBB,UBC,UCHL1
Unfolded protein response	4.51	0.293	CD82,CEBPB,CEBPD,CEBPZ,DNAJA1,DNAJA2,DNAJA3,DNAJB1,DNAJB12,DNAJB2,DNAJB4,DNAJB6,DNAJC10,DNAJC11,DNAJC13,DNAJC16,DNAJC17,DNAJC5,DNAJC7,EIF2A,HSPA14,MAP2K7,MAPK8,SEL1L,SYVN1,TRAF2,UBXN4							Peroxisomal protein import	2.75	0.156	ECH1,IDE,IDH1,RPS27A,SCP2,UBA52,UBB,UBC,UBE2D2,UBE2D3
Antiproliferative Role of Somatostatin Receptor 2	4.51	0.312	BRAF,GNB1L,GNB4,GNG10,HRAS,KRAS,MAP2K1,MAP2K2,MAPK3,NRAS,NT5C,PIK3C2A,PIK3C3,PIK3R2,PTPN6,RALA,RALB,RAP2A,RAP2B,RRAS,RRAS2,SLC39A7,SMARCC2,SRC							Chromatin organization	2.75	0.0941	ACTB,ACTL6A,DR1,H2AC1,H2AC20,H2AC25,H2AC6,H2BC11,H2BC17,H2BC21,H2BC26,H2BC3,HAT1,HCFC1,HDAC1,HDAC2,PRMT1,RBBP4,RBBP7,RPS2,RUVBL1,RUVBL2,WDR5,WDR77
Nonhomologous End-Joining (NHEJ)	4.49	0.367	BABAM1,BRCC3,H2BC12,H2BC12L,H2BC13,H2BC14,H2BC15,H2BC5,H2BC9,HERC2,MDC1,MRE11,NBN,NHEJ1,RAD50,RIF1,TDP1,XRCC4							Cysteine Biosynthesis III (mammalia)	2.75	0.25	AHCY,AHCYL1,AHCYL2,MAT2A,MAT2B,PRMT1
TP53 Regulates Transcription of Cell Cycle Genes	4.49	0.367	AURKA,BAX,CARM1,CCNA2,CCNB1,CDC25C,CNOT1,CNOT10,CNOT11,CNOT2,CNOT3,CNOT4,CNOT6,CNOT7,CNOT9,EP300,RBL1,TP53							Vitamin-C Transport	2.75	0.25	GSTO1,NXN,SLC2A1,STOM,TXN,TXNRD1
Role of Macrophages, Fibroblasts and Endothelial Cells in Rheumatoid Arthritis	4.48	0.205	AKT1,AKT2,AKT3,CAMK2A,CAMK2B,CAMK2D,CAMK2G,CEBPB,CEBPD,CEBPZ,CHP1,CREB1,CREBBP,CSNK1A1,CSNK1D,CSNK1E,ELP1,FGF2,GNAQ,GSK3B,HRAS,IKBKG,IL18,KRAS,LTBR,MAP2K1,MAP2K2,MAP2K3,MAP2K4,MAP2K6,MAP2K7,MAP3K7,MAPK14,MAPK3,MAPK9,MAPKAPK2,MYD88,NFATC1,NFKB1,NRAS,PIK3C2A,PIK3C3,PIK3R2,PLCB3,PLCG1,PPP3CC,PPP3R1,PRKCA,PRKCD,PRKCE,PRKCH,PRKCI,PRKCZ,PRKD1,RAF1,RALA,RALB,RAP2A,RAP2B,RELA,ROCK1,ROCK2,RRAS,RRAS2,SRC,S…							Cardiac β-adrenergic Signaling	2.66	0.106	AKAP12,APEX1,GNAI1,GNAS,GNB1,GNB2,GNG12,PDE6D,PPP1CA,PPP1CB,PPP1CC,PPP2CA,PPP2CB,PPP2R1A,PPP2R1B,PRKACA,PRKACB,PTPA
Xenobiotic Metabolism AHR Signaling Pathway	4.47	0.278	ABCG2,AIP,ALDH18A1,ALDH1B1,ALDH1L1,ALDH1L2,ALDH2,ALDH3A1,ALDH3A2,ALDH3B1,ALDH3B2,ALDH4A1,ALDH6A1,ALDH7A1,ALDH9A1,CREBBP,EP300,GSTK1,GSTM1,GSTM3,GSTM5,GSTT2,HDAC4,MGST1,MGST2,MGST3,NFKB1,NQO1,NRIP1,RELA							Cargo concentration in the ER	2.66	0.206	CTSC,CTSZ,LMAN2,SEC22B,SEC23A,SEC23B,SEC24C
Agrin Interactions at Neuromuscular Junction	4.43	0.324	EGFR,GABPA,HRAS,KRAS,MAP2K4,MAPK12,MAPK3,MAPK8,MAPK9,NRAS,PAK1,PAK2,PAK4,PXN,RALA,RALB,RAP2A,RAP2B,RRAS,RRAS2,SRC,UTRN							BER (Base Excision Repair) Pathway	2.66	0.182	APEX1,CDKN2A,FEN1,HMGB1,MAPK1,PARP1,PCNA,RPA1
Warburg Effect Signaling Pathway	4.43	0.262	ACACA,ACACB,AKT1,AKT2,AKT3,CPT1A,EGFR,FGF2,GLS,GNB1L,GPT2,HK2,KEAP1,KRAS,MTOR,NFKB1,NNT,PC,PDHA1,PDK1,PFKM,PFKP,PIK3C2A,PIK3C3,PIK3R2,PRKAA1,PRKAA2,PRKAG1,PRKAG2,RPTOR,SLC16A1,TP53,TXN2,YAP1							Glucose and Glucose-1-phosphate Degradation	2.65	0.4	HK1,HKDC1,PGM1,PGM2
Axonal Guidance Signaling	4.43	0.187	ABLIM3,ACTR2,AFG3L2,AKT1,AKT2,AKT3,BCAR1,BRCC3,CDK5,CHP1,DOCK1,EIF3F,EIF3H,EPHA2,EPHB3,EPHB6,GIT1,GNA11,GNA13,GNAI2,GNAI3,GNAQ,GNB1L,GNB4,GNG10,GSK3B,HERC2,HRAS,ITGA3,ITGA6,ITGAV,ITGB4,ITSN1,KLC1,KRAS,LNPEP,MAP2K1,MAP2K2,MAPK3,MICAL1,MME,MYL1,MYL3,NCK1,NCK2,NFATC1,NRAS,PAK1,PAK2,PAK4,PIK3C2A,PIK3C3,PIK3R2,PITRM1,PLCB3,PLCG1,PLXNA1,PMPCA,PMPCB,PPP3CC,PPP3R1,PRKACG,PRKAG1,PRKAG2,PRKAR1A,PRKAR2A,PRK…							GPER1 signaling	2.64	0.126	FN1,GNAI1,GNAS,GNB1,GNB2,GNG12,ITGA5,ITGB1,NME1,NME2,PRKACA,PRKACB,STK24
Fcγ Receptor-mediated Phagocytosis in Macrophages and Monocytes	4.42	0.29	ACTR2,AKT1,AKT2,AKT3,ARF6,DOCK1,MAPK3,MYO5A,NCK1,NCK2,PAK1,PIK3R2,PLCG1,PLD3,PRKCA,PRKCD,PRKCE,PRKCH,PRKCI,PRKCZ,PRKD1,PTK2B,PXN,SRC,VAMP3,VASP,VAV2							Protein methylation	2.64	0.294	EEF1A1,EEF2,HSPA8,RPS2,VCP
Glutaminergic Receptor Signaling Pathway (Enhanced)	4.41	0.206	AGK,AKT1,AKT2,AKT3,BET1L,CAMK2A,CAMK2B,CAMK2D,CAMK2G,CHP1,CREB1,CREBBP,DGKA,FMR1,GLS,GLUL,GNAI2,GNAI3,GNAQ,GNB1L,GPAA1,GRIN2B,IKBKG,ITPR3,MAPK11,MAPK12,MAPK13,MAPK14,MAPK3,MTOR,NAPG,NFKB1,NR3C1,NSF,PIK3C2A,PIK3C3,PIK3R2,PLCB3,PLCG1,PLD3,PNPLA2,PPP3CC,PPP3R1,PRKACG,PRKAG1,PRKAG2,PRKAR1A,PRKAR2A,PRKAR2B,PRKCA,PRKCD,PRKCE,PRKCH,PRKCI,PRKCZ,PRKD1,RPTOR,SHANK2,SLC1A3,SLC38A2,SRC,STX16,STX1A,VAMP2,VAMP…							3-phosphoinositide Degradation	2.64	0.1	ATP1A1,NUDT5,PGAM4,PPP1CA,PPP1CB,PPP1CC,PPP1R12A,PPP2CA,PPP2CB,PPP2R1A,PPP2R1B,PPP3CA,PPP3CB,PPP5C,PSPH,PTPA,PTPN11,PTPRF,SET,UBLCP1
DAG and IP3 signaling	4.39	0.39	CAMK2A,CAMK2B,CAMK2D,CAMK2G,CREB1,GRK2,ITPR3,PLCG1,PRKACG,PRKAR1A,PRKAR2A,PRKAR2B,PRKCA,PRKCD,PRKCE,PRKX							NoRC negatively regulates rRNA expression	2.61	0.149	H2AC20,H2AC6,H2BC11,H2BC17,H2BC21,H2BC26,H2BC3,HDAC1,HDAC2,UBTF
DNA Double Strand Break Response	4.38	0.339	BABAM1,BAZ1B,BRCC3,H2BC12,H2BC12L,H2BC13,H2BC14,H2BC15,H2BC5,H2BC9,HERC2,KDM4B,MAPK8,MDC1,MRE11,NBN,RAD50,SMARCA5,TP53,UBXN1							Mitotic Roles of Polo-Like Kinase	2.61	0.149	CDK1,HSP90AA1,HSP90AB1,HSP90B1,PPP2CA,PPP2CB,PPP2R1A,PPP2R1B,PTPA,STAG2
Colorectal Cancer Metastasis Signaling	4.38	0.214	AKT1,AKT2,AKT3,APPL1,BAX,BCL2L1,BRAF,EGFR,FNBP1,GNA11,GNA13,GNAI2,GNAI3,GNAQ,GNB1L,GNB4,GNG10,GRK2,GRK3,GSK3B,HRAS,KRAS,MAP2K1,MAP2K2,MAP2K4,MAPK12,MAPK3,MAPK8,MAPK9,MSH2,MSH3,MSH6,NFKB1,NRAS,PIK3C2A,PIK3C3,PIK3R2,PRKACG,PRKAG1,PRKAG2,PRKAR1A,PRKAR2A,PRKAR2B,RALA,RALB,RAP2A,RAP2B,RELA,RHOG,RHOT1,RHOT2,RRAS,RRAS2,SMAD4,SRC,STAT1,STAT3,TP53							SPINK1 General Cancer Pathway	2.61	0.149	MAPK1,MT1A,MT1B,MT1F,MT1G,MT1H,MT1X,MT2A,RAP1A,RAP1B
Ovarian Cancer Signaling	4.36	0.245	AKT1,AKT2,AKT3,BRAF,BRCA2,CDK4,EGFR,GSK3B,HDAC4,HDAC8,HRAS,KRAS,MAP2K1,MAP2K2,MAPK3,MSH2,MSH6,MTOR,NRAS,PIK3C2A,PIK3C3,PIK3R2,PRKACG,PRKAG1,PRKAG2,PRKAR1A,PRKAR2A,PRKAR2B,RAF1,RALA,RALB,RAP2A,RAP2B,RBL1,RRAS,RRAS2,SIN3A,SRC,TP53							Activation of the pre-replicative complex	2.59	0.2	CDK2,MCM2,MCM3,MCM4,MCM6,RPA1,RPA3
Aryl Hydrocarbon Receptor Signaling	4.36	0.236	AIP,ALDH18A1,ALDH1B1,ALDH1L1,ALDH1L2,ALDH2,ALDH3A1,ALDH3A2,ALDH3B1,ALDH3B2,ALDH4A1,ALDH6A1,ALDH7A1,ALDH9A1,APAF1,BAX,CCNA2,CDK4,EP300,GSTK1,GSTM1,GSTM3,GSTM5,GSTT2,MAPK3,MAPK8,MCM7,MGST1,MGST2,MGST3,NCOR2,NFIC,NFIX,NFKB1,NQO1,NRIP1,POLA1,RBL1,RELA,SMARCA4,SRC,TP53,TRIP11							NLR signaling pathways	2.59	0.161	HSP90AB1,IRAK1,RPS27A,TXN,UBA52,UBB,UBC,UBE2N,UBE2V1
Cytosolic sensors of pathogen-associated DNA	4.36	0.328	CGAS,CREBBP,DDX41,DHX36,EP300,IFI16,IKBKG,LRRFIP1,MRE11,MYD88,NFKB1,POLR1C,POLR1D,POLR2E,POLR3A,POLR3C,POLR3D,RELA,STAT6,TRIM32,TRIM56							Metabolism of non-coding RNA	2.59	0.161	CLNS1A,NCBP1,SEC13,SNRPB,SNRPD1,SNRPD2,SNRPD3,SNRPF,WDR77
UFMylation Signaling Pathway	4.36	0.328	AKT1,AKT2,AKT3,CDK5RAP3,DDRGK1,EIF4G2,EIF4G3,EP300,GSK3B,MRE11,NBN,NFKB1,PAIP1,PDK1,RAD50,RPL26,RPN1,TP53,UBA5,UFL1,UFSP2							Formation of xylulose-5-phosphate	2.58	0.6	AKR1A1,DCXR,SORD
ERB2-ERBB3 Signaling	4.36	0.328	AKT1,GSK3A,GSK3B,HRAS,KRAS,MAP2K1,MAP2K2,MAPK3,NRAS,PIK3C2A,PIK3C3,PIK3R2,RAF1,RALA,RALB,RAP2A,RAP2B,RRAS,RRAS2,SHC1,STAT3							Pentose Phosphate Pathway (Oxidative Branch)	2.58	0.6	G6PD,PGD,PGLS
Energy dependent regulation of mTOR by LKB1-AMPK	4.36	0.448	LAMTOR1,LAMTOR2,LAMTOR5,MTOR,PPM1A,PRKAA1,PRKAA2,PRKAG1,PRKAG2,RHEB,RPTOR,RRAGA,RRAGB							Glutathione Redox Reactions II	2.58	0.6	GSR,PDIA3,TXNDC12
Endothelin-1 Signaling	4.34	0.232	ARAF,BRAF,CASP8,ECE1,GNA11,GNA13,GNAI2,GNAI3,GNAQ,HRAS,ITPR3,KRAS,MAPK11,MAPK12,MAPK13,MAPK14,MAPK15,MAPK3,MAPK7,MAPK8,MAPK9,NRAS,PIK3C2A,PIK3C3,PIK3R2,PLCB3,PLCG1,PLD3,PNPLA2,PRKCA,PRKCD,PRKCE,PRKCH,PRKCI,PRKCZ,PRKD1,RAF1,RALA,RALB,RAP2A,RAP2B,RRAS,RRAS2,SHC1,SRC							Ribonucleotide Reductase Signaling Pathway	2.56	0.103	ACTB,CASP3,CDK1,CDK2,CDKN2A,CTNNB1,CUL1,EIF4E,MAPK1,MET,NFYB,NFYC,PARP1,RRM2,RRM2B,SKP1,THBS1,YBX1
Hematoma Resolution Signaling Pathway	4.33	0.215	CAT,CD47,GRIN2B,GSK3B,IL18,MAP2K4,MAPK11,MAPK12,MAPK13,MAPK14,MAPK3,MAPK8,MAPK9,MERTK,MT-ND1,MT-ND2,MT-ND3,MYD88,NDUFA10,NDUFA11,NDUFA12,NDUFA13,NDUFA2,NDUFA4,NDUFA5,NDUFA6,NDUFA9,NDUFAB1,NDUFB1,NDUFB10,NDUFB11,NDUFB3,NDUFB4,NDUFB6,NDUFB7,NDUFB8,NDUFB9,NDUFS1,NDUFS2,NDUFS3,NDUFS5,NDUFS6,NDUFS7,NDUFS8,NDUFV1,NDUFV2,NFKB1,NQO1,PRKAA1,PRKAA2,PRKAG1,PRKAG2,SRC,STAT1,STAT3,STAT6							D-myo-inositol-5-phosphate Metabolism	2.54	0.098	ATP1A1,NUDT5,PGAM4,PPP1CA,PPP1CB,PPP1CC,PPP1R12A,PPP2CA,PPP2CB,PPP2R1A,PPP2R1B,PPP3CA,PPP3CB,PPP5C,PSPH,PTPA,PTPN11,PTPRF,SET,UBLCP1
Aldosterone Signaling in Epithelial Cells	4.33	0.24	ABCB8,CCDC51,DNAJA1,DNAJB1,DNAJB12,DNAJB2,DNAJB4,DNAJB6,DNAJC10,DNAJC11,DNAJC13,DNAJC16,DNAJC17,DNAJC2,DNAJC5,DNAJC7,HSPA12A,HSPA14,HSPB8,ITPR3,KRAS,MAP2K1,MAP2K2,MAPK3,NEDD4,PI4KA,PIK3C2A,PIK3C3,PIK3R2,PIP4K2C,PLCB3,PLCG1,PRKCA,PRKCD,PRKCE,PRKCH,PRKCI,PRKCZ,PRKD1,RAF1,SLC12A2							TNF signaling	2.54	0.158	RACK1,RPS27A,TBK1,UBA52,UBB,UBC,UBE2D2,UBE2D3,UBE2L3
Orexin Signaling Pathway	4.32	0.219	AKT1,AKT2,AKT3,ATP6V0C,ATP6V0D1,ATP6V1A,ATP6V1B1,ATP6V1B2,ATP6V1C1,ATP6V1D,ATP6V1E1,ATP6V1F,ATP6V1G1,ATP6V1H,CAMK2B,CYP21A2,GNAQ,GNB1L,GNB4,GNG10,ITPR3,MAPK11,MAPK12,MAPK13,MAPK14,MAPK3,MTOR,NFKB1,PI4KA,PIK3C2A,PIK3C3,PIK3R2,PIP4K2C,PLCB3,PLCG1,PRKAA1,PRKAA2,PRKACG,PRKAG1,PRKAG2,PRKAR1A,PRKAR2A,PRKAR2B,PRKCA,PRKCD,PRKCE,PRKCH,PRKCI,PRKCZ,PRKD1,RPTOR,SMAD4,SRC							Post-translational protein phosphorylation	2.5	0.121	CALU,CDH2,FN1,HSP90B1,KTN1,LAMB1,LAMB2,LAMC1,LGALS1,P4HB,PDIA6,PRKCSH,RCN1
NAFLD Signaling Pathway	4.32	0.223	ACACA,ACACB,AKT1,AKT2,AKT3,ATP2A2,BAK1,BAX,CASP8,CPT1A,EIF2A,GNB1L,GSK3A,GSK3B,GYS1,IKBKG,IL18,IRS1,LPCAT1,LPIN1,MAP2K4,MAP3K7,MAPK12,MAPK8,MAPK9,MBOAT7,MFF,MTOR,MYD88,NFKB1,PCK1,PIK3C2A,PIK3C3,PIK3R2,PNPLA2,PPP2R2A,PPP2R2B,PPP2R2D,PPP2R5C,PPP2R5D,PPP2R5E,PRKAA1,PRKAA2,PRKAG1,PRKAG2,PRKCE,RPTOR,SCD,STAT3,TRAF2							RHO GTPases activate KTN1	2.5	0.364	CDC42,KTN1,RAC1,RHOA
Apelin Pancreas Signaling Pathway	4.31	0.37	MAP2K4,MAPK12,MAPK8,MAPK9,NFKB1,PIK3C2A,PIK3C3,PIK3R2,PRKAA1,PRKAA2,PRKACG,PRKAG1,PRKAG2,PRKAR1A,PRKAR2A,PRKAR2B,RELA							Alpha-protein kinase 1 signaling pathway	2.5	0.364	RPS27A,UBA52,UBB,UBC
MSP-RON Signaling in Cancer Cells Pathway	4.31	0.252	AKT1,AKT2,AKT3,ARAF,BRAF,CREB1,CREBBP,EGFR,GSK3B,HRAS,ITGA6,ITGB4,KRAS,MAP2K1,MAP2K2,MAPK3,MTOR,NFKB1,NRAS,PIK3C2A,PIK3C3,PIK3R2,PTK2B,RAF1,RALA,RALB,RAP2A,RAP2B,RELA,RPS6KA2,RPS6KA3,RRAS,RRAS2,SRC,STAT3,TRIM24							Circadian Clock	2.49	0.155	CUL1,PPP1CA,PPP1CB,PPP1CC,RPS27A,SKP1,UBA52,UBB,UBC
Insertion of tail-anchored proteins into the endoplasmic reticulum membrane	4.25	0.5	ALDH3A2,BAG6,CYB5A,EMD,GET3,GET4,SEC61B,STX1A,STX5,UBL4A,VAMP2							Role of CHK Proteins in Cell Cycle Checkpoint Control	2.49	0.155	CDK1,CDK2,PCNA,PPP2CA,PPP2CB,PPP2R1A,PPP2R1B,PTPA,RPA1
RAR Activation	4.24	0.192	ACTL6B,AKT1,AKT2,AKT3,ARID1A,BRD7,CAMK2A,CAMK2B,CAMK2D,CAMK2G,CARM1,CCNH,CDK7,CREB1,CREBBP,CSK,CSNK2A1,CSNK2A2,CSNK2A3,CSNK2B,EP300,ERCC2,ERCC3,FNBP1,GNA11,GNAQ,GTF2H1,GTF2H2,HLTF,IL18,MAP2K1,MAP2K4,MAPK11,MAPK12,MAPK13,MAPK14,MAPK3,MAPK8,MAPK9,NCOR1,NCOR2,NFATC1,NFKB1,NR2F2,NR2F6,NRIP1,PBRM1,PDE12,PIK3C2A,PIK3C3,PIK3R2,PML,PRKACG,PRKAG1,PRKAG2,PRKAR1A,PRKAR2A,PRKAR2B,PRKCD,PSMC5,RDH11,RDH13,RDH1…							Polyamine Regulation in Colon Cancer	2.44	0.153	CTNNB1,DHPS,EIF5A,EIF5A2,MAPK1,RHOA,SLC3A2,SMS,SRM
Neuropathic Pain Signaling in Dorsal Horn Neurons	4.2	0.277	CAMK1,CAMK2A,CAMK2B,CAMK2D,CAMK2G,CREB1,GRIN2B,ITPR3,MAPK3,PIK3C2A,PIK3C3,PIK3R2,PLCB3,PLCG1,PRKACG,PRKAG1,PRKAG2,PRKAR1A,PRKAR2A,PRKAR2B,PRKCA,PRKCD,PRKCE,PRKCH,PRKCI,PRKCZ,PRKD1,SRC							CCR3 Signaling in Eosinophils	2.44	0.11	CALM3,CFL1,CFL2,GNAI1,GNAS,GNB1,GNB2,GNG12,MAPK1,PPP1CB,PPP1R12A,RAC1,RAP1A,RAP1B,RHOA
FAT10 Signaling Pathway	4.2	0.339	MAP1LC3B,PSMB10,PSMB9,PSMC1,PSMC2,PSMC4,PSMC5,PSMC6,PSMD10,PSMD11,PSMD12,PSMD13,PSMD14,PSMD4,PSMD7,PSMD8,PSME3,UBA6,UBE2Z							Agranulocyte Adhesion and Diapedesis	2.43	0.0938	ACTA1,ACTA2,ACTB,ACTC1,ACTG1,ACTG2,CD99,EZR,FN1,GNAI1,ICAM1,ITGA5,ITGB1,MSN,MYH10,MYH14,MYH9,MYL6,MYL6B,MYL9,RDX
Ethanol Degradation IV	4.19	0.462	ACSL1,ACSS2,ALDH1B1,ALDH1L1,ALDH2,ALDH3A1,ALDH3A2,ALDH3B1,ALDH4A1,ALDH7A1,ALDH9A1,CAT							Sulfur amino acid metabolism	2.4	0.214	AHCY,CDO1,ENOPH1,GOT1,GOT2,MTAP
Cargo concentration in the ER	4.19	0.412	CNIH1,LMAN1,LMAN2L,MCFD2,MIA2,MIA3,PREB,SAR1B,SEC24A,SEC24B,SEC24D,STX5,TMED10,TMED2							MTOR signalling	2.4	0.214	EIF4B,EIF4E,EIF4G1,FKBP1A,LAMTOR3,YWHAB
Fatty Acid β-oxidation I	4.19	0.412	ACAA1,ACADM,ACSF2,ACSL1,ACSL3,ACSL4,ECI2,HADH,HADHA,HADHB,HSD17B10,HSD17B4,IVD,SLC27A4							Activation of anterior HOX genes in hindbrain during early embryogenesis	2.4	0.131	H2AC20,H2AC6,H2BC11,H2BC17,H2BC21,H2BC26,H2BC3,POLR2G,RBBP4,RBBP7,WDR5
Transcriptional regulation by RUNX3	4.18	0.281	CBFB,CREBBP,EP300,HDAC4,KRAS,PSMB10,PSMB9,PSMC1,PSMC2,PSMC4,PSMC5,PSMC6,PSMD10,PSMD11,PSMD12,PSMD13,PSMD14,PSMD4,PSMD7,PSMD8,PSME3,RBPJ,SMAD4,SNW1,SRC,TP53,YAP1							Resolution of Abasic Sites (AP sites)	2.4	0.184	ADPRS,APEX1,FEN1,PARP1,PCNA,RPA1,RPA3
Natural Killer Cell Signaling	4.17	0.227	AKT1,AKT2,AKT3,HRAS,HSPA14,IL18,KRAS,MAP2K1,MAP2K2,MAP2K3,MAP3K4,MAP3K6,MAP3K7,MAPK11,MAPK12,MAPK13,MAPK14,MAPK3,MTOR,MYD88,NCK1,NFATC1,NFKB1,NRAS,PAK1,PAK2,PAK4,PIK3C2A,PIK3C3,PIK3R2,PLCG1,PTK2B,PTPN6,PXN,RAF1,RALA,RALB,RAP2A,RAP2B,RELA,ROCK1,RRAS,RRAS2,TRAF6,VAV2,WASL							Triglyceride metabolism	2.4	0.184	FABP5,PLIN3,PPP1CA,PPP1CB,PPP1CC,PRKACA,PRKACB
Gamma carboxylation, hypusinylation, hydroxylation, and arylsulfatase activation	4.17	0.328	ASPH,DOHH,DPH2,DRG1,DRG2,FN3K,FN3KRP,GGCX,JMJD6,KDM8,OGFOD1,RCCD1,RIOX2,RPL27A,RPL8,RPS23,RPS6,SUMF2,TPST1,ZC3H15							Cell Cycle Regulation by BTG Family Proteins	2.4	0.184	CDK2,PPP2CA,PPP2CB,PPP2R1A,PPP2R1B,PRMT1,PTPA
FGF Signaling	4.15	0.291	AKT1,AKT2,AKT3,CREB1,CREBBP,FGF2,HRAS,MAP2K1,MAP2K3,MAP2K6,MAPK11,MAPK12,MAPK13,MAPK14,MAPK3,MAPK8,MAPKAPK2,PIK3C2A,PIK3C3,PIK3R2,PLCG1,PRKCA,PTPN6,RAF1,STAT3							PFKFB4 Signaling Pathway	2.38	0.163	GNAS,GPI,HK1,HKDC1,MAPK1,PRKACA,PRKACB,TKT
Cellular response to hypoxia	4.14	0.303	AJUBA,CREBBP,ELOC,EP300,HIF1AN,LIMD1,PSMB10,PSMB9,PSMC1,PSMC2,PSMC4,PSMC5,PSMC6,PSMD10,PSMD11,PSMD12,PSMD13,PSMD14,PSMD4,PSMD7,PSMD8,PSME3,RBX1							α-Adrenergic Signaling	2.37	0.117	CALM3,GNAI1,GNAS,GNB1,GNB2,GNG12,MAPK1,PRKACA,PRKACB,PYGB,PYGL,RAP1A,RAP1B
Oncostatin M Signaling	4.12	0.372	HRAS,KRAS,MAP2K1,MAP2K2,MAPK3,NRAS,RAF1,RALA,RALB,RAP2A,RAP2B,RRAS,RRAS2,SHC1,STAT1,STAT3							p53 Signaling	2.36	0.122	CASP6,CDK2,CDKN2A,CTNNB1,HDAC1,PCNA,PRKDC,RRM2B,SFN,ST13,THBS1,TIGAR
Erythropoietin Signaling Pathway	4.09	0.232	AKT1,AKT2,AKT3,APAF1,BCL2L1,BIRC2,BIRC3,GSK3B,HRAS,IL18,ITPR3,KRAS,MACROH2A2,MAP2K1,MAP2K2,MAPK3,MTOR,NFKB1,NRAS,PIK3C2A,PIK3C3,PIK3R2,PLCG1,PRKCA,PRKCD,PRKCE,PRKCH,PRKCI,PRKCZ,PRKD1,PTPN6,RAF1,RALA,RALB,RAP2A,RAP2B,RELA,RRAS,RRAS2,SHC1,SRC,TP53							Crosstalk between Dendritic Cells and Natural Killer Cells	2.36	0.122	ACTA1,ACTA2,ACTB,ACTC1,ACTG1,ACTG2,FSCN1,HLA-A,HLA-C,NECTIN2,TLN1,TLN2
Mitotic Roles of Polo-Like Kinase	4.04	0.313	ANAPC1,ANAPC4,CAPN1,CCNB1,CDC16,CDC23,CDC25C,KIF11,KIF23,PLK1,PPP2R2A,PPP2R2B,PPP2R2D,PPP2R5C,PPP2R5D,PPP2R5E,PRC1,RAD21,SLK,SMC1A,SMC3							Role of p14/p19ARF in Tumor Suppression	2.33	0.207	CDKN2A,NPM1,RAC1,SF3A1,SF3A2,UBTF
Pre-NOTCH Expression and Processing	4.04	0.299	AGO2,ATP2A1,ATP2A2,ATP2A3,CREBBP,EP300,H2AZ2,H2BC12,H2BC12L,H2BC13,H2BC14,H2BC15,H2BC5,H2BC9,MOV10,NOTCH2,PRKCI,RAB6A,RBPJ,SEL1L,SNW1,TMED2,TP53							Superpathway of Geranylgeranyldiphosphate Biosynthesis I (via Mevalonate)	2.33	0.25	ACAA2,ACAT1,ACAT2,FDPS,IDI1
Angiopoietin Signaling	4.04	0.299	AKT1,AKT2,AKT3,ELP1,HRAS,IKBKG,KRAS,NCK1,NFKB1,NRAS,PAK1,PAK2,PAK4,PIK3C2A,PIK3C3,PIK3R2,RALA,RALB,RAP2A,RAP2B,RELA,RRAS,RRAS2							Signaling by ERBB2	2.32	0.16	CDC37,GRB2,HSP90AA1,RHOA,RPS27A,UBA52,UBB,UBC
Regulation of RUNX2 expression and activity	4.04	0.306	CBFB,GSK3B,NR3C1,PSMB10,PSMB9,PSMC1,PSMC2,PSMC4,PSMC5,PSMC6,PSMD10,PSMD11,PSMD12,PSMD13,PSMD14,PSMD4,PSMD7,PSMD8,PSME3,RBX1,STAT1,STUB1							Pentose Phosphate Pathway (Non-oxidative Branch)	2.32	0.5	RPE,TALDO1,TKT
Actin Cytoskeleton Signaling	4.03	0.215	ACTR2,ARHGAP35,ARHGEF1,BCAR1,BRK1,CSK,CYFIP1,CYFIP2,DIAPH1,DOCK1,FGF2,GIT1,GNA13,HRAS,IQGAP2,IQGAP3,ITGA3,ITGA6,ITGAV,ITGB4,KRAS,MAP2K1,MAP2K2,MAPK3,MPRIP,MYL1,MYL3,MYLK,MYO18A,MYO1A,NCKAP1,NRAS,PAK1,PAK2,PAK4,PIK3C2A,PIK3C3,PIK3R2,PXN,RAF1,RALA,RALB,RAP2A,RAP2B,ROCK1,ROCK2,RRAS,RRAS2,SHC1,VAV2,WASF2,WASL							Folate Polyglutamylation	2.32	0.5	MTHFD1,SHMT1,SHMT2
Role of IL-17A in Arthritis	3.97	0.328	MAP2K1,MAP2K2,MAP2K3,MAP2K4,MAP2K6,MAPK11,MAPK12,MAPK13,MAPK14,MAPK3,MAPK8,MAPK9,MAPKAPK2,NFKB1,PIK3C2A,PIK3C3,PIK3R2,RELA,RPS6KA1							3-phosphoinositide Biosynthesis	2.3	0.093	ATP1A1,NUDT5,PGAM4,PPP1CA,PPP1CB,PPP1CC,PPP1R12A,PPP2CA,PPP2CB,PPP2R1A,PPP2R1B,PPP3CA,PPP3CB,PPP5C,PSPH,PTPA,PTPN11,PTPRF,SET,UBLCP1
IL-33 Signaling Pathway	3.96	0.226	AKT1,AKT2,AKT3,BCL2L1,CASP8,CREB1,CREBBP,ELP1,H2AZ1,H2AZ2,H2BC12,H2BC15,IKBKG,IL18,LPIN1,MAP2K1,MAP2K2,MAP2K4,MAP3K7,MAPK11,MAPK12,MAPK13,MAPK14,MAPK3,MAPK8,MAPK9,MAPKAPK2,MTOR,MYD88,NFATC1,NFKB1,PIK3C2A,PIK3C3,PIK3R2,PRKACG,PRKAG1,PRKAG2,PRKAR1A,PRKAR2A,PRKAR2B,PRSS33,RPS6KA1,STAT3,TRAF6							Glucocorticoid Receptor Signaling	2.27	0.0717	ACTB,ANXA1,ATP5F1A,ATP5F1B,FKBP4,FKBP5,GRB2,GTF2A1,HLA-A,HLA-C,HMGB1,HSP90AA1,HSP90AB1,HSP90B1,HSPA1B,HSPA2,HSPA4,HSPA5,HSPA8,HSPA9,ICAM1,IRF3,KRT18,KRT7,KRT72,KRT77,KRT79,KRT8,MAPK1,NDUFA8,POLR2G,PPP3CA,PPP3CB,PRKACA,PRKACB,PTGES3,RAC1,RAP1A,RAP1B,SUMO1,TAF15,UBE2I,YWHAH
Oxytocin in Brain Signaling Pathway	3.96	0.224	AKT1,AKT2,AKT3,CREB1,CREBBP,EGFR,EIF2A,GNA11,GNAI2,GNAI3,GNAQ,GNB1L,GNB4,GNG10,HRAS,ITPR3,KRAS,MAP2K1,MAP2K2,MAPK3,MAPK7,MTOR,NFKB1,NRAS,PIK3C2A,PIK3C3,PIK3R2,PLCB3,PNPLA2,PRKCA,PRKCD,PRKCE,PRKCH,PRKCI,PRKCZ,PRKD1,PTPN1,RAF1,RALA,RALB,RAP2A,RAP2B,RRAS,RRAS2,SLC12A5							Endocannabinoid Developing Neuron Pathway	2.27	0.109	CTNNB1,GNAI1,GNB1,GNB2,GNG12,MAPK1,PRKACA,PRKACB,RAC1,RAC3,RAP1A,RAP1B,RHOA,STMN2
RAF/MAP kinase cascade	3.96	0.21	ARAF,BRAF,BRAP,CAMK2A,CAMK2B,CAMK2D,CAMK2G,CSK,CUL3,DLG1,EGFR,FGF2,GRIN2B,HRAS,IRS1,KRAS,LAMTOR2,LRRC7,MAP2K1,MAP2K2,MAPK12,MAPK3,MARK3,NRAS,PHB1,PIK3R2,PPP2R5C,PPP2R5D,PPP2R5E,PSMB10,PSMB9,PSMC1,PSMC2,PSMC4,PSMC5,PSMC6,PSMD10,PSMD11,PSMD12,PSMD13,PSMD14,PSMD4,PSMD7,PSMD8,PSME3,PTPRA,RAF1,RANBP9,RAPGEF2,RBX1,RGL2,SHC1,SPTB,SPTBN2,SRC							Cohesin Chromatin Regulation Pathway	2.27	0.0875	CBX1,CBX3,CBX5,CDK1,DDX5,FTO,H2AC20,H2AC25,H2AC6,H2BC11,H2BC17,H2BC21,H2BC26,H2BC3,MACROH2A1,NUMA1,POLR2G,PPP2CA,PPP2CB,PPP2R1A,PPP2R1B,PTPA,STAG2
Mitochondrial calcium ion transport	3.96	0.615	AKAP1,LETM1,MCU,MICU1,MICU2,VDAC1,VDAC2,VDAC3							Extra-nuclear estrogen signaling	2.27	0.133	GNAI1,GNB1,GNB2,GNG12,HSP90AA1,HSPB1,MAPK1,PRMT1,PTK2,XPO1
Cleavage and Polyadenylation of Pre-mRNA	3.96	0.615	CPSF1,CPSF2,CPSF3,CPSF6,CSTF2,CSTF2T,PAPOLA,WDR33							Formaldehyde Oxidation II (Glutathione-dependent)	2.24	1	ADH5,ESD
TNFR2 non-canonical NF-kB pathway	3.95	0.309	BIRC2,BIRC3,CD40,LTBR,PSMB10,PSMB9,PSMC1,PSMC2,PSMC4,PSMC5,PSMC6,PSMD10,PSMD11,PSMD12,PSMD13,PSMD14,PSMD4,PSMD7,PSMD8,PSME3,TRAF2							Glycine Biosynthesis I	2.24	1	SHMT1,SHMT2
Stearate Biosynthesis I (Animals)	3.95	0.309	ACOT1,ACOT2,ACOT8,ACOT9,ACSF2,ACSL1,ACSL3,ACSL4,BDH2,CTBP1,DBT,DHCR24,DHRS1,DHRS7,DUS3L,ELOVL1,HSD17B12,LPCAT4,MBOAT7,OSGEP,SLC27A4							Glutamate Biosynthesis II	2.24	1	GLUD1,GLUD2
Pyruvate metabolism	3.93	0.347	ARMC8,DLAT,GID8,GPT,MAEA,MKLN1,PC,PDHA1,PDHB,PDHX,PDK1,PDK3,PDPR,PGAM5,RANBP9,VDAC1,WDR26							Glutamate Degradation X	2.24	1	GLUD1,GLUD2
Dopamine Degradation	3.93	0.375	ALDH1B1,ALDH1L1,ALDH2,ALDH3A1,ALDH3A2,ALDH3B1,ALDH4A1,ALDH7A1,ALDH9A1,COMT,MAOA,MAOB,SULT1A1,SULT1A2,SULT1A4							Endoplasmic Reticulum Stress Pathway	2.24	0.238	CALR,CASP3,EIF2S1,HSP90B1,HSPA5
Dopamine-DARPP32 Feedback in cAMP Signaling	3.93	0.23	ATF1,ATP2A1,ATP2A2,ATP2A3,CDK5,CHP1,CREB1,CREBBP,CSNK1A1,CSNK1D,CSNK1E,GNAI2,GNAI3,GNAQ,GRIN2B,ITPR3,PAWR,PLCB3,PLCG1,PPP1R10,PPP2R2A,PPP2R2B,PPP2R2D,PPP2R5C,PPP2R5D,PPP2R5E,PPP3CC,PPP3R1,PRKACG,PRKAG1,PRKAG2,PRKAR1A,PRKAR2A,PRKAR2B,PRKCA,PRKCD,PRKCE,PRKCH,PRKCI,PRKCZ,PRKD1							p75 NTR receptor-mediated signalling	2.23	0.101	ARHGDIA,CASP3,HDAC1,HDAC2,IRAK1,NME1,NME2,RAC1,RHOA,RPS27A,SQSTM1,STK24,UBA52,UBB,UBC,YWHAE
Apelin Adipocyte Signaling Pathway	3.92	0.277	CAT,GNA11,GNAI2,GNAI3,GPX1,GSTK1,MAPK11,MAPK12,MAPK13,MAPK14,MAPK15,MAPK3,MAPK7,MAPK8,MAPK9,MGST1,MGST2,MGST3,PRKAA1,PRKAA2,PRKACG,PRKAG1,PRKAG2,PRKAR1A,PRKAR2A,PRKAR2B							Interferon alpha/beta signaling	2.23	0.132	HLA-A,HLA-C,IRF3,ISG15,KPNB1,PTPN11,RPS27A,UBA52,UBB,UBC
Prostate Cancer Signaling	3.89	0.259	AKT1,AKT2,AKT3,CREB1,CREBBP,GSK3B,HDAC4,HDAC8,HRAS,KRAS,MAP2K1,MAP2K2,MAPK3,MTOR,NFKB1,NRAS,PIK3C2A,PIK3C3,PIK3R2,RAF1,RALA,RALB,RAP2A,RAP2B,RBL1,RELA,RRAS,RRAS2,SIN3A,TP53							Gene Silencing by RNA	2.23	0.118	H2AC20,H2AC6,H2BC11,H2BC17,H2BC21,H2BC26,H2BC3,HSP90AA1,POLR2G,RAN,SEC13,TSN
Putrescine Degradation III	3.84	0.458	ALDH1B1,ALDH1L1,ALDH2,ALDH3A1,ALDH3A2,ALDH3B1,ALDH4A1,ALDH7A1,ALDH9A1,MAOA,MAOB							Trafficking and processing of endosomal TLR	2.23	0.308	CNPY3,CTSB,HSP90B1,LGMN
MTOR signalling	3.83	0.429	AKT1,AKT2,EIF4EBP1,LAMTOR1,LAMTOR2,LAMTOR5,MTOR,RHEB,RPS6,RPTOR,RRAGA,RRAGB							SUMOylation of immune response proteins	2.23	0.308	SUMO1,SUMO2,SUMO3,UBE2I
Opioid Signalling	3.81	0.278	CAMK2A,CAMK2B,CAMK2D,CAMK2G,CDK5,CREB1,GNA11,GNAI2,GNAI3,GNAQ,GNB4,GNG10,GRK2,ITPR3,PLCB3,PPP2R5D,PPP3CC,PPP3R1,PRKACG,PRKAR1A,PRKAR2A,PRKAR2B,PRKCA,PRKCD,PRKX							Dissolution of Fibrin Clot	2.23	0.308	ANXA2,S100A10,SERPINB6,SERPINB8
Somitogenesis	3.78	0.327	MESP2,PSMB10,PSMB9,PSMC1,PSMC2,PSMC4,PSMC5,PSMC6,PSMD10,PSMD11,PSMD12,PSMD13,PSMD14,PSMD4,PSMD7,PSMD8,PSME3,RBPJ							Cleavage and Polyadenylation of Pre-mRNA	2.23	0.308	CSTF1,CSTF3,NUDT21,PABPN1
Beta-catenin independent WNT signaling	3.76	0.22	AGO2,AP2S1,CAMK2A,CIT,DVL2,DVL3,GNB4,GNG10,ITPR3,KRAS,MAP3K7,MOV10,NFATC1,NME3,PI4KA,PIK3C2A,PIK3C3,PIK3R2,PLCB3,PPP3R1,PRKCA,PSMB10,PSMB9,PSMC1,PSMC2,PSMC4,PSMC5,PSMC6,PSMD10,PSMD11,PSMD12,PSMD13,PSMD14,PSMD4,PSMD7,PSMD8,PSME3,SCRIB,STK10,STK25,STK26,STK3,STK38,STK39,STK4							Prostate Cancer Signaling	2.22	0.112	CDK2,CTNNB1,GRB2,GSTP1,HDAC1,HDAC2,HSP90AA1,HSP90AB1,HSP90B1,MAPK1,PA2G4,RAP1A,RAP1B
p75 NTR receptor-mediated signalling	3.73	0.234	AATF,ABR,AKAP13,ARHGEF1,ARHGEF10,ARHGEF16,ARHGEF17,ARHGEF18,ARHGEF2,ARHGEF40,CIT,GNA13,ITSN1,MAGED1,MAPK8,MYD88,NCSTN,NFKB1,NME3,PI4KA,PIK3C2A,PIK3C3,PIK3R2,PRKCI,PSEN1,PSENEN,RELA,RTN4,STK10,STK25,STK26,STK3,STK38,STK39,STK4,TRAF6,VAV2							Endosomal Sorting Complex Required For Transport (ESCRT)	2.2	0.194	CHMP4A,CHMP4B,RPS27A,UBA52,UBB,UBC
PI3K/AKT Signaling	3.71	0.22	AKT1,AKT2,AKT3,BCL2L1,EIF4EBP1,ELP1,GSK3A,GSK3B,GYS1,HRAS,IKBKG,ILK,ITGA3,ITGA6,ITGAV,ITGB4,KRAS,LIMS1,MAP2K1,MAP2K2,MAPK3,MCL1,MTOR,NFKB1,NRAS,OCRL,PIK3R2,PPP2R2A,PPP2R2B,PPP2R2D,PPP2R5C,PPP2R5D,PPP2R5E,RAF1,RALA,RALB,RAP2A,RAP2B,RELA,RHEB,RRAS,RRAS2,SHC1,TP53							Signaling by CSF1 (M-CSF) in myeloid cells	2.2	0.194	GRB2,PTPN11,RPS27A,UBA52,UBB,UBC
Transcriptional activity of SMAD2/SMAD3:SMAD4 heterotrimer	3.69	0.333	CCNC,CCNK,CCNT1,CDK8,CDK9,EP300,MAPK3,NCOR1,NCOR2,PPM1A,RBL1,SMAD4,SNW1,STAT1,TGIF1,TRIM33,USP9X							HGF Signaling	2.19	0.107	CDC42,CDK2,CDKN2A,CRKL,GRB2,ITGA5,ITGB1,MAPK1,MET,PTK2,PTPN11,RAC1,RAP1A,RAP1B
Branched-chain amino acid catabolism	3.68	0.476	ACADSB,ALDH6A1,BCAT1,BCKDHA,BCKDK,DBT,HSD17B10,IVD,MCCC1,MCCC2							RAB geranylgeranylation	2.18	0.138	RAB10,RAB11A,RAB11B,RAB1A,RAB1B,RAB35,RAB7A,RAB8A,RAB8B
NLR signaling pathways	3.67	0.321	AAMP,BCL2L1,BIRC2,BIRC3,CASP8,IKBKG,ITCH,MAP2K6,MAP3K7,MAPK11,MAPK12,MAPK13,MAPK14,NFKB1,RELA,SUGT1,TAB1,TRAF6							Pyrimidine Ribonucleotides Interconversion	2.17	0.167	AK1,CMPK1,DHX9,NME1,NME2,NUDT5,PGP
April Mediated Signaling	3.66	0.357	ELP1,IKBKG,MAP2K4,MAP2K7,MAPK11,MAPK12,MAPK13,MAPK14,MAPK8,MAPK9,NFATC1,NFKB1,RELA,TRAF2,TRAF6							Oxytocin Signaling Pathway	2.17	0.0842	CALM3,EEF2,GNAI1,GNB1,GNB2,GNG12,GRB2,HSPB1,MAPK1,MYH10,MYH14,MYH9,MYL6,MYL6B,MYL9,PPP1CB,PPP1R12A,PPP3CA,PPP3CB,PRKACA,PRKACB,RAP1A,RAP1B,RHOA
Nucleotide biosynthesis	3.66	0.571	ADSL,ADSS1,CAD,DHODH,IMPDH1,IMPDH2,PPAT,UMPS							Production of Nitric Oxide and Reactive Oxygen Species in Macrophages	2.14	0.0938	CDC42,MAPK1,PPP1CA,PPP1CB,PPP1CC,PPP1R12A,PPP2CA,PPP2CB,PPP2R1A,PPP2R1B,PTPA,RAC1,RAC3,RAP1A,RAP1B,RHOA,RHOB,RHOC
Colanic Acid Building Blocks Biosynthesis	3.66	0.571	GALE,GALK1,GMDS,GMPPA,GMPPB,MPI,PMM2,UGDH							GABA Receptor Signaling	2.14	0.105	AP2A1,AP2A2,AP2B1,AP2M1,GNAI1,GNAS,GNB1,GNB2,GNG12,RPS27A,UBA52,UBB,UBC,UBQLN1
Pulmonary Healing Signaling Pathway	3.66	0.219	ARAF,BRAF,CCNB1,CDC25C,EGFR,EP300,FRK,HRAS,KRAS,MAP2K4,MAPK11,MAPK12,MAPK13,MAPK14,MAPK3,MAPK8,MAPK9,MYD88,NFATC1,NFKB1,NOTCH2,NRAS,PRKAA1,PRKAA2,PRKAG1,PRKAG2,PRKCA,PRKCD,PRKCE,PRKCH,PRKCI,PRKCZ,PRKD1,RAF1,RALA,RALB,RAP2A,RAP2B,RBPJ,RRAS,RRAS2,SRC,STAT3,YAP1							Role of Tissue Factor in Cancer	2.13	0.0913	CASP3,CFL1,CFL2,EIF4E,FLNC,ITGB1,MAPK1,MET,P4HB,PDIA6,PPP2CA,PPP2CB,PPP2R1A,PTK2,PTPA,PTPN11,RAC1,RAP1A,RAP1B
Pancreatic Adenocarcinoma Signaling	3.65	0.248	AKT1,AKT2,AKT3,BCL2L1,BRCA2,CDK4,EGFR,HDAC4,HDAC8,KRAS,MAP2K1,MAP2K2,MAP2K4,MAPK12,MAPK3,MAPK8,MAPK9,NFKB1,PIK3C2A,PIK3C3,PIK3R2,PLD3,RAF1,RALA,RBL1,RELA,SIN3A,SMAD4,STAT1,STAT3,TP53							Thioredoxin Pathway	2.13	0.429	NXN,TXN,TXNRD1
Hedgehog 'off' state	3.64	0.254	CSNK1A1,GSK3B,IFT52,ITCH,NUMB,PRKACG,PRKAR1A,PRKAR2A,PRKAR2B,PSMB10,PSMB9,PSMC1,PSMC2,PSMC4,PSMC5,PSMC6,PSMD10,PSMD11,PSMD12,PSMD13,PSMD14,PSMD4,PSMD7,PSMD8,PSME3,RBX1,SUFU,TUBB1,TUBB6							DNA Double-Strand Break Repair by Non-Homologous End Joining	2.12	0.286	PARP1,PRKDC,XRCC5,XRCC6
ABC-family proteins mediated transport	3.64	0.262	ABCA7,ABCB10,ABCB8,ABCC1,ABCD3,DERL2,ERLIN1,ERLIN2,PEX19,PEX3,PSMB10,PSMB9,PSMC1,PSMC2,PSMC4,PSMC5,PSMC6,PSMD10,PSMD11,PSMD12,PSMD13,PSMD14,PSMD4,PSMD7,PSMD8,PSME3,SEL1L							Vasopressin regulates renal water homeostasis via Aquaporins	2.12	0.163	GNAS,GNB1,GNB2,GNG12,PRKACA,PRKACB,RAB11A
RHO GTPases activate KTN1	3.61	0.636	KIF5A,KIF5B,KLC1,KLC2,KLC3,KLC4,RHOG							Antigen Presentation Pathway	2.12	0.163	CALR,CANX,HLA-A,HLA-C,PDIA3,PSMB5,PSMB6
TCR signaling	3.59	0.246	BCL10,CSK,ENAH,IKBKG,MALT1,MAP3K7,NCK1,NFKB1,PAK1,PAK2,PIK3R2,PLCG1,PSMB10,PSMB9,PSMC1,PSMC2,PSMC4,PSMC5,PSMC6,PSMD10,PSMD11,PSMD12,PSMD13,PSMD14,PSMD4,PSMD7,PSMD8,PSME3,RELA,TRAF6,VASP							Collagen biosynthesis and modifying enzymes	2.1	0.134	COLGALT1,P3H1,P4HA1,P4HB,PLOD1,PLOD2,PLOD3,PPIB,SERPINH1
SNARE Signaling Pathway	3.55	0.239	BET1L,CAMK2A,CAMK2B,CAMK2D,CAMK2G,DNAJC5,GPAA1,MYL1,MYL3,MYO18A,MYO1A,NAPG,NSF,PRKACG,PRKAG1,PRKAG2,PRKAR1A,PRKAR2A,PRKAR2B,RAB22A,RAB2A,RAB3A,RAB6A,SNAP23,SNAP29,STX16,STX1A,STXBP1,STXBP2,VAMP2,VAMP3,VTI1B,YKT6							Nucleotide salvage	2.08	0.217	ADA,ADK,AMPD2,HPRT1,PNP
Role of PKR in Interferon Induction and Antiviral Response	3.55	0.239	APAF1,BAX,BID,CASP8,CYC1,EIF2AK2,ELP1,FADD,HSPA14,IKBKG,IL18,MAP2K3,MAP2K4,MAP2K6,MAP2K7,MAP3K7,MAPK11,MAPK12,MAPK13,MAPK14,MAPK3,MAPK8,MAPK9,MYD88,NFKB1,PRKRA,RELA,STAT1,STAT2,STAT3,TARBP2,TP53,TRAF6							Azathioprine ADME	2.08	0.217	GMPS,HPRT1,NME1,NME2,RAC1
B Cell Activating Factor Signaling	3.54	0.349	ELP1,IKBKG,MAP2K4,MAP2K7,MAPK11,MAPK12,MAPK13,MAPK14,MAPK8,MAPK9,NFATC1,NFKB1,RELA,TRAF2,TRAF6							NFE2L2 regulating anti-oxidant/detoxification enzymes	2.08	0.217	GCLC,GSR,PRDX1,TXN,TXNRD1			2
Protein folding	3.53	0.263	AP3M1,ARFGEF2,ARL2,CCT6B,CSNK2A1,CSNK2A2,CSNK2A3,CSNK2B,DCAF7,GNA11,GNAQ,GNB4,GNG10,KIFC3,LONP2,NOP56,SKIC2,STAT3,TBCC,TBCD,TBCE,TP53,TUBAL3,TUBB1,TUBB6,VBP1							Degradation of the extracellular matrix	2.05	0.123	BSG,CAPN2,CAPNS1,CASP3,CAST,CD44,FN1,LAMA5,LAMB1,LAMC1
Tryptophan Degradation X (Mammalian, via Tryptamine)	3.5	0.4	ALDH1B1,ALDH1L1,ALDH2,ALDH3A1,ALDH3A2,ALDH3B1,ALDH4A1,ALDH7A1,ALDH9A1,MAOA,MAOB,RDH14							Chemokine Signaling	2.05	0.123	CALM3,CFL1,GNAI1,MAPK1,PPP1CB,PPP1R12A,PTK2,RAP1A,RAP1B,RHOA
Signaling by NOTCH1	3.5	0.282	CCNC,CDK8,CREBBP,EP300,FBXO7,HDAC4,HDAC8,ITCH,NCOR1,NCOR2,NCSTN,NUMB,PSEN1,PSENEN,RBPJ,RBX1,SNW1,TBL1XR1,TLE1,TLE2,TLE3,TLE4							NAD Signaling Pathway	2.05	0.0993	AIFM1,H1-1,H1-2,H1-3,H1-4,H1-5,H2BC26,HSPD1,IDH2,LDHA,LDHB,NAMPT,PARP1,POLR2G,SOD2
XBP1(S) activates chaperone genes	3.5	0.333	ACADVL,ADD1,ARFGAP1,ATP6V0D1,DCTN1,GFPT1,GSK3A,PDIA5,PREB,SHC1,SRPRA,SRPRB,SSR1,SYVN1,WFS1,YIF1A							Mitochondrial Division Signaling Pathway	2.05	0.0964	CDK1,MAPK1,MET,P4HB,PPP2CA,PPP2CB,PPP2R1A,PPP2R1B,PPP3CA,PPP3CB,PRKACA,PRKACB,PTPA,RAP1A,RAP1B,RHOA
Ephrin B Signaling	3.48	0.288	ABI1,ACP1,EPHB3,EPHB6,GNA11,GNA13,GNAI2,GNAI3,GNAQ,GNB1L,GNB4,GNG10,HRAS,ITSN1,MAPK3,NCK2,PAK1,PXN,ROCK1,ROCK2,VAV2							Carboxyterminal post-translational modifications of tubulin	2.01	0.156	TUBA1B,TUBA1C,TUBA4A,TUBB2A,TUBB3,TUBB4A,TUBB4B
IL-17A Signaling in Gastric Cells	3.48	0.423	EGFR,MAP2K4,MAPK11,MAPK12,MAPK13,MAPK14,MAPK3,MAPK8,MAPK9,NFKB1,RELA							Pyrimidine Ribonucleotides De Novo Biosynthesis	2.01	0.156	AK1,CMPK1,DHX9,NME1,NME2,NUDT5,PGP
Cytoprotection by HMOX1	3.47	0.31	ABCC1,BLVRB,CARM1,COX4I1,COX5A,COX7A2,COX7A2L,COX7C,CREBBP,HM13,HMOX2,NCOR1,NCOR2,NDUFA4,SIN3A,SMARCD3,STAT3,TBL1XR1							Regulation of cholesterol biosynthesis by SREBP (SREBF)	2.01	0.267	KPNB1,RAN,SEC23A,SEC24C
Pulmonary Fibrosis Idiopathic Signaling Pathway	3.42	0.193	AJUBA,AKT1,AKT2,AKT3,ARAF,BAX,BRAF,CAV1,CREBBP,EED,EGFR,EIF4EBP1,EP300,EPHB3,FGF2,GNA13,GSK3B,HRAS,ILK,ITGAV,KRAS,MAP2K1,MAP2K3,MAP2K4,MAP2K6,MAP3K7,MAPK11,MAPK12,MAPK13,MAPK14,MAPK3,MAPK8,MAPK9,MTOR,NFKB1,NOTCH2,NRAS,PEX13,PIK3C2A,PIK3C3,PIK3R2,POLR2A,PTK2B,RAF1,RALA,RALB,RAP2A,RAP2B,RBPJ,RELA,ROCK1,ROCK2,RPS6KA1,RPS6KA2,RPS6KA3,RRAS,RRAS2,SMAD4,STAT3,STAT6,STK38,TP53,YAP1							Telomere Extension by Telomerase	2.01	0.267	HNRNPA1,HNRNPA2B1,XRCC5,XRCC6
Role of MAPK Signaling in Inhibiting the Pathogenesis of Influenza	3.42	0.278	ARAF,BAX,BRAF,EIF2AK2,MAP2K1,MAP2K2,MAP2K3,MAP2K4,MAP2K6,MAP2K7,MAPK11,MAPK12,MAPK13,MAPK14,MAPK3,MAPK8,MAPK9,MYD88,NFKB1,PNPLA2,RAF1,RPS6KA3							Regulation of Insulin-like Growth Factor (IGF) transport and uptake by IGFBPs	2	0.105	CALU,CDH2,FN1,HSP90B1,KTN1,LAMB1,LAMB2,LAMC1,LGALS1,P4HB,PDIA6,PRKCSH,RCN1
Apelin Muscle Signaling Pathway	3.39	0.327	AKT1,AKT2,AKT3,GNA11,GNA13,GNAI2,GNAI3,GNAQ,GNB1L,GNB4,GNG10,PRKAA1,PRKAA2,PRKAG1,PRKAG2,TFAM
Peroxisomal protein import	3.37	0.297	ACAA1,ACOT2,ACOT8,ACOX1,AGPS,CAT,CRAT,DECR2,DHRS4,ECI2,GSTK1,HACL1,HSD17B4,LONP2,NUDT19,PEX13,PEX14,PEX5,USP9X
Actin Nucleation by ARP-WASP Complex	3.31	0.264	ACTR2,FNBP1,HRAS,ITGA3,ITGA6,ITGAV,ITGB4,KRAS,NCK1,NCK2,NRAS,RALA,RALB,RAP2A,RAP2B,RHOG,RHOT1,RHOT2,ROCK1,ROCK2,RRAS,RRAS2,VASP,WASL
HDR through MMEJ (alt-NHEJ)	3.3	0.583	BRCA2,LIG3,MRE11,NBN,PARP2,RAD50,XRCC1
HMGB1 Signaling	3.3	0.225	AKT1,AKT2,AKT3,FNBP1,HRAS,IL18,KAT7,KRAS,MAP2K1,MAP2K2,MAP2K3,MAP2K4,MAP2K6,MAP2K7,MAPK11,MAPK12,MAPK13,MAPK14,MAPK3,MAPK8,MAPK9,NFKB1,NRAS,PIK3C2A,PIK3C3,PIK3R2,RALA,RALB,RAP2A,RAP2B,RELA,RHOG,RHOT1,RHOT2,RRAS,RRAS2
TCA Cycle II (Eukaryotic)	3.3	0.435	IDH3A,IDH3B,IDH3G,OGDH,OGDHL,SDHA,SDHB,SDHC,SUCLA2,SUCLG1
Hedgehog ligand biogenesis	3.28	0.292	DERL2,PSMB10,PSMB9,PSMC1,PSMC2,PSMC4,PSMC5,PSMC6,PSMD10,PSMD11,PSMD12,PSMD13,PSMD14,PSMD4,PSMD7,PSMD8,PSME3,SEL1L,SYVN1
GADD45 Signaling	3.27	0.3	CCNB1,CDK4,MAP2K3,MAP2K4,MAP2K6,MAP2K7,MAP3K4,MAPK11,MAPK12,MAPK13,MAPK14,MAPK8,MAPK9,NFKB1,NFYA,RELA,SMAD4,TP53
Cerebral Malformation Signaling Pathway	3.27	0.234	AKT1,AKT2,AKT3,CCNA2,CTNNA1,IL18,JUP,MAP2K4,MAPK12,MAPK3,MAPK7,MAPK8,MAPK9,MOB4,MTOR,PDCD10,PIK3C2A,PIK3C3,PIK3R2,PPP2R2A,PPP2R2B,PPP2R5C,PPP2R5D,PPP2R5E,ROCK1,ROCK2,STK25,STK26,STRIP1,STRN,STRN3,STRN4
Nitric Oxide Signaling in the Cardiovascular System	3.24	0.242	AKT1,AKT2,AKT3,ATP2A1,ATP2A2,ATP2A3,CAV1,ITPR3,MAP2K1,MAP2K2,MAPK3,PIK3C2A,PIK3C3,PIK3R2,PRKAA1,PRKACG,PRKAG1,PRKAG2,PRKAR1A,PRKAR2A,PRKAR2B,PRKCA,PRKCD,PRKCE,PRKCH,PRKCI,PRKCZ,PRKD1,SLC7A1
Proline Biosynthesis I	3.21	1	ALDH18A1,PYCR1,PYCR2,PYCR3
Remodeling of Epithelial Adherens Junctions	3.21	0.282	ACTR2,ARF6,CLIP1,CTNNA1,CTNNA2,CTNND1,DNM1,DNM1L,DNM2,DNM3,EXOC2,HGS,RAB5B,RAB5C,RALA,SRC,TUBB1,TUBB6,TUBB8,TUBG1
M-decay: degradation of maternal mRNAs by maternally stored factors	3.19	0.326	AGO2,CNOT1,CNOT10,CNOT11,CNOT2,CNOT3,CNOT4,CNOT6,CNOT7,CNOT9,ELOC,KDM1B,KDM4B,PAIP1,POLR2D
CSDE1 Signaling Pathway	3.17	0.304	AGO2,AKT1,AKT2,AKT3,APAF1,CDK11A,CDK11B,CNOT6,CSDE1,DCP1A,EDC3,EDC4,LSM14A,PABPC5,PAIP1,PUM1,RPL9
Mismatch Repair	3.16	0.5	LIG1,MSH2,MSH3,MSH6,POLD1,POLD2,POLD3,RPA2
HIPPO signaling	3.15	0.273	AJUBA,CSNK1D,CSNK1E,DLG1,ITCH,LLGL1,MOB1A,PPP1R10,PPP2R2A,PPP2R2B,PPP2R2D,PPP2R5C,PPP2R5D,PPP2R5E,RBX1,SCRIB,SMAD4,STK3,STK4,TJP2,YAP1
NAD Signaling Pathway	3.14	0.225	ACADM,AKT1,AKT2,AKT3,CEBPB,ETFA,FGF2,GSK3B,H1-0,H1-10,H2BC12,H2BC15,NAPRT,NFKB1,NT5E,PARP14,PARP2,PIK3C2A,PIK3C3,PIK3R2,POLR2A,POLR2B,POLR2C,POLR2D,POLR2E,POLR2I,POLRMT,PRKAA1,PRKAA2,PRKAG1,PRKAG2,SLC29A1,SLC7A5,TP53
ROBO SLIT Signaling Pathway	3.11	0.234	ACTR2,AKT1,AKT2,AKT3,ARF4,ARF6,CDK5,CTNND1,ENAH,FRK,GIT1,GSK3B,MYO9B,NCK1,NCK2,NEDD4,PAK1,PAK2,PAK4,PLXNA1,PRKACG,PRKAG1,PRKAG2,PRKAR1A,PRKAR2A,PRKAR2B,SRC,SRGAP1,SRGAP2,WASL
Activation of gene expression by SREBF (SREBP)	3.1	0.333	ACACA,ACACB,CARM1,CREBBP,CYP51A1,DHCR7,FDFT1,LSS,MVK,NFYA,PMVK,SCD,SMARCD3,TBL1XR1
Cardiac β-adrenergic Signaling	3.09	0.218	AKAP1,AKAP10,AKAP11,AKAP13,AKAP17A,AKAP8,AKAP9,ATP2A1,ATP2A2,ATP2A3,GNA11,GNA13,GNAI2,GNAI3,GNAQ,GNB1L,GNB4,GNG10,GRK2,GRK3,PALM2AKAP2,PDE12,PKIB,PKIG,PPP1R10,PPP2R2A,PPP2R2B,PPP2R2D,PPP2R5C,PPP2R5D,PPP2R5E,PRKACG,PRKAG1,PRKAG2,PRKAR1A,PRKAR2A,PRKAR2B
3-phosphoinositide Degradation	3.08	0.209	ACP1,ATP1A2,CDC25C,HACD2,IGBP1,ILKAP,INPP4A,ITPK1,MTMR1,MTMR14,NT5C,NUDT1,NUDT3,NUDT4,OCRL,PANK4,PAWR,PDXP,PGAM5,PIP4P1,PPP1R10,PPP1R7,PPP1R8,PPP2R2A,PPP2R2B,PPP2R5C,PPP2R5D,PPP2R5E,PPP3CC,PPP3R1,PPP4C,PPP4R1,PRUNE1,PTPN1,PTPN12,PTPN2,PTPN23,PTPN6,PTPRA,SACM1L,TNS3,WBP11
TNF signaling	3.08	0.298	BIRC2,BIRC3,CASP8,FADD,IKBKG,MAP3K7,MAPKAPK2,OPTN,OTULIN,RBCK1,SHARPIN,STUB1,TAB1,TAX1BP1,TRADD,TRAF2,USP4
TNFR1 Signaling	3.07	0.308	APAF1,BID,BIRC2,BIRC3,CASP8,FADD,IKBKG,MAP2K4,MAPK8,NFKB1,PAK1,PAK2,PAK4,RELA,TRADD,TRAF2
Inhibition of Angiogenesis by TSP1	3.07	0.364	AKT1,AKT2,AKT3,CD47,MAP2K4,MAPK11,MAPK12,MAPK13,MAPK14,MAPK8,MAPK9,TP53
Signaling by FGFR2	3.04	0.274	BRAF,FGF2,HNRNPM,HRAS,KRAS,MAPK3,NCBP2,NRAS,PLCG1,POLR2A,POLR2B,POLR2C,POLR2D,POLR2E,POLR2I,RBFOX2,SHC1,SRC,TIA1,TIAL1
Cytosolic iron-sulfur cluster assembly	3.03	0.538	CIAO1,CIAO2B,ERCC2,MMS19,NUBP1,NUBP2,POLD1
Cholesterol Biosynthesis I	3.03	0.538	CYP51A1,DHCR24,DHCR7,FDFT1,LBR,LSS,NSDHL
Cholesterol Biosynthesis II (via 24,25-dihydrolanosterol)	3.03	0.538	CYP51A1,DHCR24,DHCR7,FDFT1,LBR,LSS,NSDHL
Dolichyl-diphosphooligosaccharide Biosynthesis	3.03	0.538	ALG1,ALG2,ALG3,ALG5,ALG6,DPM1,DPM3
Cholesterol Biosynthesis III (via Desmosterol)	3.03	0.538	CYP51A1,DHCR24,DHCR7,FDFT1,LBR,LSS,NSDHL
Peroxisomal lipid metabolism	3.02	0.379	ACAA1,ACOT6,ACOT8,ACOX1,ALDH3A2,CRAT,DECR2,ECI2,HACL1,HSD17B4,NUDT19
Transcriptional Regulation by MECP2	3	0.286	AGO2,AURKB,CAMK2A,CAMK2B,CAMK2D,CAMK2G,CREB1,GAMT,GRIN2B,LBR,MECP2,MOV10,NCOR1,NCOR2,PTPN1,RBFOX1,SIN3A,TBL1XR1
Signaling by MET	3	0.266	ARF6,DOCK7,EPS15,GGA3,HGS,HRAS,ITGA3,KRAS,NRAS,PTPN1,PTPN2,RANBP9,SH3GL1,SH3GL2,SH3KBP1,SHC1,SRC,STAM,STAT3,TNS3,USP8
ERK5 Signaling	2.97	0.27	AKT1,CREB1,CREBBP,EGFR,GNA13,GNAQ,HRAS,KRAS,MAPK7,NRAS,RALA,RALB,RAP2A,RAP2B,RPS6KA1,RPS6KA2,RPS6KA3,RRAS,RRAS2,SRC
Role of JAK1 and JAK3 in γc Cytokine Signaling	2.94	0.275	HRAS,IRS1,KRAS,MAPK3,NRAS,PIK3C2A,PIK3C3,PIK3R2,PTK2B,RALA,RALB,RAP2A,RAP2B,RRAS,RRAS2,SHC1,STAT1,STAT3,STAT6
Calcium Transport I	2.94	0.6	ATP2A1,ATP2A2,ATP2A3,ATP2B1,ATP2B4,ATP2C1
IL-17A Signaling in Fibroblasts	2.92	0.263	CEBPB,CEBPD,GSK3B,IGF2BP2,IKBKG,MAP2K4,MAP3K7,MAPK11,MAPK12,MAPK13,MAPK14,MAPK3,MAPK8,MAPK9,NFKB1,P4HA2,PRKCA,RELA,STAT3,TRAF2,TRAF6
Mitochondrial biogenesis	2.92	0.281	ACSS2,CARM1,CREB1,CREBBP,GABPA,MAPK11,MAPK12,MAPK14,NCOR1,POLRMT,PRKAA2,PRKAG1,PRKAG2,SMARCD3,TBL1XR1,TFAM,TFB2M,USP46
D-myo-inositol-5-phosphate Metabolism	2.91	0.205	ACP1,ATP1A2,CDC25C,HACD2,IGBP1,ILKAP,ITPK1,NT5C,NUDT1,NUDT3,NUDT4,OCRL,PANK4,PAWR,PDXP,PGAM5,PIP4K2C,PIP4P1,PLCB3,PLCG1,PPP1R10,PPP1R7,PPP1R8,PPP2R2A,PPP2R2B,PPP2R5C,PPP2R5D,PPP2R5E,PPP3CC,PPP3R1,PPP4C,PPP4R1,PRUNE1,PTPN1,PTPN12,PTPN2,PTPN23,PTPN6,PTPRA,SACM1L,TNS3,WBP11
Noradrenaline and Adrenaline Degradation	2.91	0.333	ALDH1B1,ALDH1L1,ALDH2,ALDH3A1,ALDH3A2,ALDH3B1,ALDH4A1,ALDH7A1,ALDH9A1,COMT,DHRS4,MAOA,MAOB
Metabolism of polyamines	2.9	0.288	NQO1,PSMB10,PSMB9,PSMC1,PSMC2,PSMC4,PSMC5,PSMC6,PSMD10,PSMD11,PSMD12,PSMD13,PSMD14,PSMD4,PSMD7,PSMD8,PSME3
Nucleosome assembly	2.88	0.306	CENPL,CENPT,H2AZ2,H2BC12,H2BC12L,H2BC13,H2BC14,H2BC15,H2BC5,H2BC9,KNL1,MIS18BP1,OIP5,RSF1,SMARCA5
Fc epsilon receptor (FCERI) signaling	2.87	0.204	BCL10,HRAS,IKBKG,ITPR3,KRAS,MALT1,MAP2K4,MAP2K7,MAP3K7,MAPK12,MAPK3,MAPK8,MAPK9,NFATC1,NFKB1,NRAS,PAK1,PAK2,PIK3R2,PLCG1,PPP3R1,PSMB10,PSMB9,PSMC1,PSMC2,PSMC4,PSMC5,PSMC6,PSMD10,PSMD11,PSMD12,PSMD13,PSMD14,PSMD4,PSMD7,PSMD8,PSME3,RELA,SHC1,TAB1,TRAF6,VAV2
Role of Osteoclasts in Rheumatoid Arthritis Signaling Pathway	2.86	0.187	AKT1,AKT2,AKT3,ARAF,BIRC2,BIRC3,BRAF,CHP1,CREB1,CREBBP,CTNNA1,CTNNA2,ELP1,FNBP1,GSK3B,HRAS,IKBKG,IL18,KRAS,MAP2K1,MAP2K2,MAP2K3,MAP2K4,MAP2K6,MAP2K7,MAP3K7,MAPK11,MAPK12,MAPK13,MAPK14,MAPK3,MAPK8,MAPK9,NFATC1,NFKB1,NRAS,PIK3C2A,PIK3C3,PIK3R2,PLCG1,PPP3CC,PPP3R1,PTK2B,PTPN1,RAF1,RALA,RALB,RAP2A,RAP2B,RELA,RHOG,RHOT1,RHOT2,RRAS,RRAS2,SHC1,SRC,TRAF2,TRAF6
MAPK6/MAPK4 signaling	2.86	0.25	AGO2,DNAJB1,IGF2BP1,MOV10,PAK1,PAK2,PRKACG,PSMB10,PSMB9,PSMC1,PSMC2,PSMC4,PSMC5,PSMC6,PSMD10,PSMD11,PSMD12,PSMD13,PSMD14,PSMD4,PSMD7,PSMD8,PSME3
Regulation of the Epithelial-Mesenchymal Transition Pathway	2.84	0.206	AKT1,AKT2,AKT3,ARAF,BRAF,DVL2,DVL3,EGFR,FGF2,GSK3B,HRAS,KRAS,MAP2K1,MAP2K2,MAP2K3,MAP2K4,MAP2K6,MAP2K7,MAPK3,NCSTN,NFKB1,NOTCH2,NRAS,PARD6B,PIK3C2A,PIK3C3,PIK3R2,PSEN1,PSENEN,RAF1,RALA,RALB,RAP2A,RAP2B,RBPJ,RELA,RRAS,RRAS2,SMAD4,STAT3
p53 Signaling	2.84	0.245	ADGRB1,AKT1,AKT2,AKT3,APAF1,BAX,BCL2L1,CCNK,CDK4,COQ8A,CSNK1D,EP300,GNL3,GSK3B,MAPK14,MAPK8,PIK3C2A,PIK3C3,PIK3R2,PML,SCO2,STAG1,TOPBP1,TP53
Dilated Cardiomyopathy Signaling Pathway	2.84	0.219	AKT1,AKT2,AKT3,ATP2A2,BAX,CAMK1,CAMK2A,CAMK2B,CAMK2D,CAMK2G,GSK3B,ILK,ITPR3,KDM1A,MAPK11,MAPK12,MAPK13,MAPK14,MAPK3,MTOR,MYL1,MYL3,MYO18A,MYO1A,PRKACG,PRKAG1,PRKAG2,PRKAR1A,PRKAR2A,PRKAR2B,PRKCE,TNNC2,UTRN
STAT3 Pathway	2.84	0.223	EGFR,FGF2,HRAS,KRAS,MAP2K1,MAP2K2,MAP2K3,MAP2K4,MAP2K6,MAP2K7,MAP3K20,MAPK11,MAPK12,MAPK13,MAPK14,MAPK3,MAPK8,MAPK9,NDUFA13,NRAS,PTPN2,PTPN6,RAF1,RALA,RALB,RAP2A,RAP2B,RRAS,RRAS2,SRC,STAT3
DNA methylation	2.82	0.385	DNMT1,H2AZ2,H2BC12,H2BC12L,H2BC13,H2BC14,H2BC15,H2BC5,H2BC9,UHRF1
NIK-->noncanonical NF-kB signaling	2.82	0.283	PSMB10,PSMB9,PSMC1,PSMC2,PSMC4,PSMC5,PSMC6,PSMD10,PSMD11,PSMD12,PSMD13,PSMD14,PSMD4,PSMD7,PSMD8,PSME3,UBA3
Glutamate and glutamine metabolism	2.8	0.5	ALDH18A1,GLS,GLUL,OAT,PYCR1,PYCR2,PYCR3
DNA Double-Strand Break Repair by Homologous Recombination	2.8	0.5	BRCA2,GEN1,LIG1,MRE11,NBN,POLA1,RAD50
Transcriptional Regulation by VENTX	2.8	0.325	ANAPC1,ANAPC4,CDC16,CDC23,CEBPB,EHMT1,EHMT2,MOV10,NFKB1,RELA,TP53,UBE2C,UBE2S
nNOS Signaling in Neurons	2.79	0.3	CAMK2A,CAPN1,CAPN7,CHP1,GRIN2B,PFKM,PPP3CC,PPP3R1,PRKCA,PRKCD,PRKCE,PRKCH,PRKCI,PRKCZ,PRKD1
Glioma Invasiveness Signaling	2.79	0.268	FNBP1,HMMR,HRAS,ITGAV,KRAS,MAPK3,NRAS,PIK3C2A,PIK3C3,PIK3R2,RALA,RALB,RAP2A,RAP2B,RHOG,RHOT1,RHOT2,RRAS,RRAS2
Metabolism of water-soluble vitamins and cofactors	2.79	0.256	AASDHPPT,ABCC1,ACACA,ACACB,COASY,CYB5A,CYB5R3,FLAD1,MCCC1,MCCC2,MMAB,MMUT,MOCS2,MOCS3,NFS1,PANK4,PC,PCCB,PPCDC,RFK,SLC25A19
BEX2 Signaling Pathway	2.79	0.256	AKT1,AKT2,AKT3,BAK1,GSK3B,MAP2K4,MAPK12,MAPK8,MAPK9,MTOR,NFKB1,PPP2R2A,PPP2R2B,PPP2R2D,PPP2R5C,PPP2R5D,PPP2R5E,RELA,SMARCB1,STAT3,SWAP70
Fatty Acid α-oxidation	2.79	0.409	ALDH1B1,ALDH1L1,ALDH2,ALDH3A1,ALDH3A2,ALDH3B1,ALDH4A1,ALDH7A1,ALDH9A1
Superpathway of Cholesterol Biosynthesis	2.75	0.355	CYP51A1,DHCR24,DHCR7,FDFT1,HADHA,HADHB,LBR,LSS,MVK,NSDHL,PMVK
Toll-like Receptor Signaling	2.75	0.26	ECSIT,EIF2AK2,IKBKG,IL18,MAP2K3,MAP2K4,MAP2K6,MAP3K7,MAP4K4,MAPK11,MAPK12,MAPK13,MAPK14,MAPK8,MYD88,NFKB1,RELA,TAB1,TOLLIP,TRAF6
3-phosphoinositide Biosynthesis	2.72	0.199	ACP1,ATP1A2,CDC25C,HACD2,IGBP1,ILKAP,ITPK1,NT5C,NUDT1,NUDT3,NUDT4,OCRL,PANK4,PAWR,PDXP,PGAM5,PI4KA,PIK3C2A,PIK3C3,PIK3R2,PIP4K2C,PPP1R10,PPP1R7,PPP1R8,PPP2R2A,PPP2R2B,PPP2R5C,PPP2R5D,PPP2R5E,PPP3CC,PPP3R1,PPP4C,PPP4R1,PRUNE1,PTPN1,PTPN12,PTPN2,PTPN23,PTPN6,PTPRA,SACM1L,TNS3,WBP11
Ethanol Degradation II	2.72	0.333	ACSL1,ACSS2,ALDH1B1,ALDH1L1,ALDH2,ALDH3A1,ALDH3A2,ALDH3B1,ALDH4A1,ALDH7A1,ALDH9A1,DHRS4
Dopamine Receptor Signaling	2.72	0.264	COMT,MAOA,MAOB,NCS1,PCBD1,PPP1R10,PPP2R2A,PPP2R2B,PPP2R2D,PPP2R5C,PPP2R5D,PPP2R5E,PRKACG,PRKAG1,PRKAG2,PRKAR1A,PRKAR2A,PRKAR2B,SPR
Meiotic synapsis	2.72	0.286	DIDO1,H2AZ2,H2BC12,H2BC12L,H2BC13,H2BC14,H2BC15,H2BC5,H2BC9,RAD21,SMC1A,SMC3,STAG1,SUN2,SYNE2,TERF2IP
DNA Damage/Telomere Stress Induced Senescence	2.72	0.286	CCNA2,EP400,H1-0,H2AZ2,H2BC12,H2BC12L,H2BC13,H2BC14,H2BC15,H2BC5,H2BC9,MRE11,NBN,RAD50,TERF2IP,TP53
Superpathway of Inositol Phosphate Compounds	2.72	0.194	ACP1,ATP1A2,CDC25C,HACD2,IGBP1,ILKAP,INPP5A,ITPK1,NT5C,NUDT1,NUDT3,NUDT4,OCRL,PANK4,PAWR,PDXP,PGAM5,PI4KA,PIK3C2A,PIK3C3,PIK3R2,PIP4K2C,PIP4P1,PLCB3,PLCG1,PPP1R10,PPP1R7,PPP1R8,PPP2R2A,PPP2R2B,PPP2R5C,PPP2R5D,PPP2R5E,PPP3CC,PPP3R1,PPP4C,PPP4R1,PRUNE1,PTPN1,PTPN12,PTPN2,PTPN23,PTPN6,PTPRA,SACM1L,TNS3,WBP11
Transcriptional regulation of granulopoiesis	2.7	0.294	CBFB,CDK4,CEBPB,CREB1,EP300,H2AZ2,H2BC12,H2BC12L,H2BC13,H2BC14,H2BC15,H2BC5,H2BC9,PML,STAT3
IL-10 Signaling	2.65	0.213	AKT1,AKT2,AKT3,BCL2L1,BLVRB,CREB1,CREBBP,ELP1,GSK3B,IKBKG,IL18,MAP2K3,MAP2K4,MAP2K6,MAP3K7,MAP4K4,MAPK11,MAPK12,MAPK13,MAPK14,MAPK8,MTOR,NFKB1,PBX1,PRKAA1,PRKAA2,PRKAG1,PRKAG2,RELA,STAT1,STAT3,TAB1,TRAF6
Corticotropin Releasing Hormone Signaling	2.65	0.213	BRAF,CREB1,CREBBP,GNAI2,GNAI3,GNAQ,ITPR3,JUND,MAP2K1,MAP2K2,MAPK11,MAPK12,MAPK13,MAPK14,MAPK3,NT5C,PLCG1,PRKACG,PRKAG1,PRKAG2,PRKAR1A,PRKAR2A,PRKAR2B,PRKCA,PRKCD,PRKCE,PRKCH,PRKCI,PRKCZ,PRKD1,RAF1,SLC39A7,SMARCC2
Growth Hormone Signaling	2.64	0.26	IRS1,MAPK3,PIK3C2A,PIK3C3,PIK3R2,PLCG1,PRKCA,PRKCD,PRKCE,PRKCH,PRKCI,PRKCZ,PRKD1,PTPN6,RPS6KA1,RPS6KA2,RPS6KA3,STAT1,STAT3
RIPK1-mediated regulated necrosis	2.63	0.344	BIRC2,BIRC3,CASP8,FADD,FLOT1,FLOT2,ITCH,OGT,STUB1,TRADD,TRAF2
Histamine Degradation	2.63	0.391	ALDH1B1,ALDH1L1,ALDH2,ALDH3A1,ALDH3A2,ALDH3B1,ALDH4A1,ALDH7A1,ALDH9A1
Folate Signaling Pathway	2.63	0.281	ADSL,ALDH1L1,ALDH1L2,CCNA2,FPGS,MAPK3,MTHFD1L,MTHFD2,NFKB1,OGT,PPAT,SLC19A1,SRC,STAT3,TP53,TYMS
Proline Biosynthesis II (from Arginine)	2.62	0.8	OAT,PYCR1,PYCR2,PYCR3
Interferon Signaling	2.61	0.324	BAK1,BAX,IFIT3,IFITM1,IFITM2,IFITM3,MED14,PTPN2,RELA,STAT1,STAT2,TAP1
Tuberculosis Active Signaling Pathway	2.61	0.192	AKT1,AKT2,AKT3,ATP6V0C,ATP6V0D1,ATP6V1A,ATP6V1B1,ATP6V1B2,ATP6V1C1,ATP6V1D,ATP6V1E1,ATP6V1F,ATP6V1G1,ATP6V1H,BAX,BCL10,CGAS,CHP1,CORO1A,GSDMD,GSK3A,MALT1,MAP2K4,MAP3K7,MAPK11,MAPK12,MAPK13,MAPK14,MAPK8,MAPK9,MTOR,NFKB1,PFKM,PIK3C2A,PIK3C3,PIK3R2,PPP3CC,PPP3R1,PRKCZ,PTPN6,RAB14,STAT1,STAT3,TP53,TRAF2,TRAF6,UCHL5
γ-linolenate Biosynthesis II (Animals)	2.6	0.421	ACSF2,ACSL1,ACSL3,ACSL4,CYB5A,CYB5R3,FADS2,SLC27A4
CGAS-STING Signaling Pathway	2.59	0.217	ABCC1,ATG16L1,ATG5,ATP6V0C,ATP6V0D1,ATP6V1A,ATP6V1B1,ATP6V1B2,ATP6V1C1,ATP6V1D,ATP6V1E1,ATP6V1F,ATP6V1G1,ATP6V1H,BAX,CGAS,EIF2A,GSDMD,IKBKG,IL18,LRRC8A,MAP1LC3B,MAP1LC3B2,MAP3K7,NFKB1,RELA,STAT1,STAT6,SURF4,TFAM
NFE2L2 regulating MDR associated enzymes	2.58	0.625	ABCC1,ABCF2,ABCG2,CREBBP,EP300
Activated PKN1 stimulates transcription of AR regulated genes KLK2 and KLK3	2.56	0.357	H2AZ2,H2BC12,H2BC12L,H2BC13,H2BC14,H2BC15,H2BC5,H2BC9,KDM1A,PKN1
RUNX1 regulates megakaryocyte differentiation and platelet function	2.55	0.276	CBFB,DPY30,EP300,H2AZ2,H2BC12,H2BC12L,H2BC13,H2BC14,H2BC15,H2BC5,H2BC9,KMT2C,MOV10,RBBP5,SETD1A,SIN3A
Iron homeostasis signaling pathway	2.55	0.214	ABCB10,ATP6V0C,ATP6V0D1,ATP6V1A,ATP6V1B1,ATP6V1B2,ATP6V1C1,ATP6V1D,ATP6V1E1,ATP6V1F,ATP6V1G1,ATP6V1H,CIAO1,CIAO2A,CIAO2B,EGFR,FECH,FXN,HMOX2,IREB2,ISCU,LYRM4,MAPK3,MMS19,NFS1,NUBP1,NUBP2,RBX1,SLC39A14,SMAD4,STAT3
Extra-nuclear estrogen signaling	2.5	0.253	AKT1,AKT2,AKT3,CAV1,CREB1,EGFR,GNAI2,GNAI3,GNB4,GNG10,HRAS,KRAS,MAPK3,NRAS,PIK3R2,PRKCZ,SHC1,SRC,STRN
D-myo-inositol (1,4,5,6)-Tetrakisphosphate Biosynthesis	2.49	0.2	ACP1,ATP1A2,CDC25C,HACD2,IGBP1,ILKAP,ITPK1,NT5C,NUDT1,NUDT3,NUDT4,OCRL,PANK4,PAWR,PDXP,PGAM5,PPP1R10,PPP1R7,PPP1R8,PPP2R2A,PPP2R2B,PPP2R5C,PPP2R5D,PPP2R5E,PPP3CC,PPP3R1,PPP4C,PPP4R1,PRUNE1,PTPN1,PTPN12,PTPN2,PTPN23,PTPN6,PTPRA,SACM1L,TNS3,WBP11
D-myo-inositol (3,4,5,6)-tetrakisphosphate Biosynthesis	2.49	0.2	ACP1,ATP1A2,CDC25C,HACD2,IGBP1,ILKAP,ITPK1,NT5C,NUDT1,NUDT3,NUDT4,OCRL,PANK4,PAWR,PDXP,PGAM5,PPP1R10,PPP1R7,PPP1R8,PPP2R2A,PPP2R2B,PPP2R5C,PPP2R5D,PPP2R5E,PPP3CC,PPP3R1,PPP4C,PPP4R1,PRUNE1,PTPN1,PTPN12,PTPN2,PTPN23,PTPN6,PTPRA,SACM1L,TNS3,WBP11
IL-12 Signaling and Production in Macrophages	2.48	0.19	AKT1,AKT2,AKT3,CD40,CD47,CEBPB,ELP1,EP300,FUT7,IKBKG,IL18,JMJD6,MAP2K1,MAP2K2,MAP2K3,MAP2K6,MAPK11,MAPK12,MAPK13,MAPK14,MAPK3,MAPK8,MTOR,MYD88,NFATC1,NFKB1,PCYOX1,PIK3C2A,PIK3C3,PIK3R2,PRKAA1,PRKAA2,PRKAG1,PRKAG2,PRKCA,PRKCD,PRKCE,PRKCH,PRKCI,PRKCZ,PRKD1,RELA,STAT1,STAT3,STAT6,TRAF6
Factors involved in megakaryocyte development and platelet production	2.44	0.237	AKAP1,AKAP10,CDK5,DOCK1,DOCK5,DOCK7,EHD1,EHD2,EHD3,ITPK1,KDM1A,MFN2,MICAL1,PRKACG,PRKAR1A,PRKAR2A,PRKAR2B,RAD51C,RCOR1,SIN3A,TP53,VPS45
Signaling by Hippo	2.44	0.4	DVL2,MOB1A,MOB1B,STK3,STK4,TJP1,TJP2,YAP1
Class I peroxisomal membrane protein import	2.44	0.4	ABCD3,ALDH3A2,FIS1,GDAP1,PEX13,PEX14,PEX19,PEX3
Maturation of TCA enzymes and regulation of TCA cycle	2.44	0.4	FXN,ISCU,LYRM4,NFS1,SDHA,SDHAF2,SDHB,SDHC
Valine Degradation I	2.44	0.4	ACADSB,ALDH6A1,BCAT1,BCKDHA,DBT,HADHA,HADHB,HSD17B4
Acetylcholine Receptor Signaling Pathway	2.43	0.197	AKT1,AKT2,AKT3,CAMK2A,CAMK2B,CAMK2D,CAMK2G,CASP8,CREB1,CREBBP,GNA11,GNAI2,GNAI3,GNAQ,ITPR3,KEAP1,MAPK3,NCSTN,NFKB1,PIK3C2A,PIK3C3,PIK3R2,PLCB3,PLCG1,PRKACG,PRKAG1,PRKAG2,PRKAR1A,PRKAR2A,PRKAR2B,PRKCA,PRKCD,PRKCE,PRKCH,PRKCI,PRKCZ,PRKD1,PSEN1,PSENEN
Glutaryl-CoA Degradation	2.41	0.438	GCDH,HADH,HADHA,HADHB,HSD17B10,HSD17B4,L3HYPDH
SUMOylation of transcription cofactors	2.41	0.295	CBX8,CREBBP,CTBP1,EP300,MBD1,NCOR2,NRIP1,PHC2,PHC3,RING1,RNF2,SIN3A,UHRF2
Iron uptake and transport	2.39	0.267	ABCG2,ALAD,ATP6V0C,ATP6V0D1,ATP6V1A,ATP6V1B1,ATP6V1B2,ATP6V1C1,ATP6V1D,ATP6V1E1,ATP6V1F,ATP6V1G1,ATP6V1H,HMOX2,IREB2,STEAP4
eNOS Signaling	2.38	0.205	AKT1,AKT2,AKT3,CASP8,CAV1,CCNA2,DNM2,GNAQ,HSPA14,ITPR3,LPAR4,NOSIP,PIK3C2A,PIK3C3,PIK3R2,PLCG1,PRKAA1,PRKAA2,PRKACG,PRKAG1,PRKAG2,PRKAR1A,PRKAR2A,PRKAR2B,PRKCA,PRKCD,PRKCE,PRKCH,PRKCI,PRKCZ,PRKD1,SLC7A1,STUB1
Metabolism of vitamin K	2.38	1	UBIAD1,VKORC1,VKORC1L1
Uridine-5'-phosphate Biosynthesis	2.38	1	CAD,DHODH,UMPS
Human Embryonic Stem Cell Pluripotency	2.35	0.195	AKT1,AKT2,AKT3,ARAF,BRAF,FGF2,GSK3B,HRAS,KRAS,LIFR,MAP2K1,MAP2K2,MAP2K3,MAP2K4,MAP2K6,MAP2K7,NFYA,NRAS,PIK3C2A,PIK3C3,PIK3R2,PRKCA,PRKCD,PRKCE,PRKCH,PRKCI,PRKCZ,PRKD1,RAF1,RALA,RALB,RAP2A,RAP2B,RIF1,RRAS,RRAS2,SMAD4,STAT3,TBX3
DHCR24 Signaling Pathway	2.35	0.21	AKT1,AKT2,AKT3,CYP51A1,DHCR24,DHCR7,GGA3,GSK3B,HRAS,KRAS,NFKB1,NRAS,PCYOX1,PIK3C2A,PIK3C3,PIK3R2,PRKCA,PRKCD,PRKCE,PRKCH,PRKCI,PRKCZ,PRKD1,RALA,RALB,RAP2A,RAP2B,RRAS,RRAS2,TP53
Regulation of Cellular Mechanics by Calpain Protease	2.34	0.236	CAPN1,CAPN7,CCNA2,CDK4,EGFR,HRAS,ITGA3,ITGA6,ITGAV,ITGB4,KRAS,MAPK3,NRAS,PXN,RALA,RALB,RAP2A,RAP2B,RRAS,RRAS2,SRC
Leukocyte Extravasation Signaling	2.34	0.196	AFDN,ARHGAP35,ARHGAP5,BCAR1,CTNNA1,CTNNA2,CTNND1,GNAI2,GNAI3,ITGA3,MAP2K2,MAP2K4,MAP3K4,MAPK11,MAPK12,MAPK13,MAPK14,MAPK8,MAPK9,PIK3C2A,PIK3C3,PIK3R2,PLCG1,PRKCA,PRKCD,PRKCE,PRKCH,PRKCI,PRKCZ,PRKD1,PTK2B,PXN,ROCK1,ROCK2,SRC,VASP,VAV2,WASL
RHOGDI Signaling	2.33	0.191	ACTR2,ARHGAP35,ARHGAP5,ARHGEF1,ARHGEF10,ARHGEF16,ARHGEF17,ARHGEF18,ARHGEF2,CREBBP,EP300,FNBP1,GNA11,GNA13,GNAI2,GNAI3,GNAQ,GNB1L,GNB4,GNG10,ITGA3,ITGA6,ITGAV,ITGB4,MYL1,MYL3,MYO18A,MYO1A,PAK1,PAK2,PAK4,PI4KA,PIP4K2C,PRKCA,RHOG,RHOT1,RHOT2,ROCK1,ROCK2,SRC,WASF2,WASL
Protein ubiquitination	2.32	0.333	OTULIN,UBA6,UBE2C,UBE2G1,UBE2G2,UBE2R2,UBE2S,UBE2T,UBE2Z,USP9X
Signaling by NTRK3 (TRKC)	2.32	0.333	BAX,CASP8,HRAS,IRS1,KRAS,NELFB,NRAS,PLCG1,SHC1,SRC
PKR-mediated signaling	2.31	0.244	ADAR,ARIH1,EIF2AK2,FANCE,IKBKG,MAP2K6,NCK1,PRKRA,PTPN2,STAT1,STAT3,TARBP2,TP53,TRIM25,TUBAL3,TUBB1,TUBB6,TUBB8,UBE2L6
Hypoxia Signaling in the Cardiovascular System	2.31	0.244	AKT1,BIRC6,CREB1,CREBBP,CSNK1D,EP300,HIF1AN,NQO1,TP53,UBE2C,UBE2G1,UBE2G2,UBE2J1,UBE2L6,UBE2O,UBE2R2,UBE2S,UBE2T,UBE2Z
Malate-aspartate shuttle	2.3	0.556	SLC25A11,SLC25A12,SLC25A13,SLC25A18,SLC25A22
Leucine Degradation I	2.3	0.556	ACADM,BCAT1,IVD,MCCC1,MCCC2
Transcriptional and post-translational regulation of MITF-M expression and activity	2.25	0.275	AIMP1,AIMP2,AKT3,CREB1,CREBBP,EEF1E1,GSK3B,HINT1,IARS1,LARS1,MAPK3,MARS1,RPS6KA1,TBX3
Metabolism of folate and pterines	2.24	0.412	ALDH1L1,ALDH1L2,FPGS,MTHFD1L,MTHFD2,MTHFS,SLC19A1
Caveolar-mediated Endocytosis Signaling	2.24	0.241	CAV1,CAVIN1,COPB1,COPG2,COPZ1,DNM2,EGFR,FLOT1,FLOT2,ITGA3,ITGA6,ITGAV,ITGB4,ITSN1,PRKCA,PTPN1,RAB5B,RAB5C,SRC
IL-7 Signaling Pathway	2.24	0.241	AKT1,AKT2,AKT3,BAK1,BAX,GSK3A,GSK3B,MAPK11,MAPK12,MAPK13,MAPK14,MAPK3,MCL1,NFATC1,PIK3C2A,PIK3C3,PIK3R2,SHC1,STAT1
Mitochondrial iron-sulfur cluster biogenesis	2.23	0.462	FDX1,FDXR,FXN,ISCU,LYRM4,NFS1
Glioblastoma Multiforme Signaling	2.23	0.199	AKT1,AKT2,AKT3,CDK4,EGFR,FNBP1,GSK3B,HRAS,ITPR3,KRAS,MAP2K1,MAP2K2,MAPK3,MTOR,NRAS,PIK3C2A,PIK3C3,PIK3R2,PLCB3,PLCG1,PRKCD,RAF1,RALA,RALB,RAP2A,RAP2B,RHOG,RHOT1,RHOT2,RRAS,RRAS2,SHC1,SRC,TP53
Acyl-CoA Hydrolysis	2.22	0.667	ACOT1,ACOT2,ACOT8,ACOT9
Acetyl-CoA Biosynthesis I (Pyruvate Dehydrogenase Complex)	2.22	0.667	DBT,DLAT,PDHA1,PDHB
UDP-N-acetyl-D-glucosamine Biosynthesis II	2.22	0.667	GFPT1,GFPT2,PGM3,UAP1
GDP-mannose Biosynthesis	2.22	0.667	GMPPA,GMPPB,MPI,PMM2
ISGylation Signaling Pathway	2.22	0.22	ARIH1,CHMP5,CREBBP,EIF2A,EIF2AK2,EP300,ITGA3,KRAS,MAGT1,MAP2K4,MAP3K7,MAPK12,MAPK8,MAPK9,NEDD4,NFKB1,RPS15,RTN4,STAT1,STAT2,TP53,TRIM25,TSG101,UBE2L6
Phase II - Conjugation of compounds	2.22	0.22	BPNT2,COMT,GCLM,GGT5,GGT7,GSTK1,GSTM1,GSTM3,GSTM5,GSTT2,GSTT2B,MGST1,MGST2,MGST3,NAT2,PAPSS1,PAPSS2,SLC35B2,SULT1A1,SULT1A2,SULT1A4,TPST1,TRMT112,UGDH
GPER1 signaling	2.22	0.223	CIT,GNAI2,GNAI3,GNB4,GNG10,NME3,PI4KA,PIK3C2A,PIK3C3,PIK3R2,PRKACG,PRKAR1A,PRKAR2A,PRKAR2B,SHC1,SRC,STK10,STK25,STK26,STK3,STK38,STK39,STK4
RNA Polymerase III Transcription	2.22	0.293	GTF3C1,GTF3C4,GTF3C5,NFIC,NFIX,POLR1C,POLR1D,POLR2E,POLR3A,POLR3C,POLR3D,TBP
HSP90 chaperone cycle for steroid hormone receptors in the presence of ligand	2.22	0.263	ACTR10,DCTN1,DCTN4,DCTN6,DNAJA1,DNAJA2,DNAJB1,DYNC1H1,DYNC1LI1,DYNC1LI2,NR3C1,TUBAL3,TUBB1,TUBB6,TUBB8
Signaling by ALK	2.22	0.323	DNMT1,EP300,IRS1,PIK3R2,PLCG1,PTPN6,SHC1,SIN3A,SRC,STAT3
Transcriptional regulation of brown and beige adipocyte differentiation	2.22	0.323	CHD3,CHD4,GATAD2A,GATAD2B,MBD3,MTA1,MTA2,MTA3,SMAD4,USP46
Sonic Hedgehog Signaling	2.22	0.323	CCNB1,GRK2,GSK3B,PRKACG,PRKAG1,PRKAG2,PRKAR1A,PRKAR2A,PRKAR2B,SUFU
Synaptic Long Term Depression	2.2	0.192	GNA11,GNA13,GNAI2,GNAI3,GNAQ,HRAS,ITPR3,KRAS,MAP2K1,MAP2K2,MAPK3,NRAS,NT5C,PLCB3,PLCG1,PNPLA2,PPP2R2A,PPP2R2B,PPP2R2D,PPP2R5C,PPP2R5D,PPP2R5E,PRKCA,PRKCD,PRKCE,PRKCH,PRKCI,PRKCZ,PRKD1,RAF1,RALA,RALB,RAP2A,RAP2B,RRAS,RRAS2,SLC39A7,SMARCC2
Apoptotic execution phase	2.18	0.269	ADD1,BIRC2,CASP8,CLSPN,DNM1L,DSP,H1-0,KPNA1,PAK2,PRKCD,ROCK1,STK26,TJP1,TJP2
Membrane Repair Signaling Pathway	2.18	0.218	ALG2,ANXA4,ANXA6,BET1L,CAPN1,CAPN7,CAV1,CAVIN1,CD63,CD82,CHMP6,GPAA1,NAPG,NSF,OSBPL9,STX16,STX1A,TSPAN13,VAMP2,VAMP3,VPS4A,VPS4B,VTI1B,YKT6
Small Cell Lung Cancer Signaling	2.17	0.224	AKT1,AKT2,AKT3,APAF1,BCL2L1,BID,BIRC2,CDK4,CYC1,HDAC4,HDAC8,IKBKG,NFKB1,PIK3C2A,PIK3C3,PIK3R2,RBL1,RELA,SIN3A,TP53,TRAF2,TRAF6
WNT/β-catenin Signaling	2.16	0.197	AKT1,AKT2,AKT3,APPL1,APPL2,CREBBP,CSNK1A1,CSNK1D,CSNK1E,CSNK2A1,CSNK2A2,CSNK2B,DVL2,DVL3,EP300,GNAQ,GSK3A,GSK3B,ILK,MAP3K7,MARK2,PIN1,PPP2R2A,PPP2R2B,PPP2R2D,PPP2R5C,PPP2R5D,PPP2R5E,SRC,TAB1,TLE1,TLE3,TLE4,TP53
Role of NANOG in Mammalian Embryonic Stem Cell Pluripotency	2.14	0.211	AKT1,AKT2,AKT3,GSK3B,HRAS,KRAS,LIFR,MAP2K1,MAP2K2,MAPK3,NRAS,PIK3C2A,PIK3C3,PIK3R2,RAF1,RALA,RALB,RAP2A,RAP2B,RIF1,RRAS,RRAS2,SHC1,SMAD4,STAT3,TP53
Cholesterol biosynthesis	2.12	0.333	CYP51A1,DHCR24,DHCR7,FDFT1,LBR,LSS,MVK,NSDHL,PMVK
ATF4 activates genes in response to endoplasmic reticulum stress	2.12	0.333	ASNS,CEBPB,DIS3,EXOSC1,EXOSC3,EXOSC5,EXOSC6,NFYA,PARN
EPH-Ephrin signaling	2.12	0.226	ACTR2,AP2S1,DNM1,EPHA2,EPHB3,EPHB6,GIT1,GRIN2B,HRAS,ITSN1,NCK2,NCSTN,PAK1,PAK2,PSEN1,PSENEN,ROCK1,ROCK2,SRC,VAV2,WASL
Fatty acyl-CoA biosynthesis	2.12	0.297	ACACA,ACSF3,ACSL1,ACSL3,ACSL4,ELOVL1,HACD2,HACD3,HSD17B12,MORC2,SCD
Chromatin modifications during the maternal to zygotic transition (MZT)	2.11	0.312	H2AZ2,H2BC12,H2BC12L,H2BC13,H2BC14,H2BC15,H2BC5,H2BC9,UHRF1,UNG
Relaxin Signaling	2.07	0.199	AKT1,AKT2,AKT3,BRAF,CREB1,GNA11,GNA13,GNAI2,GNAI3,GNAQ,GNB1L,GNB4,GNG10,MAP2K1,MAPK3,NFKB1,NT5C,PDE12,PIK3C2A,PIK3C3,PIK3R2,PRKACG,PRKAG1,PRKAG2,PRKAR1A,PRKAR2A,PRKAR2B,PRKCZ,RELA,SLC39A7,SMARCC2
Complex IV assembly	2.07	0.271	COX15,COX20,COX4I1,COX5A,COX7A2,COX7A2L,COX7C,NDUFA4,SCO2,SMIM20,SURF1,TACO1,TIMM21
Protein lipoylation	2.07	0.5	DBT,DLAT,FDX1,NDUFAB1,NFU1
Carnitine metabolism	2.06	0.429	ACACA,ACACB,CPT1A,CPT2,PRKAA2,PRKAG2
Metabolism of nitric oxide: NOS3 activation and regulation	2.06	0.429	AKT1,CAV1,DNM2,NOSIP,SPR,WASL
Regulation of TP53 Activity through Association with Co-factors	2.06	0.429	AKT1,AKT2,AKT3,POU4F2,PPP1R13L,TP53
DNA Double-Strand Break Repair by Non-Homologous End Joining	2.06	0.429	LIG3,MRE11,NBN,RAD50,XRCC1,XRCC4
Endocannabinoid Neuronal Synapse Pathway	2.06	0.2	CHP1,GNA11,GNAI2,GNAI3,GNAQ,GNB1L,GNB4,GNG10,GRIN2B,ITPR3,MAPK11,MAPK12,MAPK13,MAPK14,MAPK15,MAPK3,MAPK7,MAPK8,MAPK9,NDUFS2,PLCB3,PLCG1,PPP3CC,PPP3R1,PRKACG,PRKAG1,PRKAG2,PRKAR1A,PRKAR2A,PRKAR2B
RHO GTPases Activate WASPs and WAVEs	2.05	0.279	ABI1,ACTR2,BRK1,CYFIP1,CYFIP2,FRK,MAPK3,NCK1,NCKAP1,SRC,WASF2,WASL
Ion channel transport	2.03	0.191	ANO6,ASPH,ATP12A,ATP13A1,ATP1A2,ATP1A3,ATP1A4,ATP1B1,ATP2A1,ATP2A2,ATP2A3,ATP2B1,ATP2B4,ATP2C1,ATP4A,ATP6V0C,ATP6V0D1,ATP6V1A,ATP6V1B1,ATP6V1B2,ATP6V1C1,ATP6V1D,ATP6V1E1,ATP6V1F,ATP6V1G1,ATP6V1H,ATP9A,CAMK2A,CAMK2B,CAMK2D,CAMK2G,RAF1,TRPC4AP,WNK2,WNK4
TWEAK Signaling	2.03	0.289	APAF1,BID,BIRC2,BIRC3,CASP8,FADD,IKBKG,NFKB1,RELA,TRADD,TRAF2
Leptin Signaling in Obesity	2.03	0.234	AKT1,AKT2,AKT3,MAP2K1,MAP2K2,MAPK3,PIK3C2A,PIK3C3,PIK3R2,PLCB3,PLCG1,PRKACG,PRKAG1,PRKAG2,PRKAR1A,PRKAR2A,PRKAR2B,STAT3
Toll Like Receptor 3 (TLR3) Cascade	2.02	0.303	BIRC2,BIRC3,CASP8,FADD,IKBKG,MAP3K7,OPTN,SARM1,TAB1,TRAF6
Signal amplification	2.02	0.303	AAMP,GNA11,GNA13,GNAI2,GNAI3,GNAQ,GNB4,GNG10,MAPK14,SRC
